# Supplementary material for: Abnormal expression of rno_circRNA_014900 and rno_circRNA_005442 induced by ketamine in the rat hippocampus
Source: BMC Psychiatry. 2020 Jan 2;20:1. doi: 10.1186/s12888-019-2374-2 (PMC6939336; doi:10.1186/s12888-019-2374-2)
Supplement: Supplementary file 1 — Additional file 1. MF results for circRNA01490. The detailed list of the genes identified as regulated by the circRNA 01490, MF: molecular function. [file 12888_2019_2374_MOESM1_ESM.xls]

## Sheet: MF
#Column "GO.ID" stands for the ID of gene ontology term
#Column "Term" stands for the name of gene ontology term
#Column "Ontology" stands for the ontology of GOID belongs to
#Column "Count" stands for the number of DE genes associated with the listed GOID
#Column "Pop.Hits" stands for the number of background population genes associated with the listed GOID
#Column "List.Total" stands for the total number of DE genes
#Column "Pop.Total" stands for the total number of background population genes
#Column "Fold.Enrichment" stands for the Fold Enrichment value of the GOID, it equals (Count/Pop.Hits)/(List.Total/Pop.Total)
#Column "Pvalue" stands for the significance testing value of the GOID
#Column "FDR" stands for the false discovery rate of the GOID, using Benjamini & Hochberg (1995) method
#Column "Enrichment.Score" stands for the Enrichment Score value of the GOID, it equals (-log10(Pvalue))
#Column "Gene.Ratio" stands for the Gene Ratio value genes associated with the GOID, it equals (Count/List.Total)
#Column "GENES" stands for the DE genes associated with the GOID
GO.ID	Term	Ontology	Count	Pop.Hits	List.Total	Pop.Total	Fold.Enrichment	Pvalue	FDR	Enrichment.Score	Gene.Ratio	GENES
GO:0005488	binding	Molecular function	449	12110	535	16630	1.1525	4.72089e-10	5.75004e-07	9.32598	0.839252	ACBD4//STX6//SYT4//SLC27A1//RPS6KA2//PRKACA//SEPT4//ATP11A//BRSK1//IMPA1//FMR1//MAFK//RGD1565692//LOC102556967//CUX1//CREBRF//ETS2//PBX1//KLF12//SNAI3//E2F7//BCOR//ARID3B//MLXIPL//NR3C1//ARNT2//MIXL1//ZFP395//NFAT5//E2F8//SSBP2//FEZF1//KLF6//MAFG//KLF10//SMARCD2//NSD1//HEYL//NFYB//HOXB5//RECQL5//CALCOCO1//RB1//LBP//GRIA3//FZD4//APBA1//OLFM1//RSPO1//CRKL//LCK//CBL//THBS1//IGF2R//IGF1R//RGS4//VEGFA…
GO:0005515	protein binding	Molecular function	295	7117	535	16630	1.28844	3.64495e-09	2.21977e-06	8.43831	0.551402	STX6//SYT4//RECQL5//MIXL1//RB1//MAFK//RSPO1//CRKL//LCK//CBL//IGF2R//IGF1R//RGS4//THBS1//VEGFA//BCL2//ADAMTSL4//TP63//CLASP1//MYO16//MOBP//MAP1A//HPCA//MED28//PXK//EPB41L2//SHROOM2//DMTN//VASP//PFN2//GMFB//PPP1R9B//LOC100909840//SKAP1//GRB10//SORBS1//NGEF//RASGEF1C//RGD1563962//IQSEC3//RAPGEF2//ARHGEF9//CAT//DRD2//REN//ITGB5//SEMA3G//LBP//DLG4//TRAF2//GLA//BLK//ACOT4//WNT4//WNT9A//ZNRF3//SFRP1//IN…
GO:0046872	metal ion binding	Molecular function	133	3009	535	16630	1.37394	4.35159e-05	0.0176675	4.36135	0.248598	RPS6KA2//PRKACA//SEPT4//ATP11A//BRSK1//IMPA1//LOC100361492//CYP1A2//FECH//CYP11B1//P2RX2//CP//AOC3//ATOX1//BRAF//PCDHA4//PCDHA13//PCDHA10//PCDHA12//PCDHA8//SYT17//DGKG//HPCA//PADI2//MAN1A2//EDEM1//PLA2G2D//RHOT1//DCHS1//AIF1L//PPP2R3A//MICU1//PCDHA6//PCDHA7//PCDHA9//PCDHAC1//PCDHAC2//PCDHA11//CBL//SYT4//PCDHB20//CALR4//ITPR2//LRP4//ENPP2//SLC24A2//DPP3//NR3C1//THRB//CPD//VAT1//ATXN7L3//NQO2//ADAM…
GO:0043169	cation binding	Molecular function	135	3107	535	16630	1.35061	8.46184e-05	0.0257663	4.07254	0.252336	RPS6KA2//PRKACA//SEPT4//ATP11A//BRSK1//IMPA1//LOC100361492//CYP1A2//FECH//CYP11B1//P2RX2//CP//AOC3//ATOX1//BRAF//PCDHA4//PCDHA13//PCDHA10//PCDHA12//PCDHA8//SYT17//DGKG//HPCA//PADI2//MAN1A2//EDEM1//PLA2G2D//RHOT1//DCHS1//AIF1L//PPP2R3A//MICU1//PCDHA6//PCDHA7//PCDHA9//PCDHAC1//PCDHAC2//PCDHA11//CBL//SYT4//PCDHB20//CALR4//ITPR2//LRP4//ENPP2//SLC24A2//DPP3//NR3C1//THRB//CPD//VAT1//ATXN7L3//NQO2//ADAM…
GO:0019900	kinase binding	Molecular function	42	725	535	16630	1.80073	0.000171709	0.039294	3.76521	0.0785047	USP37//CACNB2//MLXIPL//KIF11//PKD1//FMR1//ACVRL1//PRKACA//SKAP1//TOM1L1//DLG4//PTPRJ//KCNQ3//MAML1//PPP1R12B//PRC1//RAPGEF2//TRAF2//LCK//ULK1//PPME1//CACUL1//DUSP3//BRSK1//CBL//MAPK4//CCND2//SORBS1//VIM//DCX//NR3C1//ELMO2//LRP4//BRAF//MAPKAPK2//RB1//HPCA//WWC3//TOLLIP//JAKMIP3//LRRC14//PPP1R9B
GO:0019783	ubiquitin-like protein-specific protease activity	Molecular function	11	93	535	16630	3.67662	0.000193566	0.039294	3.71317	0.0205607	USP37//USP15//USP46//USP25//USP47//USP13//OTUD5//USP24//USP9X//USP54//SENP1
GO:0036459	thiol-dependent ubiquitinyl hydrolase activity	Molecular function	10	86	535	16630	3.61443	0.000431037	0.0610321	3.36549	0.0186916	USP37//USP15//USP46//USP25//USP47//USP13//OTUD5//USP24//USP9X//USP54
GO:0019899	enzyme binding	Molecular function	98	2202	535	16630	1.3834	0.000453965	0.0610321	3.34298	0.183178	RECQL5//BCL2//ADAMTSL4//NGEF//RASGEF1C//RGD1563962//IQSEC3//RAPGEF2//ARHGEF9//PPP1R9B//TNPO1//RANBP3//BRAF//SH3BP4//ROCK2//CDC42EP4//EVI5//AP3M1//AP1G1//MOBP//PRKACA//TMEM127//ULK1//TBC1D1//TBC1D5//RB1//HPCA//DLG4//WWC3//TOLLIP//JAKMIP3//LRRC14//VIM//USP37//CACNB2//MLXIPL//KIF11//PKD1//FMR1//ACVRL1//SKAP1//TOM1L1//PTPRJ//KCNQ3//MAML1//PPP1R12B//PRC1//TRAF2//LCK//PPME1//CACUL1//DUSP3//BRSK1//CBL//…
GO:0101005	ubiquitinyl hydrolase activity	Molecular function	10	87	535	16630	3.57289	0.000473282	0.0610321	3.32488	0.0186916	USP37//USP15//USP46//USP25//USP47//USP13//OTUD5//USP24//USP9X//USP54
GO:0043167	ion binding	Molecular function	198	5052	535	16630	1.21826	0.000501084	0.0610321	3.30009	0.370093	ACBD4//RPS6KA2//PRKACA//SEPT4//ATP11A//BRSK1//IMPA1//THBS1//SYT4//IGF2R//LOC100361492//CYP1A2//FECH//CYP11B1//P2RX2//CP//AOC3//ATOX1//BRAF//PCDHA4//PCDHA13//PCDHA10//PCDHA12//PCDHA8//SYT17//DGKG//HPCA//PADI2//MAN1A2//EDEM1//PLA2G2D//RHOT1//DCHS1//AIF1L//PPP2R3A//MICU1//PCDHA6//PCDHA7//PCDHA9//PCDHAC1//PCDHAC2//PCDHA11//CBL//PCDHB20//CALR4//ITPR2//LRP4//ENPP2//SLC24A2//ACSL4//PIP4K2A//TESK2//ABCB1…
GO:0140096	catalytic activity, acting on a protein	Molecular function	96	2202	535	16630	1.35517	0.00103819	0.102088	2.98372	0.179439	KCNH3//TMX4//GGACT//REN//SENP1//HTRA4//CPD//USP37//USP15//USP13//SFRP1//ADAMTS17//MMP20//ECEL1//ADAM12//TRABD2B//PRSS8//BRAF//RPS6KA2//CAMK2D//ROCK2//PRKACA//PRPF4B//MMD//RIPK4//PXK//STK35//CDK17//ULK1//GTF2H1//HIPK1//CAMKV//PPP1R9B//TESK2//UHMK1//ACVRL1//MAPKAPK2//BRSK1//CAMK1G//PRKD3//MAPK4//IGF1R//LCK//BLK//PCMT1//DUSP3//MTMR3//PTPRU//PTPRZ1//PTPRJ//DUSP7//RNGTT//ZFP91//KLHL8//UBE2A//FBXW8//KL…
GO:0019903	protein phosphatase binding	Molecular function	13	149	535	16630	2.71204	0.00105982	0.102088	2.97477	0.0242991	PPP1R9B//EIF4EBP1//BCL2//CPD//PPME1//VIM//MYO16//FMR1//SKAP1//DLG4//PECAM1//TRAF2//LCK
GO:0032183	SUMO binding	Molecular function	4	15	535	16630	8.2891	0.00108961	0.102088	2.96273	0.00747664	RNF111//NR3C1//PML//TOLLIP
GO:0032403	protein complex binding	Molecular function	47	922	535	16630	1.58455	0.00121789	0.105956	2.91439	0.0878505	RECQL5//IGF1//IGF1R//GRB10//SORBS1//TNR//ITGB5//THBS1//CD151//AP1G1//MAP1A//CLSPN//LOC100911825//FCGR2A//LOC498276//GABRB3//TBC1D5//LCK//CLASP1//ACVRL1//CACNB2//MYO16//SHROOM1//TLN2//SHROOM2//AIF1L//TRIOBP//CORO1C//PPP1R9B//GAS7//USP13//PSME4//FMR1//GMFB//VIM//KIF11//NR3C1//CPD//NFYB//PRKACA//SKAP1//CHMP6//DLG4//TRAF2//ULK1//PPFIA2//APBA1
GO:0044877	macromolecular complex binding	Molecular function	55	1135	535	16630	1.50628	0.00151859	0.12331	2.81856	0.102804	RECQL5//IGF1//IGF1R//GRB10//SORBS1//TNR//ITGB5//THBS1//CD151//AP1G1//MAP1A//CLSPN//LOC100911825//FCGR2A//LOC498276//SUPT6H//L3MBTL1//SMARCD2//KIF11//MYO16//NR3C1//CPD//NFYB//PRKACA//SKAP1//CHMP6//DLG4//TRAF2//LCK//ULK1//PPFIA2//APBA1//PPP1R9B//GABRB3//TBC1D5//UHMK1//DDX5//SECISBP2//FMR1//YTHDF1//NAA15//CLASP1//ACVRL1//CACNB2//SHROOM1//TLN2//SHROOM2//AIF1L//TRIOBP//CORO1C//GAS7//USP13//PSME4//GMFB…
GO:0019901	protein kinase binding	Molecular function	35	642	535	16630	1.69462	0.00169862	0.129308	2.7699	0.0654206	NR3C1//ELMO2//CBL//LRP4//BRAF//TRAF2//MAPKAPK2//PTPRJ//USP37//CACNB2//MLXIPL//KIF11//PKD1//FMR1//ACVRL1//PRKACA//SKAP1//TOM1L1//DLG4//KCNQ3//MAML1//PPP1R12B//PRC1//RAPGEF2//LCK//ULK1//PPME1//CACUL1//DUSP3//BRSK1//MAPK4//CCND2//SORBS1//VIM//DCX
GO:0019902	phosphatase binding	Molecular function	15	199	535	16630	2.34302	0.00199835	0.143176	2.69933	0.0280374	PPP1R9B//MYO16//BCL2//FMR1//SKAP1//DLG4//PECAM1//TRAF2//LCK//PPME1//EIF4EBP1//CPD//VIM//ELFN1//CNST
GO:0017147	Wnt-protein binding	Molecular function	5	31	535	16630	5.01357	0.00287449	0.194507	2.54144	0.00934579	FZD4//APCDD1//TRABD2B//LRP4//SFRP1
GO:0004143	diacylglycerol kinase activity	Molecular function	3	10	535	16630	9.32523	0.00335524	0.205473	2.47428	0.00560748	DGKG//DGKK//DGKD
GO:0008270	zinc ion binding	Molecular function	36	695	535	16630	1.61011	0.00343803	0.205473	2.46369	0.0672897	P2RX2//DPP3//NR3C1//THRB//CPD//VAT1//ATXN7L3//NQO2//ADAMTS17//ZFAND5//TRIM10//MMP20//SUV39H1//NSD1//ZFHX4//USP13//L3MBTL1//TRAF2//PRICKLE2//KDM4A//UBR7//CHORDC1//PML//ZMYM3//ZMIZ1//VAT1L//ZFAND3//TRIM2//TCEA1//LMCD1//LOC498453//RGD1563962//MSRB3//LIN28B//PTMS//ENPP2
GO:0046332	SMAD binding	Molecular function	8	78	535	16630	3.18811	0.00354265	0.205473	2.45067	0.0149533	USP9X//DDX5//RANBP3//LDLRAD4//USP15//ACVRL1//RNF111//PML
GO:0005509	calcium ion binding	Molecular function	33	630	535	16630	1.62822	0.00422117	0.233699	2.37457	0.0616822	BRAF//PCDHA4//PCDHA13//PCDHA10//PCDHA12//PCDHA8//SYT17//DGKG//HPCA//AOC3//PADI2//MAN1A2//EDEM1//PLA2G2D//RHOT1//DCHS1//AIF1L//PPP2R3A//MICU1//PCDHA6//PCDHA7//PCDHA9//PCDHAC1//PCDHAC2//PCDHA11//CBL//SYT4//PCDHB20//CALR4//ITPR2//LRP4//ENPP2//SLC24A2
GO:0005261	cation channel activity	Molecular function	19	305	535	16630	1.93639	0.0047694	0.252571	2.32154	0.035514	P2RX2//P2RX6//P2RX3//GRIA3//ITPR2//CACNB2//SCN9A//KCNK2//KCNH3//KCNQ3//LRRC55//KCND3//PKD1//GPM6A//SLC24A2//ABCC9//NALCN//CHRNA5//SLC40A1
GO:0008092	cytoskeletal protein binding	Molecular function	42	866	535	16630	1.50754	0.00530096	0.255677	2.27565	0.0785047	MYO16//MOBP//MAP1A//HPCA//MED28//PXK//EPB41L2//SHROOM2//DMTN//VASP//PFN2//GMFB//PPP1R9B//LOC100909840//KIF11//CEP350//FMR1//CLASP1//KIFC3//PRC1//SGIP1//CEP57//JAKMIP3//GAS2//DPYSL5//RAB11A//DCX//NPHS1//AP1G1//DLG4//CAMK2D//ANKRD23//RAB6B//FAM110C//BRSK1//CACNB2//SHROOM1//TLN2//AIF1L//TRIOBP//CORO1C//GAS7
GO:0016772	transferase activity, transferring phosphorus-containing groups	Molecular function	45	945	535	16630	1.4802	0.00550473	0.255677	2.25926	0.0841121	KCNH3//NMNAT1//POLR1B//PTDSS2//POLK//POLE3//DGKG//DGKK//DGKD//DLG4//RNGTT//PAPOLA//BRAF//RPS6KA2//CAMK2D//ROCK2//PRKACA//PRPF4B//MMD//RIPK4//PXK//STK35//CDK17//ULK1//GTF2H1//HIPK1//CAMKV//PPP1R9B//TESK2//UHMK1//ACVRL1//MAPKAPK2//BRSK1//CAMK1G//PRKD3//MAPK4//IGF1R//LCK//BLK//IGF2R//RFK//PIP4K2A//LIAS//PIGN//NOL9
GO:0001205	transcriptional activator activity, RNA polymerase II distal enhancer sequence-specific binding	Molecular function	5	36	535	16630	4.31724	0.00559132	0.255677	2.25249	0.00934579	CUX1//MIXL1//TARDBP//ARID3B//HOXB5
GO:0042802	identical protein binding	Molecular function	76	1776	535	16630	1.33018	0.00579163	0.255677	2.2372	0.142056	DYNLL2//BCL2//CAMK2D//CAT//DRD2//NR3C1//THRB//FMR1//INHBB//SEPT4//DGCR8//MIXL1//NQO2//AOC3//OLFML2A//E2F8//HEYL//CEP57//PML//KLHL7//GLA//NAA60//DGKD//MAPK4//SYT4//FZD4//LRP4//IMPA1//VEGFA//SLC27A1//ZFP423//PGF//P2RX2//BRAF//CACNB2//SDC3//PCDHA4//STEAP3//USP15//TP63//RB1//SOD2//GABRB3//P2RX6//IGF2R//ABCC9//IGF1R//AKR7A3//RECQL5//CRKL//HPCA//MYRF//TARDBP//NMNAT1//VWA1//PRC1//UHRF1BP1//L3MBTL1//TRAF…
GO:0003730	mRNA 3'-UTR binding	Molecular function	7	68	535	16630	3.19984	0.0061052	0.255677	2.2143	0.0130841	RBMS3//FMR1//DDX5//TARDBP//ELAVL4//RC3H1//SECISBP2
GO:0046914	transition metal ion binding	Molecular function	47	1004	535	16630	1.45513	0.00627414	0.255677	2.20245	0.0878505	LOC100361492//CYP1A2//FECH//CYP11B1//P2RX2//CP//AOC3//ATOX1//DPP3//NR3C1//THRB//CPD//VAT1//ATXN7L3//NQO2//ADAMTS17//ZFAND5//TRIM10//MMP20//SUV39H1//NSD1//ZFHX4//USP13//L3MBTL1//TRAF2//PRICKLE2//KDM4A//UBR7//CHORDC1//PML//ZMYM3//ZMIZ1//VAT1L//ZFAND3//TRIM2//TCEA1//LMCD1//LOC498453//RGD1563962//MSRB3//LIN28B//PTMS//ENPP2//SLC24A2//SOD2//PRKACA//IMPA1
GO:0051721	protein phosphatase 2A binding	Molecular function	5	37	535	16630	4.20056	0.00629746	0.255677	2.20083	0.00934579	EIF4EBP1//BCL2//CPD//PPME1//VIM
GO:0008234	cysteine-type peptidase activity	Molecular function	12	167	535	16630	2.23359	0.00785179	0.297925	2.10503	0.0224299	USP37//USP15//USP13//SFRP1//USP46//USP25//USP47//OTUD5//USP24//USP9X//USP54//SENP1
GO:0042393	histone binding	Molecular function	13	188	535	16630	2.14943	0.00791388	0.297925	2.10161	0.0242991	L3MBTL1//FMR1//KDM4A//WDR5//USP15//BRD3//PSME4//ASF1A//PYGO2//SUPT6H//WDTC1//NCAPD2//TBL1XR1
GO:0016773	phosphotransferase activity, alcohol group as acceptor	Molecular function	35	709	535	16630	1.53448	0.00808118	0.297925	2.09253	0.0654206	KCNH3//DGKG//DGKK//DGKD//BRAF//RPS6KA2//CAMK2D//ROCK2//PRKACA//PRPF4B//MMD//RIPK4//PXK//STK35//CDK17//ULK1//GTF2H1//HIPK1//CAMKV//PPP1R9B//TESK2//UHMK1//ACVRL1//MAPKAPK2//BRSK1//CAMK1G//PRKD3//MAPK4//IGF1R//LCK//BLK//IGF2R//RFK//PIP4K2A//NOL9
GO:0004843	thiol-dependent ubiquitin-specific protease activity	Molecular function	7	72	535	16630	3.02207	0.00831647	0.297925	2.08006	0.0130841	USP37//USP15//USP46//USP25//USP47//USP13//OTUD5
GO:0003779	actin binding	Molecular function	21	370	535	16630	1.76423	0.00878848	0.30526	2.05609	0.0392523	LOC100909840//PFN2//CACNB2//MYO16//SHROOM1//TLN2//SHROOM2//AIF1L//TRIOBP//CORO1C//PPP1R9B//GAS7//MOBP//MAP1A//HPCA//MED28//PXK//EPB41L2//DMTN//VASP//GMFB
GO:0017134	fibroblast growth factor binding	Molecular function	4	26	535	16630	4.78217	0.00902247	0.30526	2.04467	0.00747664	PTPRZ1//CEP57//THBS1//CXCL13
GO:0044325	ion channel binding	Molecular function	10	131	535	16630	2.37283	0.00978142	0.321994	2.0096	0.0186916	CAMK2D//PKD1//FMR1//FHL1//ABCC9//KCNQ3//LRRC55//TRAPPC2//KCND3//PPP1R9B
GO:0004683	calmodulin-dependent protein kinase activity	Molecular function	4	27	535	16630	4.60505	0.0103276	0.324205	1.986	0.00747664	CAMK1G//CAMK2D//MAPKAPK2//CAMKV
GO:0044389	ubiquitin-like protein ligase binding	Molecular function	19	329	535	16630	1.79513	0.010381	0.324205	1.98376	0.035514	BECN1//BCL2//RB1//PRKACA//KCNQ3//UBE2A//USP25//USP13//TRAF2//KDM4A//PML//TOLLIP//TRIOBP//CACUL1//FZD4//GABARAPL2//SORBS1//SH3KBP1//HGS
GO:0005216	ion channel activity	Molecular function	22	404	535	16630	1.6927	0.0116876	0.353411	1.93227	0.0411215	P2RX2//P2RX6//P2RX3//GRIA3//ITPR2//GABRB3//CHRNA5//NALCN//KCNQ3//CLIC5//CACNB2//SCN9A//KCNK2//KCNH3//LRRC55//KCND3//PKD1//GPM6A//SLC24A2//ABCC9//SLC40A1//FXYD6
GO:0140110	transcription regulator activity	Molecular function	59	1364	535	16630	1.34455	0.0118964	0.353411	1.92458	0.11028	FOXG1//ARNT2//ETS2//ZMYM3//ZFP770//SNAI3//HEYL//TP63//SUPT6H//NR3C1//MIXL1//PBX1//NFAT5//SSBP2//CAMTA1//ARID3B//KLF6//MAFG//KLF10//MLXIPL//E2F8//FEZF1//CNOT7//CUX1//TARDBP//HOXB5//LOC102556967//KLF12//E2F7//CREBRF//ZFP628//MAFK//NFYB//MYRF//ZFP275//ZFP46//L3MBTL1//PBX4//CREBL2//ZFP707//GSC2//ZFP14//ZFP449//CALCOCO1//DDX5//NSD1//ATXN7L3//RAP2C//MAML1//PML//TAF7L//PDLIM1//MAML2//TOB2//BCOR//TBL1XR1…
GO:0008017	microtubule binding	Molecular function	14	222	535	16630	1.96026	0.0128836	0.370069	1.88996	0.0261682	CLASP1//KIF11//CEP350//FMR1//MAP1A//KIFC3//PRC1//SGIP1//CEP57//JAKMIP3//GAS2//DPYSL5//RAB11A//DCX
GO:0018024	histone-lysine N-methyltransferase activity	Molecular function	5	44	535	16630	3.53229	0.0130648	0.370069	1.8839	0.00934579	NSD1//WDR5//SUV39H1//RGD1565692//EZH1
GO:0031625	ubiquitin protein ligase binding	Molecular function	18	315	535	16630	1.77623	0.0136939	0.379073	1.86347	0.0336449	BECN1//BCL2//RB1//PRKACA//KCNQ3//UBE2A//USP25//USP13//TRAF2//KDM4A//PML//TOLLIP//TRIOBP//CACUL1//FZD4//GABARAPL2//SORBS1//SH3KBP1
GO:0019904	protein domain specific binding	Molecular function	37	789	535	16630	1.45768	0.0141016	0.381684	1.85073	0.0691589	TOM1L1//SGIP1//VASP//PRRT2//CBL//ADAM12//SH3KBP1//SHISA9//DLG4//ATP2B3//GRIA3//RAPGEF2//FZD4//APBA1//L3MBTL1//DDX5//SKAP1//SYNGR3//LCK//EPB41L2//HEYL//TP63//NDFIP1//BCL2//CALCOCO1//MAFK//USP47//RB1//CACNB2//PKD1//FMR1//PRKACA//ETS2//SHROOM2//DDX6//HGS//NPHS1
GO:0022838	substrate-specific channel activity	Molecular function	22	415	535	16630	1.64783	0.0155119	0.408165	1.80934	0.0411215	P2RX2//P2RX6//P2RX3//GRIA3//FXYD6//KCND3//ITPR2//GABRB3//CHRNA5//NALCN//KCNQ3//CLIC5//CACNB2//SCN9A//KCNK2//KCNH3//LRRC55//PKD1//GPM6A//SLC24A2//ABCC9//SLC40A1
GO:0019838	growth factor binding	Molecular function	10	141	535	16630	2.20455	0.0158076	0.408165	1.80114	0.0186916	IGF2R//IGF1R//HTRA4//PTPRZ1//CEP57//THBS1//CXCL13//IL2RG//ACVRL1//VEGFA
GO:0003951	NAD+ kinase activity	Molecular function	3	17	535	16630	5.48543	0.0160853	0.408165	1.79357	0.00560748	DGKG//DGKK//DGKD
GO:0005231	excitatory extracellular ligand-gated ion channel activity	Molecular function	5	48	535	16630	3.23793	0.0185632	0.461429	1.73135	0.00934579	P2RX2//P2RX6//P2RX3//GRIA3//CHRNA5
GO:0015267	channel activity	Molecular function	23	450	535	16630	1.58874	0.0199291	0.467123	1.70051	0.0429907	P2RX2//P2RX6//P2RX3//GRIA3//FXYD6//KCND3//ITPR2//GABRB3//CHRNA5//NALCN//KCNQ3//CLIC5//CACNB2//SCN9A//KCNK2//KCNH3//LRRC55//PKD1//GPM6A//SLC24A2//ABCC9//SLC40A1//BCL2
GO:0022803	passive transmembrane transporter activity	Molecular function	23	450	535	16630	1.58874	0.0199291	0.467123	1.70051	0.0429907	P2RX2//P2RX6//P2RX3//GRIA3//FXYD6//KCND3//ITPR2//GABRB3//CHRNA5//NALCN//KCNQ3//CLIC5//CACNB2//SCN9A//KCNK2//KCNH3//LRRC55//PKD1//GPM6A//SLC24A2//ABCC9//BCL2//SLC40A1
GO:0097110	scaffold protein binding	Molecular function	6	67	535	16630	2.78365	0.0205484	0.467123	1.68722	0.011215	DYNLL2//NLGN3//DLG4//ITPR2//VIM//LRP4
GO:0004672	protein kinase activity	Molecular function	29	604	535	16630	1.49245	0.0210741	0.467123	1.67625	0.0542056	KCNH3//BRAF//RPS6KA2//TESK2//CAMK2D//UHMK1//ACVRL1//ROCK2//PRKACA//MAPKAPK2//ULK1//HIPK1//BRSK1//CAMK1G//CAMKV//PRKD3//MAPK4//IGF1R//LCK//BLK//IGF2R//GTF2H1//PRPF4B//MMD//RIPK4//PXK//STK35//CDK17//PPP1R9B
GO:0004842	ubiquitin-protein transferase activity	Molecular function	22	428	535	16630	1.59778	0.0212391	0.467123	1.67286	0.0411215	UBE2A//RNF111//MSL2//ASB1//RFWD2//TRIM2//ZNRF2//FBXL22//CACUL1//CBL//UBE2D2//ZFP91//KLHL8//FBXW8//KLHL23//TRAF2//KLHL13//KLHL18//BCOR//RNF187//KLHL7//ZNRF3
GO:0140030	modification-dependent protein binding	Molecular function	9	127	535	16630	2.20281	0.0215316	0.467123	1.66692	0.0168224	FMR1//L3MBTL1//KDM4A//WDR5//USP15//ZRANB3//BRD3//PSME4//HGS
GO:0001614	purinergic nucleotide receptor activity	Molecular function	3	19	535	16630	4.90802	0.0218605	0.467123	1.66034	0.00560748	P2RX2//P2RX6//P2RX3
GO:0016502	nucleotide receptor activity	Molecular function	3	19	535	16630	4.90802	0.0218605	0.467123	1.66034	0.00560748	P2RX2//P2RX6//P2RX3
GO:0005158	insulin receptor binding	Molecular function	4	34	535	16630	3.65695	0.0228908	0.480707	1.64034	0.00747664	IGF1//IGF1R//GRB10//SORBS1
GO:0005230	extracellular ligand-gated ion channel activity	Molecular function	6	70	535	16630	2.66435	0.0249309	0.514676	1.60326	0.011215	P2RX2//P2RX6//P2RX3//GRIA3//CHRNA5//GABRB3
GO:0016247	channel regulator activity	Molecular function	9	132	535	16630	2.11937	0.0268381	0.528176	1.57125	0.0168224	NRXN2//CACNB2//ABCC9//BCL2//PRSS8//FXYD6//KCNK2//CAMK2D//LRRC55
GO:0016301	kinase activity	Molecular function	36	801	535	16630	1.39704	0.0271484	0.528176	1.56626	0.0672897	KCNH3//DGKG//DGKK//DGKD//DLG4//BRAF//RPS6KA2//CAMK2D//ROCK2//PRKACA//PRPF4B//MMD//RIPK4//PXK//STK35//CDK17//ULK1//GTF2H1//HIPK1//CAMKV//PPP1R9B//TESK2//UHMK1//ACVRL1//MAPKAPK2//BRSK1//CAMK1G//PRKD3//MAPK4//IGF1R//LCK//BLK//IGF2R//RFK//PIP4K2A//NOL9
GO:0046982	protein heterodimerization activity	Molecular function	28	592	535	16630	1.47019	0.0274167	0.528176	1.56199	0.0523364	BRAF//DYNLL2//MLXIPL//GPHA2//ADRA1B//BCL2//DRD2//NR3C1//FMR1//CHRNA5//INHBB//ARNT2//NFYB//AOC3//POLE3//PBX1//HEYL//PML//MICU1//DGKD//CXCL13//MAPK4//MAFG//SYT4//FZD4//VEGFA//ZFP423//PGF
GO:0051020	GTPase binding	Molecular function	24	490	535	16630	1.52249	0.0276171	0.528176	1.55882	0.0448598	NGEF//RASGEF1C//RGD1563962//IQSEC3//RAPGEF2//ARHGEF9//TNPO1//RANBP3//BRAF//SH3BP4//ROCK2//CDC42EP4//EVI5//AP3M1//AP1G1//MOBP//PRKACA//TMEM127//ULK1//TBC1D1//TBC1D5//CORO1C//BECN1//ATG16L1
GO:0019865	immunoglobulin binding	Molecular function	3	21	535	16630	4.44059	0.0286204	0.528176	1.54332	0.00560748	LOC100911825//FCGR2A//LOC498276
GO:0030371	translation repressor activity	Molecular function	3	21	535	16630	4.44059	0.0286204	0.528176	1.54332	0.00560748	EIF4EBP1//FMR1//EIF4EBP2
GO:0042813	Wnt-activated receptor activity	Molecular function	3	21	535	16630	4.44059	0.0286204	0.528176	1.54332	0.00560748	FZD4//LRP4//SFRP1
GO:0005109	frizzled binding	Molecular function	4	37	535	16630	3.36044	0.0302478	0.549878	1.51931	0.00747664	WNT9A//ZNRF3//SFRP1//WNT4
GO:0019787	ubiquitin-like protein transferase activity	Molecular function	22	446	535	16630	1.5333	0.0317264	0.568277	1.49858	0.0411215	ZFP91//KLHL8//UBE2A//FBXW8//KLHL23//TRAF2//KLHL13//KLHL18//BCOR//RNF187//TRIM2//KLHL7//ZNRF2//FBXL22//UBE2D2//ZNRF3//RNF111//MSL2//ASB1//RFWD2//CACUL1//CBL
GO:0043548	phosphatidylinositol 3-kinase binding	Molecular function	4	38	535	16630	3.27201	0.0329753	0.569596	1.48181	0.00747664	CBL//BECN1//IGF1R//LCK
GO:0017016	Ras GTPase binding	Molecular function	19	373	535	16630	1.58337	0.0332791	0.569596	1.47783	0.035514	RAPGEF2//NGEF//ARHGEF9//TNPO1//RANBP3//ROCK2//CDC42EP4//EVI5//AP3M1//AP1G1//MOBP//PRKACA//TMEM127//ULK1//TBC1D1//TBC1D5//CORO1C//BRAF//SH3BP4
GO:0016278	lysine N-methyltransferase activity	Molecular function	5	56	535	16630	2.77537	0.0336707	0.569596	1.47275	0.00934579	EZH1//RGD1565692//NSD1//WDR5//SUV39H1
GO:0016279	protein-lysine N-methyltransferase activity	Molecular function	5	56	535	16630	2.77537	0.0336707	0.569596	1.47275	0.00934579	EZH1//RGD1565692//NSD1//WDR5//SUV39H1
GO:0035639	purine ribonucleoside triphosphate binding	Molecular function	68	1707	535	16630	1.23827	0.0371228	0.602892	1.43036	0.127103	ACSL4//P2RX2//BRAF//PIP4K2A//RPS6KA2//TESK2//ABCB1A//KIF11//CAMK1G//MYO16//CAMK2D//UHMK1//P2RX6//ACVRL1//ROCK2//ABCC9//PRKACA//DGKG//IGF1R//NUBP2//DDX5//RECQL5//MAPKAPK2//VWA8//PRPF4B//FIGN//ATP2B3//OLA1//UBE2A//NMNAT1//RIPK4//ZRANB3//PXK//ATP11A//KIFC3//STK35//LCK//PRKD3//CDK17//CHORDC1//ULK1//RIMKLB//BLK//HIPK1//DHX57//DGKK//DGKD//BRSK1//DDX6//MAPK4//CTPS2//UBE2D2//APAF1//CAMKV//P2RX3//ARF3//SE…
GO:0042054	histone methyltransferase activity	Molecular function	5	58	535	16630	2.67966	0.038364	0.602892	1.41608	0.00934579	EZH1//RGD1565692//NSD1//WDR5//SUV39H1
GO:0004725	protein tyrosine phosphatase activity	Molecular function	7	98	535	16630	2.22029	0.0386361	0.602892	1.41301	0.0130841	PTPRU//PTPRZ1//PTPRJ//DUSP7//MTMR3//RNGTT//DUSP3
GO:0046915	transition metal ion transmembrane transporter activity	Molecular function	4	40	535	16630	3.10841	0.0388479	0.602892	1.41063	0.00747664	SLC31A2//ATOX1//SLC40A1//SLC30A5
GO:0005172	vascular endothelial growth factor receptor binding	Molecular function	2	10	535	16630	6.21682	0.0391758	0.602892	1.40698	0.00373832	VEGFA//PGF
GO:0035612	AP-2 adaptor complex binding	Molecular function	2	10	535	16630	6.21682	0.0391758	0.602892	1.40698	0.00373832	GABRB3//TBC1D5
GO:0051015	actin filament binding	Molecular function	10	164	535	16630	1.89537	0.0394878	0.602892	1.40354	0.0186916	CACNB2//MYO16//SHROOM1//TLN2//SHROOM2//AIF1L//TRIOBP//CORO1C//PPP1R9B//GAS7
GO:0008187	poly-pyrimidine tract binding	Molecular function	3	24	535	16630	3.88551	0.0405888	0.602892	1.39159	0.00560748	FMR1//RBMS3//UHMK1
GO:0035586	purinergic receptor activity	Molecular function	3	24	535	16630	3.88551	0.0405888	0.602892	1.39159	0.00560748	P2RX2//P2RX6//P2RX3
GO:0070412	R-SMAD binding	Molecular function	3	24	535	16630	3.88551	0.0405888	0.602892	1.39159	0.00560748	DDX5//RANBP3//LDLRAD4
GO:0015631	tubulin binding	Molecular function	16	308	535	16630	1.61476	0.0413876	0.60735	1.38313	0.0299065	KIF11//CEP350//FMR1//MAP1A//CLASP1//KIFC3//PRC1//SGIP1//CEP57//JAKMIP3//GAS2//DPYSL5//RAB11A//DCX//FAM110C//BRSK1
GO:0031420	alkali metal ion binding	Molecular function	3	25	535	16630	3.73009	0.0450559	0.64294	1.34625	0.00560748	SLC24A2//SCN9A//IMPA1
GO:0016740	transferase activity	Molecular function	88	2300	535	16630	1.18931	0.0451369	0.64294	1.34547	0.164486	KCNH3//NMNAT1//POLR1B//GGACT//AGPAT1//PTDSS2//POLK//POLE3//DGKG//DGKK//DGKD//DLG4//NAA60//RNGTT//NAA15//PAPOLA//BRAF//RPS6KA2//CAMK2D//ROCK2//PRKACA//PRPF4B//MMD//RIPK4//PXK//STK35//CDK17//ULK1//GTF2H1//HIPK1//CAMKV//PPP1R9B//TESK2//UHMK1//ACVRL1//MAPKAPK2//BRSK1//CAMK1G//PRKD3//MAPK4//IGF1R//LCK//BLK//PCMT1//SPTLC3//SPTLC2//ZFP91//KLHL8//UBE2A//FBXW8//KLHL23//TRAF2//KLHL13//KLHL18//BCOR//RNF187/…
GO:0032555	purine ribonucleotide binding	Molecular function	69	1755	535	16630	1.22211	0.0453964	0.64294	1.34298	0.128972	ACSL4//P2RX2//BRAF//PIP4K2A//RPS6KA2//TESK2//ABCB1A//KIF11//CAMK1G//MYO16//CAMK2D//UHMK1//P2RX6//ACVRL1//ROCK2//ABCC9//PRKACA//DGKG//IGF1R//NUBP2//DDX5//RECQL5//MAPKAPK2//VWA8//PRPF4B//FIGN//ATP2B3//OLA1//UBE2A//NMNAT1//RIPK4//ZRANB3//PXK//ATP11A//KIFC3//STK35//LCK//PRKD3//CDK17//CHORDC1//ULK1//RIMKLB//BLK//HIPK1//DHX57//DGKK//DGKD//BRSK1//DDX6//MAPK4//CTPS2//UBE2D2//APAF1//CAMKV//P2RX3//ARF3//SE…
GO:0031432	titin binding	Molecular function	2	11	535	16630	5.65166	0.0468807	0.656329	1.32901	0.00373832	CAMK2D//ANKRD23
GO:0031267	small GTPase binding	Molecular function	19	390	535	16630	1.51435	0.0483915	0.662712	1.31523	0.035514	RAPGEF2//NGEF//ARHGEF9//TNPO1//RANBP3//BRAF//SH3BP4//ROCK2//CDC42EP4//EVI5//AP3M1//AP1G1//MOBP//PRKACA//TMEM127//ULK1//TBC1D1//TBC1D5//CORO1C
GO:0022836	gated channel activity	Molecular function	16	315	535	16630	1.57888	0.0489423	0.662712	1.31032	0.0299065	P2RX2//P2RX6//P2RX3//GRIA3//ITPR2//GABRB3//CHRNA5//NALCN//KCNQ3//CLIC5//CACNB2//SCN9A//KCNK2//KCNH3//LRRC55//KCND3
GO:0090484	drug transporter activity	Molecular function	3	26	535	16630	3.58663	0.0497559	0.662712	1.30316	0.00560748	ABCB1A//SLC18A2//SLC21A4
GO:0003729	mRNA binding	Molecular function	12	218	535	16630	1.71105	0.0498371	0.662712	1.30245	0.0224299	FMR1//DDX5//TARDBP//ELAVL4//RC3H1//RBMS3//SECISBP2//FECH//ETF1//NOVA1//EDC3//HNRNPA3
