# Supplementary material for: Abnormal expression of rno_circRNA_014900 and rno_circRNA_005442 induced by ketamine in the rat hippocampus
Source: BMC Psychiatry. 2020 Jan 2;20:1. doi: 10.1186/s12888-019-2374-2 (PMC6939336; doi:10.1186/s12888-019-2374-2)
Supplement: Supplementary file 2 — Additional file 2. MF results for circRNA005442. The detailed list of the genes identified as regulated by the circRNA005442, MF: molecular function. [file 12888_2019_2374_MOESM2_ESM.xls]

## Sheet: MF
#Column "GO.ID" stands for the ID of gene ontology term
#Column "Term" stands for the name of gene ontology term
#Column "Ontology" stands for the ontology of GOID belongs to
#Column "Count" stands for the number of DE genes associated with the listed GOID
#Column "Pop.Hits" stands for the number of background population genes associated with the listed GOID
#Column "List.Total" stands for the total number of DE genes
#Column "Pop.Total" stands for the total number of background population genes
#Column "Fold.Enrichment" stands for the Fold Enrichment value of the GOID, it equals (Count/Pop.Hits)/(List.Total/Pop.Total)
#Column "Pvalue" stands for the significance testing value of the GOID
#Column "FDR" stands for the false discovery rate of the GOID, using Benjamini & Hochberg (1995) method
#Column "Enrichment.Score" stands for the Enrichment Score value of the GOID, it equals (-log10(Pvalue))
#Column "Gene.Ratio" stands for the Gene Ratio value genes associated with the GOID, it equals (Count/List.Total)
#Column "GENES" stands for the DE genes associated with the GOID
GO.ID	Term	Ontology	Count	Pop.Hits	List.Total	Pop.Total	Fold.Enrichment	Pvalue	FDR	Enrichment.Score	Gene.Ratio	GENES
GO:0003682	chromatin binding	Molecular function	24	571	279	16630	2.50532	3.60773e-05	0.0161193	4.44277	0.0860215	THRB//SMAD3//H2AFZ//SMARCE1//RBBP4//KLF4//NR3C1//TP63//NUP153//NFIA//TADA2B//ZMYND11//SREBF2//YBX2//ERCC6//ASH1L//STAG2//ELK1//RAD21//MEIS3//ZFP143//MEF2C//ADNP//TCF7L2
GO:0043169	cation binding	Molecular function	79	3107	279	16630	1.51556	5.06316e-05	0.0161193	4.29558	0.283154	TSSK1B//ATP8A1//TSSK2//UBA2//ATP11B//PDXP//CYP20A1//ABCE1//ADNP//VCAN//DAG1//VLDLR//SYT3//MAN1A1//SLC8A1//RAB11FIP4//PAMR1//RASGRP3//RCN1//PRRG4//LRP4//CDH11//SLC24A2//NT5E//NR3C1//THRB//NUP153//SMAD3//NR3C2//VPS29//NFXL1//TADA2B//ZMYND11//ZFHX4//USP13//ZFP385B//PRICKLE2//CYLD//ZCCHC14//MEFV//SAT1//SLC5A7//ZFP28//RIMS2//PDE7B//MOB4//TP63//SP1//MAN2A1//NPTX1//NEK8//RBAK//BSN//TGFBR1//OLA1//CACNA1D…
GO:0046872	metal ion binding	Molecular function	77	3009	279	16630	1.5253	5.2797e-05	0.0161193	4.27739	0.275986	TSSK1B//ATP8A1//TSSK2//UBA2//ATP11B//PDXP//CYP20A1//ABCE1//ADNP//VCAN//DAG1//VLDLR//SYT3//MAN1A1//SLC8A1//RAB11FIP4//PAMR1//RASGRP3//RCN1//PRRG4//LRP4//CDH11//SLC24A2//NT5E//NR3C1//THRB//NUP153//SMAD3//NR3C2//VPS29//NFXL1//TADA2B//ZMYND11//ZFHX4//USP13//ZFP385B//PRICKLE2//CYLD//ZCCHC14//MEFV//ZFP28//RIMS2//PDE7B//MOB4//TP63//SP1//MAN2A1//NPTX1//NEK8//RBAK//BSN//TGFBR1//OLA1//CACNA1D//HIVEP2//MKNK…
GO:0000981	RNA polymerase II transcription factor activity, sequence-specific DNA binding	Molecular function	28	743	279	16630	2.24625	5.61304e-05	0.0161193	4.2508	0.100358	SP1//SMAD3//MEF2C//KLF4//NR3C1//TP63//NFIA//HIVEP2//ELK1//MEIS3//ZFP143//ELK3//TCF7L2//NFXL1//NACC2//SREBF2//BACH1//MYPOP//MYEF2//ZHX3//NKX2-1//VEZF1//STAG2//RAD21//THRB//NR3C2//ZFP518A//BMPR1A
GO:0003700	DNA binding transcription factor activity	Molecular function	35	1040	279	16630	2.00596	6.61712e-05	0.0161193	4.17933	0.125448	SP1//NFIA//ZFP518A//ELK1//ELK3//MEF2C//MYEF2//BMPR1A//SMAD3//KLF4//NR3C1//TP63//HIVEP2//MEIS3//ZFP143//TCF7L2//NFXL1//NACC2//SREBF2//BACH1//MYPOP//ZHX3//NKX2-1//VEZF1//STAG2//RAD21//THRB//NR3C2//ZFP28//TADA2B//ZFP287//TFCP2L1//FOXN3//TSC22D2//ZFP322A
GO:0003690	double-stranded DNA binding	Molecular function	30	865	279	16630	2.06725	0.000134812	0.0273669	3.87027	0.107527	SP1//NKX2-1//SMAD3//VEZF1//NFXL1//ZMYND11//TFCP2L1//ZHX3//MEF2C//NR3C1//NFIA//NACC2//HIVEP2//SREBF2//SMARCE1//RBBP4//ELK1//ZFP143//ELK3//MYPOP//H2AFZ//MYEF2//TCF7L2//BACH1//KLF4//HMBOX1//TP63//THRB//NUP153//NR3C2
GO:0000982	transcription factor activity, RNA polymerase II core promoter proximal region sequence-specific binding	Molecular function	18	420	279	16630	2.55453	0.000273376	0.0362992	3.56324	0.0645161	KLF4//NR3C1//TP63//SP1//NFIA//HIVEP2//ELK1//MEIS3//ZFP143//ELK3//MEF2C//TCF7L2//NFXL1//NACC2//SREBF2//BACH1//MYPOP//MYEF2
GO:0000987	core promoter proximal region sequence-specific DNA binding	Molecular function	18	421	279	16630	2.54846	0.00028134	0.0362992	3.55077	0.0645161	NR3C1//SP1//NFIA//SMAD3//NACC2//HIVEP2//SREBF2//SMARCE1//RBBP4//ELK1//ZFP143//ELK3//MYPOP//MEF2C//H2AFZ//MYEF2//TCF7L2//KLF4
GO:0001159	core promoter proximal region DNA binding	Molecular function	18	423	279	16630	2.53641	0.000297876	0.0362992	3.52596	0.0645161	NR3C1//SP1//NFIA//SMAD3//NACC2//HIVEP2//SREBF2//SMARCE1//RBBP4//ELK1//ZFP143//ELK3//MYPOP//MEF2C//H2AFZ//MYEF2//TCF7L2//KLF4
GO:0043167	ion binding	Molecular function	112	5052	279	16630	1.32143	0.000298023	0.0362992	3.52575	0.401434	TSSK1B//ATP8A1//TSSK2//UBA2//ATP11B//PDXP//SYT3//IGF2R//CYP20A1//ABCE1//ADNP//VCAN//DAG1//VLDLR//MAN1A1//SLC8A1//RAB11FIP4//PAMR1//RASGRP3//RCN1//PRRG4//LRP4//CDH11//SLC24A2//MYLK2//IGF1R//NEK8//TGFBR1//OLA1//MKNK2//SLFN5//LATS2//ERCC6//CHD1//ALPK1//TTBK2//KIF16B//PIP5K1C//ACTR1B//EPHA4//DGKH//UBE2M//RTCB//NADK2//AARSD1//TPK1//MYH10//ACVR1//BMPR1A//RAP2C//RRAS2//ARL8B//RHOB//ARF4//FZD7//SNX18//SD…
GO:0000977	RNA polymerase II regulatory region sequence-specific DNA binding	Molecular function	24	669	279	16630	2.13832	0.000397743	0.0421454	3.4004	0.0860215	NR3C1//SP1//NFIA//SMAD3//NACC2//HIVEP2//SREBF2//SMARCE1//RBBP4//ELK1//ZFP143//ELK3//MYPOP//MEF2C//H2AFZ//MYEF2//TCF7L2//BACH1//NKX2-1//VEZF1//NFXL1//ZMYND11//TFCP2L1//ZHX3
GO:0046873	metal ion transmembrane transporter activity	Molecular function	18	438	279	16630	2.44955	0.000451245	0.0421454	3.34559	0.0645161	CACNB2//CACNA1D//SCN7A//KCNG1//GPM6A//SLC24A2//SCNN1G//SLC5A7//SLC39A14//SLC39A13//SLC30A4//SLC5A9//SLC8A1//SLC12A6//SLC12A3//SLC41A1//ZDHHC17//SLC9A9
GO:0001012	RNA polymerase II regulatory region DNA binding	Molecular function	24	675	279	16630	2.11932	0.000451963	0.0421454	3.3449	0.0860215	SP1//NKX2-1//SMAD3//VEZF1//NFXL1//ZMYND11//TFCP2L1//ZHX3//MEF2C//NR3C1//NFIA//NACC2//HIVEP2//SREBF2//SMARCE1//RBBP4//ELK1//ZFP143//ELK3//MYPOP//H2AFZ//MYEF2//TCF7L2//BACH1
GO:0016740	transferase activity	Molecular function	59	2300	279	16630	1.52902	0.000485937	0.0421454	3.31342	0.21147	ALG9//HMBOX1//TGM6//DGKH//NADK2//SAT1//GNPNAT1//TADA2B//NAA30//PAPOLA//GALNT13//TGFBR1//TTBK2//EPHA4//ACVR1//NEK8//TSSK1B//MKNK2//TSSK2//LATS2//ALPK1//BMPR1A//MYLK2//IGF1R//SPTLC2//TPK1//ZFP91//HECW1//KLHDC7A//AREL1//SMURF2//BACH1//UBE2M//TOPORS//DTX3L//ZNRF3//IGF2R//SMARCE1//GCNT2//FAM98A//B3GALT2//RFK//GATM//PIK3R2//MOB1B//AKAP6//PIP5K1C//ZDHHC6//ZDHHC17//CHSY1//ASH1L//GOLGA7//PAFAH1B1//PGM2L1/…
GO:0000978	RNA polymerase II core promoter proximal region sequence-specific DNA binding	Molecular function	17	408	279	16630	2.48357	0.000554507	0.0421454	3.25609	0.0609319	NR3C1//SP1//NFIA//SMAD3//NACC2//HIVEP2//SREBF2//SMARCE1//RBBP4//ELK1//ZFP143//ELK3//MYPOP//MEF2C//H2AFZ//MYEF2//TCF7L2
GO:0072509	divalent inorganic cation transmembrane transporter activity	Molecular function	10	169	279	16630	3.52697	0.000578245	0.0421454	3.23789	0.0358423	CACNB2//CACNA1D//GPM6A//SLC24A2//SLC39A13//SLC39A14//SLC30A4//SLC8A1//SLC41A1//ZDHHC17
GO:0017016	Ras GTPase binding	Molecular function	16	373	279	16630	2.55681	0.000588236	0.0421454	3.23045	0.0573477	RASGRP3//NGEF//PLEKHG3//MCF2//RGL1//NUP153//XPO6//TNPO2//TNPO1//DAAM2//RIMS2//RAB11FIP4//KIF16B//MLPH//PREX2//EPS8
GO:0000976	transcription regulatory region sequence-specific DNA binding	Molecular function	25	741	279	16630	2.01099	0.000738312	0.0479553	3.13176	0.0896057	SP1//NKX2-1//SMAD3//VEZF1//NFXL1//ZMYND11//TFCP2L1//ZHX3//MEF2C//NR3C1//NFIA//NACC2//HIVEP2//SREBF2//SMARCE1//RBBP4//ELK1//ZFP143//ELK3//MYPOP//H2AFZ//MYEF2//TCF7L2//BACH1//KLF4
GO:0005515	protein binding	Molecular function	146	7117	279	16630	1.22277	0.000768747	0.0479553	3.11422	0.523297	SYT3//CPLX1//KLF4//ELK1//SMAD3//SP1//TCF7L2//BSN//PIK3R2//IGF2R//F2R//IGF1R//TP63//HTT//ZFP385B//DAG1//MAP1A//SYNPO2L//EPS8//DAAM2//MLPH//MTSS1//MEFV//DBN1//BLNK//SRSF2//NGEF//RASGRP3//MCF2//PLEKHG3//SLC9A3R2//ADCYAP1//NEFM//TGFBR1//IL17RA//FZD7//WNT3//ZNRF3//SDCBP//ARF4//SMURF2//EMP2//MYLK2//SLC8A1//MKNK2//MYH10//IGFBP7//CCSAP//KIF16B//PAFAH1B1//SREBF2//ERCC6//FOXN3//NR3C1//NFIA//CREG1//APBB2//U…
GO:0001228	transcriptional activator activity, RNA polymerase II transcription regulatory region sequence-specific binding	Molecular function	17	424	279	16630	2.38985	0.00085052	0.0479553	3.07032	0.0609319	KLF4//NR3C1//TP63//SP1//NFIA//HIVEP2//ELK1//MEIS3//ZFP143//ELK3//MEF2C//TCF7L2//BACH1//NKX2-1//VEZF1//STAG2//RAD21
GO:0019899	enzyme binding	Molecular function	56	2202	279	16630	1.51586	0.000859729	0.0479553	3.06564	0.200717	BLNK//SRSF2//NGEF//RASGRP3//MCF2//PLEKHG3//AKAP6//RGL1//NUP153//XPO6//TNPO2//TNPO1//DAAM2//RIMS2//RAB11FIP4//KIF16B//MLPH//SMAD3//MOB4//HTT//EMP2//MOB1B//CACNB2//CYLD//TCF7L2//SLC12A6//RNF138//SLC9A3R2//VCAN//PIK3R2//PREX2//NR3C1//LRP4//SLC25A5//TGFBR1//USP13//BTBD3//SMC6//TMEM189//SP1//KLF4//NUDT21//NACC2//RBBP4//MEF2C//UBA2//DTX3L//TOPORS//EPS8//ATG14//EPHA4//THRB//IGF2R//NKX2-1//UNC119B//SLC12…
GO:0017166	vinculin binding	Molecular function	3	12	279	16630	14.9014	0.000918637	0.0479553	3.03686	0.0107527	DAG1//SYNM//RTCB
GO:0043565	sequence-specific DNA binding	Molecular function	32	1061	279	16630	1.79772	0.000934421	0.0479553	3.02946	0.114695	SP1//NKX2-1//SMAD3//VEZF1//NFXL1//ZMYND11//TFCP2L1//ZHX3//MEF2C//NR3C1//NFIA//NACC2//HIVEP2//SREBF2//SMARCE1//RBBP4//ELK1//ZFP143//ELK3//MYPOP//H2AFZ//MYEF2//TCF7L2//BACH1//KLF4//HMBOX1//TP63//THRB//NR3C2//ZFHX4//FOXN3//MEIS3
GO:0031267	small GTPase binding	Molecular function	16	390	279	16630	2.44536	0.000944931	0.0479553	3.0246	0.0573477	RASGRP3//NGEF//PLEKHG3//MCF2//RGL1//NUP153//XPO6//TNPO2//TNPO1//DAAM2//RIMS2//RAB11FIP4//KIF16B//MLPH//PREX2//EPS8
GO:0015491	cation:cation antiporter activity	Molecular function	4	27	279	16630	8.83048	0.00100372	0.0489014	2.99839	0.0143369	SLC8A1//SLC24A2//SLC9A9//SLC41A1
GO:0015081	sodium ion transmembrane transporter activity	Molecular function	9	152	279	16630	3.52929	0.00107534	0.0503754	2.96846	0.0322581	SCN7A//SCNN1G//SLC5A7//SLC5A9//SLC8A1//SLC24A2//SLC9A9//SLC41A1//SLC12A3
GO:0008536	Ran GTPase binding	Molecular function	4	28	279	16630	8.5151	0.0011557	0.0508719	2.93715	0.0143369	NUP153//XPO6//TNPO2//TNPO1
GO:0005215	transporter activity	Molecular function	38	1353	279	16630	1.67407	0.00116947	0.0508719	2.93201	0.136201	ATP8A1//ATP11B//GRIA3//TMPRSS13//SCNN1G//PANX2//CACNB2//CACNA1D//SCN7A//KCNG1//GPM6A//SLC24A2//SLC5A7//CPLX1//SLC39A14//SLC39A13//SLC30A4//SLC5A9//SLC8A1//SLC25A5//NUP153//NUP160//TMEM150C//PITPNC1//VPS29//XPO6//TNPO2//TNPO1//SLC12A6//SLC12A3//SLC41A1//ZDHHC17//SLC44A1//SLC9A9//SV2C//VLDLR//IGF2R//STEAP2
GO:0140110	transcription regulator activity	Molecular function	38	1364	279	16630	1.66057	0.00135401	0.0543547	2.86838	0.136201	SP1//NFIA//ZFP518A//ELK1//ELK3//MEF2C//MYEF2//BMPR1A//SMAD3//TP63//KLF4//NACC2//NR3C1//HIVEP2//MEIS3//ZFP143//TCF7L2//NFXL1//SREBF2//BACH1//MYPOP//JADE1//ZHX3//NKX2-1//VEZF1//STAG2//RAD21//ZFP28//NR3C2//TADA2B//ZFP287//TFCP2L1//FOXN3//TSC22D2//ZFP322A//ZMYND11//RAP2C//THRB
GO:0019199	transmembrane receptor protein kinase activity	Molecular function	6	73	279	16630	4.8991	0.00140388	0.0543547	2.85267	0.0215054	ACVR1//EPHA4//IGF2R//IGF1R//TGFBR1//BMPR1A
GO:1990837	sequence-specific double-stranded DNA binding	Molecular function	25	776	279	16630	1.92029	0.00140852	0.0543547	2.85124	0.0896057	SP1//NKX2-1//SMAD3//VEZF1//NFXL1//ZMYND11//TFCP2L1//ZHX3//MEF2C//NR3C1//NFIA//NACC2//HIVEP2//SREBF2//SMARCE1//RBBP4//ELK1//ZFP143//ELK3//MYPOP//H2AFZ//MYEF2//TCF7L2//BACH1//KLF4
GO:0005488	binding	Molecular function	225	12110	279	16630	1.10746	0.00142804	0.0543547	2.84526	0.806452	SYT3//CPLX1//NT5E//TSSK1B//ATP8A1//TSSK2//UBA2//ATP11B//PDXP//CPEB3//KLF4//SP1//NKX2-1//SMAD3//VEZF1//NFXL1//ZMYND11//TFCP2L1//ZHX3//MEF2C//NR3C1//NFIA//NACC2//HIVEP2//SREBF2//SMARCE1//RBBP4//ELK1//ZFP143//ELK3//MYPOP//H2AFZ//MYEF2//TCF7L2//BACH1//BSN//GRIA3//PIK3R2//IGF2R//F2R//IGF1R//TP63//HTT//ZFP385B//DAG1//ZFP28//ZFP91//RBAK//ZFP287//CASZ1//ZBTB44//ZCCHC14//AARSD1//ZFP322A//TADA2B//YBX2//LIN…
GO:0015298	solute:cation antiporter activity	Molecular function	4	30	279	16630	7.94743	0.00150672	0.0556117	2.82197	0.0143369	SLC8A1//SLC24A2//SLC9A9//SLC41A1
GO:0046332	SMAD binding	Molecular function	6	78	279	16630	4.58506	0.00197599	0.0707868	2.70422	0.0215054	SMAD3//TGFBR1//SMURF2//ACVR1//BMPR1A//COL5A2
GO:0099516	ion antiporter activity	Molecular function	5	54	279	16630	5.51905	0.00207256	0.072125	2.68349	0.0179211	SLC8A1//SLC25A5//SLC24A2//SLC9A9//SLC41A1
GO:0022890	inorganic cation transmembrane transporter activity	Molecular function	19	544	279	16630	2.08182	0.00215495	0.0729092	2.66656	0.0681004	GRIA3//CACNB2//CACNA1D//SCN7A//KCNG1//GPM6A//SLC24A2//SCNN1G//SLC5A7//SLC39A14//SLC39A13//SLC30A4//SLC5A9//SLC8A1//SLC12A6//SLC12A3//SLC41A1//ZDHHC17//SLC9A9
GO:0005109	frizzled binding	Molecular function	4	37	279	16630	6.44386	0.00331267	0.10618	2.47982	0.0143369	FZD7//WNT3//ZNRF3//SDCBP
GO:0016409	palmitoyltransferase activity	Molecular function	4	37	279	16630	6.44386	0.00331267	0.10618	2.47982	0.0143369	SPTLC2//GOLGA7//ZDHHC6//ZDHHC17
GO:0001077	transcriptional activator activity, RNA polymerase II core promoter proximal region sequence-specific binding	Molecular function	12	291	279	16630	2.45797	0.00383698	0.117074	2.41601	0.0430108	KLF4//NR3C1//TP63//SP1//NFIA//HIVEP2//ELK1//MEIS3//ZFP143//ELK3//MEF2C//TCF7L2
GO:0051020	GTPase binding	Molecular function	17	490	279	16630	2.06795	0.00388602	0.117074	2.41049	0.0609319	NGEF//RASGRP3//MCF2//PLEKHG3//RGL1//NUP153//XPO6//TNPO2//TNPO1//DAAM2//RIMS2//RAB11FIP4//KIF16B//MLPH//PREX2//EPS8//ATG14
GO:0044212	transcription regulatory region DNA binding	Molecular function	26	888	279	16630	1.74521	0.00417761	0.117074	2.37907	0.09319	SP1//NKX2-1//SMAD3//VEZF1//NFXL1//ZMYND11//TFCP2L1//ZHX3//MEF2C//NR3C1//NFIA//NACC2//HIVEP2//SREBF2//SMARCE1//RBBP4//ELK1//ZFP143//ELK3//MYPOP//H2AFZ//MYEF2//TCF7L2//BACH1//KLF4//TP63
GO:0016747	transferase activity, transferring acyl groups other than amino-acyl groups	Molecular function	10	221	279	16630	2.69709	0.00423495	0.117074	2.37315	0.0358423	SAT1//GNPNAT1//TADA2B//NAA30//SPTLC2//SMARCE1//ZDHHC6//ZDHHC17//GOLGA7//PAFAH1B1
GO:0000975	regulatory region DNA binding	Molecular function	26	890	279	16630	1.74129	0.00430161	0.117074	2.36637	0.09319	SP1//NKX2-1//SMAD3//VEZF1//NFXL1//ZMYND11//TFCP2L1//ZHX3//MEF2C//NR3C1//NFIA//NACC2//HIVEP2//SREBF2//SMARCE1//RBBP4//ELK1//ZFP143//ELK3//MYPOP//H2AFZ//MYEF2//TCF7L2//BACH1//KLF4//TP63
GO:0004675	transmembrane receptor protein serine/threonine kinase activity	Molecular function	3	20	279	16630	8.94086	0.00431064	0.117074	2.36546	0.0107527	TGFBR1//ACVR1//BMPR1A
GO:0016746	transferase activity, transferring acyl groups	Molecular function	11	258	279	16630	2.54133	0.00432539	0.117074	2.36397	0.0394265	TGM6//SAT1//GNPNAT1//TADA2B//NAA30//SPTLC2//SMARCE1//ZDHHC6//ZDHHC17//GOLGA7//PAFAH1B1
GO:0001067	regulatory region nucleic acid binding	Molecular function	26	894	279	16630	1.7335	0.00455892	0.120712	2.34114	0.09319	KLF4//SP1//NKX2-1//SMAD3//VEZF1//NFXL1//ZMYND11//TFCP2L1//ZHX3//MEF2C//NR3C1//NFIA//NACC2//HIVEP2//SREBF2//SMARCE1//RBBP4//ELK1//ZFP143//ELK3//MYPOP//H2AFZ//MYEF2//TCF7L2//BACH1//TP63
GO:0003677	DNA binding	Molecular function	45	1815	279	16630	1.47783	0.00477729	0.123803	2.32082	0.16129	KLF4//SP1//NKX2-1//SMAD3//VEZF1//NFXL1//ZMYND11//TFCP2L1//ZHX3//MEF2C//NR3C1//NFIA//NACC2//HIVEP2//SREBF2//SMARCE1//RBBP4//ELK1//ZFP143//ELK3//MYPOP//H2AFZ//MYEF2//TCF7L2//BACH1//TP63//DDB1//THRB//NUP153//NR3C2//HMBOX1//RNF138//ZFHX4//FOXN3//MEIS3//TADA2B//YBX2//LIN54//ERCC6//ZFP518A//MIER3//ASH1L//TOPORS//ZBTB44//ADNP
GO:0008324	cation transmembrane transporter activity	Molecular function	20	638	279	16630	1.86852	0.00560987	0.142351	2.25105	0.0716846	GRIA3//CACNB2//CACNA1D//SCN7A//KCNG1//GPM6A//SLC24A2//SCNN1G//SLC5A7//SLC39A14//SLC39A13//SLC30A4//SLC5A9//SLC8A1//SLC12A6//SLC12A3//SLC41A1//ZDHHC17//SLC44A1//SLC9A9
GO:0005385	zinc ion transmembrane transporter activity	Molecular function	3	23	279	16630	7.77466	0.00645319	0.160408	2.19023	0.0107527	SLC39A13//SLC39A14//SLC30A4
GO:0016301	kinase activity	Molecular function	23	801	279	16630	1.71153	0.00863976	0.206696	2.0635	0.0824373	DGKH//NADK2//TGFBR1//TTBK2//EPHA4//ACVR1//NEK8//TSSK1B//MKNK2//TSSK2//LATS2//ALPK1//BMPR1A//MYLK2//IGF1R//IGF2R//RFK//PIP5K1C//PGM2L1//PIK3R2//MOB1B//AKAP6//TPK1
GO:0016407	acetyltransferase activity	Molecular function	6	106	279	16630	3.37391	0.0089104	0.206696	2.0501	0.0215054	SAT1//GNPNAT1//TADA2B//NAA30//SMARCE1//PAFAH1B1
GO:0015297	antiporter activity	Molecular function	5	76	279	16630	3.92143	0.00899416	0.206696	2.04604	0.0179211	SLC8A1//SLC25A5//SLC24A2//SLC9A9//SLC41A1
GO:1990782	protein tyrosine kinase binding	Molecular function	5	76	279	16630	3.92143	0.00899416	0.206696	2.04604	0.0179211	BLNK//NR3C1//PIK3R2//LRP4//EPHA4
GO:1901363	heterocyclic compound binding	Molecular function	111	5483	279	16630	1.20668	0.00940771	0.212196	2.02652	0.397849	NT5E//CPEB3//KLF4//SP1//NKX2-1//SMAD3//VEZF1//NFXL1//ZMYND11//TFCP2L1//ZHX3//MEF2C//NR3C1//NFIA//NACC2//HIVEP2//SREBF2//SMARCE1//RBBP4//ELK1//ZFP143//ELK3//MYPOP//H2AFZ//MYEF2//TCF7L2//BACH1//ZFP28//ZFP91//RBAK//ZFP287//ZFP385B//CASZ1//ZBTB44//ZCCHC14//AARSD1//ZFP322A//TP63//TADA2B//YBX2//LIN54//ERCC6//ZFP518A//MIER3//ASH1L//TOPORS//ADNP//DDB1//THRB//NUP153//NR3C2//HMBOX1//RNF138//SLC25A5//NUDT21…
GO:0022892	substrate-specific transporter activity	Molecular function	29	1092	279	16630	1.58294	0.00961885	0.212273	2.01688	0.103943	ATP8A1//ATP11B//GRIA3//SCNN1G//CACNB2//CACNA1D//SCN7A//KCNG1//GPM6A//SLC24A2//SLC5A7//SLC39A14//SLC39A13//SLC30A4//SLC5A9//SLC8A1//SLC25A5//TMEM150C//PITPNC1//VPS29//XPO6//TNPO2//TNPO1//SLC12A6//SLC12A3//SLC41A1//ZDHHC17//SLC44A1//SLC9A9
GO:0019838	growth factor binding	Molecular function	7	141	279	16630	2.95915	0.00975968	0.212273	2.01056	0.0250896	IGF2R//IGF1R//IGFBP7//TGFBR1//ACVR1//PDXP//SDCBP
GO:0019706	protein-cysteine S-palmitoyltransferase activity	Molecular function	3	27	279	16630	6.62286	0.0101462	0.21307	1.9937	0.0107527	GOLGA7//ZDHHC6//ZDHHC17
GO:0019707	protein-cysteine S-acyltransferase activity	Molecular function	3	27	279	16630	6.62286	0.0101462	0.21307	1.9937	0.0107527	GOLGA7//ZDHHC6//ZDHHC17
GO:0000980	RNA polymerase II distal enhancer sequence-specific DNA binding	Molecular function	5	80	279	16630	3.72536	0.0110912	0.217018	1.95502	0.0179211	SMARCE1//BACH1//RBBP4//MEF2C//H2AFZ
GO:0008092	cytoskeletal protein binding	Molecular function	24	866	279	16630	1.65189	0.011113	0.217018	1.95417	0.0860215	DAG1//MAP1A//SYNPO2L//EPS8//DAAM2//MLPH//MTSS1//MEFV//DBN1//CCSAP//KIF16B//PAFAH1B1//SYNM//RTCB//SLC8A1//CACNA1D//MYLK2//HTT//ARL8B//ADNP//CACNB2//MYH10//GAS7//PIP5K1C
GO:0001047	core promoter binding	Molecular function	8	180	279	16630	2.64914	0.0111477	0.217018	1.95282	0.0286738	SP1//H2AFZ//TCF7L2//MEF2C//KLF4//NR3C1//NKX2-1//ELK1
GO:0005520	insulin-like growth factor binding	Molecular function	3	28	279	16630	6.38633	0.0112251	0.217018	1.94981	0.0107527	IGF1R//IGF2R//IGFBP7
GO:0008139	nuclear localization sequence binding	Molecular function	3	28	279	16630	6.38633	0.0112251	0.217018	1.94981	0.0107527	NUP153//TNPO2//TNPO1
GO:0005522	profilin binding	Molecular function	2	10	279	16630	11.9211	0.0115475	0.219764	1.93751	0.00716846	HTT//DBN1
GO:0004842	ubiquitin-protein transferase activity	Molecular function	14	428	279	16630	1.94972	0.0135962	0.247934	1.86658	0.0501792	HECW1//AREL1//SMURF2//PELI2//TMEM189//TOPORS//FANCF//RNF138//ZFP91//KLHDC7A//BACH1//UBE2M//DTX3L//ZNRF3
GO:0015368	calcium:cation antiporter activity	Molecular function	2	11	279	16630	10.8374	0.0139586	0.247934	1.85516	0.00716846	SLC8A1//SLC24A2
GO:0030215	semaphorin receptor binding	Molecular function	2	11	279	16630	10.8374	0.0139586	0.247934	1.85516	0.00716846	SEMA3E//SEMA5A
GO:0042043	neurexin family protein binding	Molecular function	2	11	279	16630	10.8374	0.0139586	0.247934	1.85516	0.00716846	LRRTM2//SDCBP
GO:0035326	enhancer binding	Molecular function	6	117	279	16630	3.0567	0.0140455	0.247934	1.85246	0.0215054	SMARCE1//BACH1//RBBP4//MEF2C//H2AFZ//SP1
GO:0042826	histone deacetylase binding	Molecular function	6	118	279	16630	3.0308	0.0145965	0.25398	1.83575	0.0215054	KLF4//SP1//NUDT21//NACC2//RBBP4//MEF2C
GO:0016417	S-acyltransferase activity	Molecular function	3	31	279	16630	5.7683	0.0148458	0.254679	1.8284	0.0107527	GOLGA7//ZDHHC6//ZDHHC17
GO:0097159	organic cyclic compound binding	Molecular function	111	5566	279	16630	1.18869	0.0150853	0.255193	1.82145	0.397849	NT5E//CPEB3//KLF4//SP1//NKX2-1//SMAD3//VEZF1//NFXL1//ZMYND11//TFCP2L1//ZHX3//MEF2C//NR3C1//NFIA//NACC2//HIVEP2//SREBF2//SMARCE1//RBBP4//ELK1//ZFP143//ELK3//MYPOP//H2AFZ//MYEF2//TCF7L2//BACH1//ZFP28//ZFP91//RBAK//ZFP287//ZFP385B//CASZ1//ZBTB44//ZCCHC14//AARSD1//ZFP322A//TP63//TADA2B//YBX2//LIN54//ERCC6//ZFP518A//MIER3//ASH1L//TOPORS//ADNP//DDB1//THRB//NUP153//NR3C2//HMBOX1//RNF138//SLC25A5//NUDT21…
GO:0046875	ephrin receptor binding	Molecular function	3	32	279	16630	5.58804	0.0161824	0.265078	1.79096	0.0107527	NGEF//EPHA4//SDCBP
GO:0015291	secondary active transmembrane transporter activity	Molecular function	9	231	279	16630	2.3223	0.0162566	0.265078	1.78897	0.0322581	SLC5A7//SLC5A9//SLC8A1//SLC25A5//SLC24A2//SLC12A3//SLC12A6//SLC9A9//SLC41A1
GO:0016772	transferase activity, transferring phosphorus-containing groups	Molecular function	25	945	279	16630	1.57687	0.0164355	0.265078	1.78422	0.0896057	HMBOX1//DGKH//NADK2//PAPOLA//TGFBR1//TTBK2//EPHA4//ACVR1//NEK8//TSSK1B//MKNK2//TSSK2//LATS2//ALPK1//BMPR1A//MYLK2//IGF1R//TPK1//IGF2R//RFK//PIK3R2//MOB1B//AKAP6//PIP5K1C//PGM2L1
GO:0008331	high voltage-gated calcium channel activity	Molecular function	2	12	279	16630	9.93429	0.0165666	0.265078	1.78077	0.00716846	CACNB2//CACNA1D
GO:0005088	Ras guanyl-nucleotide exchange factor activity	Molecular function	6	122	279	16630	2.93143	0.0169511	0.265078	1.7708	0.0215054	NGEF//PLEKHG3//MCF2//RGL1//PREX2//RASGRP3
GO:0008080	N-acetyltransferase activity	Molecular function	5	89	279	16630	3.34864	0.0169755	0.265078	1.77018	0.0179211	SAT1//GNPNAT1//TADA2B//NAA30//SMARCE1
GO:0019787	ubiquitin-like protein transferase activity	Molecular function	14	446	279	16630	1.87103	0.0187479	0.28763	1.72705	0.0501792	ZFP91//HECW1//KLHDC7A//AREL1//SMURF2//BACH1//UBE2M//TOPORS//DTX3L//ZNRF3//PELI2//TMEM189//FANCF//RNF138
GO:0001965	G-protein alpha-subunit binding	Molecular function	3	34	279	16630	5.25933	0.0190519	0.28763	1.72006	0.0107527	IGF2R//F2R//IGF1R
GO:0038191	neuropilin binding	Molecular function	2	13	279	16630	9.17011	0.0193643	0.28763	1.713	0.00716846	SEMA3E//SEMA5A
GO:0043495	protein membrane anchor	Molecular function	2	13	279	16630	9.17011	0.0193643	0.28763	1.713	0.00716846	NUP153//AKAP6
GO:0030971	receptor tyrosine kinase binding	Molecular function	4	62	279	16630	3.84553	0.0202219	0.296751	1.69418	0.0143369	BLNK//NR3C1//PIK3R2//LRP4
GO:0042802	identical protein binding	Molecular function	41	1776	279	16630	1.37603	0.0216155	0.313424	1.66524	0.146953	NR3C1//SP1//THRB//NKX2-1//SMAD3//NR3C2//SYT3//NUDT21//SLC39A13//NACC2//RAB11FIP4//ZHX3//NADK2//MYPOP//RBPMS2//PDXP//ACVR1//BMPR1A//LRP4//PAFAH1B1//SDCBP//DAG1//CACNB2//TP63//IGF2R//NUP153//IGF1R//PLXNA2//HTT//VWA1//SAT1//SMURF2//HMBOX1//DESI1//EPHA4//MTSS1//ZDHHC17//GNPNAT1//MEFV//MYH10//ROBO2
GO:0003779	actin binding	Molecular function	12	370	279	16630	1.93316	0.0227349	0.322473	1.64331	0.0430108	MTSS1//CACNB2//MYH10//DBN1//GAS7//DAG1//MAP1A//SYNPO2L//EPS8//DAAM2//MLPH//MEFV
GO:1902936	phosphatidylinositol bisphosphate binding	Molecular function	5	96	279	16630	3.10447	0.022769	0.322473	1.64266	0.0179211	FZD7//SYT3//SNX18//SDCBP//KIF16B
GO:0004559	alpha-mannosidase activity	Molecular function	2	15	279	16630	7.94743	0.0255006	0.345107	1.59345	0.00716846	MAN1A1//MAN2A1
GO:0015095	magnesium ion transmembrane transporter activity	Molecular function	2	15	279	16630	7.94743	0.0255006	0.345107	1.59345	0.00716846	SLC41A1//ZDHHC17
GO:0022821	potassium ion antiporter activity	Molecular function	2	15	279	16630	7.94743	0.0255006	0.345107	1.59345	0.00716846	SLC24A2//SLC9A9
GO:0032183	SUMO binding	Molecular function	2	15	279	16630	7.94743	0.0255006	0.345107	1.59345	0.00716846	NR3C1//UBA2
GO:0005546	phosphatidylinositol-4,5-bisphosphate binding	Molecular function	4	67	279	16630	3.55855	0.0260535	0.346418	1.58413	0.0143369	FZD7//SYT3//SNX18//SDCBP
GO:0044877	macromolecular complex binding	Molecular function	28	1135	279	16630	1.47045	0.0261662	0.346418	1.58226	0.100358	IGF1R//EMP2//MAP1A//SMAD3//SYNM//VCAN//SMARCE1//RBBP4//H2AFZ//NR3C1//TGFBR1//HMBOX1//ERCC6//RAD21//MB21D2//DDB1//PAFAH1B1//VLDLR//YBX2//CPEB3//ABCE1//ACVR1//CACNB2//MTSS1//MYH10//DBN1//GAS7//USP13
GO:0015075	ion transmembrane transporter activity	Molecular function	22	844	279	16630	1.5537	0.027333	0.357974	1.56331	0.078853	GRIA3//SCNN1G//CACNB2//CACNA1D//SCN7A//KCNG1//GPM6A//SLC24A2//SLC5A7//SLC39A14//SLC39A13//SLC30A4//SLC5A9//SLC8A1//SLC25A5//TMEM150C//SLC12A6//SLC12A3//SLC41A1//ZDHHC17//SLC44A1//SLC9A9
GO:0005057	signal transducer activity, downstream of receptor	Molecular function	5	102	279	16630	2.92185	0.0286468	0.359741	1.54292	0.0179211	TGFBR1//ACVR1//BMPR1A//SMAD3//ADCYAP1
GO:0015923	mannosidase activity	Molecular function	2	16	279	16630	7.45072	0.0288256	0.359741	1.54022	0.00716846	MAN2A1//MAN1A1
GO:0034185	apolipoprotein binding	Molecular function	2	16	279	16630	7.45072	0.0288256	0.359741	1.54022	0.00716846	VLDLR//LRP4
GO:0001078	transcriptional repressor activity, RNA polymerase II core promoter proximal region sequence-specific binding	Molecular function	6	138	279	16630	2.59155	0.028967	0.359741	1.5381	0.0215054	NFXL1//NACC2//SREBF2//BACH1//MYPOP//MYEF2
GO:0045182	translation regulator activity	Molecular function	3	40	279	16630	4.47043	0.02924	0.359741	1.53402	0.0107527	CPEB3//PAIP2//YBX2
GO:0046915	transition metal ion transmembrane transporter activity	Molecular function	3	40	279	16630	4.47043	0.02924	0.359741	1.53402	0.0107527	SLC39A14//SLC39A13//SLC30A4
GO:0005089	Rho guanyl-nucleotide exchange factor activity	Molecular function	4	70	279	16630	3.40604	0.029989	0.365266	1.52304	0.0143369	PREX2//NGEF//PLEKHG3//MCF2
GO:0016773	phosphotransferase activity, alcohol group as acceptor	Molecular function	19	709	279	16630	1.59733	0.0304657	0.367399	1.51619	0.0681004	DGKH//NADK2//TGFBR1//TTBK2//EPHA4//ACVR1//NEK8//TSSK1B//MKNK2//TSSK2//LATS2//ALPK1//BMPR1A//MYLK2//IGF1R//IGF2R//RFK//PIP5K1C//PGM2L1
GO:0048487	beta-tubulin binding	Molecular function	3	41	279	16630	4.3614	0.0311678	0.372181	1.50629	0.0107527	HTT//ARL8B//ADNP
GO:0003951	NAD+ kinase activity	Molecular function	2	17	279	16630	7.01244	0.0323132	0.378438	1.49062	0.00716846	DGKH//NADK2
GO:0030296	protein tyrosine kinase activator activity	Molecular function	2	17	279	16630	7.01244	0.0323132	0.378438	1.49062	0.00716846	VLDLR//ERCC6
GO:0031492	nucleosomal DNA binding	Molecular function	3	42	279	16630	4.25755	0.0331608	0.379284	1.47937	0.0107527	SMARCE1//RBBP4//H2AFZ
GO:0003676	nucleic acid binding	Molecular function	74	3621	279	16630	1.21812	0.033185	0.379284	1.47906	0.265233	CPEB3//KLF4//SP1//NKX2-1//SMAD3//VEZF1//NFXL1//ZMYND11//TFCP2L1//ZHX3//MEF2C//NR3C1//NFIA//NACC2//HIVEP2//SREBF2//SMARCE1//RBBP4//ELK1//ZFP143//ELK3//MYPOP//H2AFZ//MYEF2//TCF7L2//BACH1//TP63//TADA2B//YBX2//LIN54//ERCC6//ZFP518A//MIER3//ASH1L//TOPORS//ZBTB44//ADNP//DDB1//THRB//NUP153//NR3C2//HMBOX1//RNF138//SLC25A5//NUDT21//RPL27A//GANAB//TNS1//IGF2BP2//SON//TNPO1//ZFP385B//FAM98A//PAPOLA//FAM120C…
GO:0140096	catalytic activity, acting on a protein	Molecular function	48	2202	279	16630	1.29931	0.0333197	0.379284	1.4773	0.172043	TGM6//USP13//LGMN//ADAM30//PCSK7//TMPRSS13//PAMR1//NACC2//GALNT13//TGFBR1//TTBK2//EPHA4//ACVR1//NEK8//TSSK1B//MKNK2//TSSK2//LATS2//ALPK1//BMPR1A//MYLK2//IGF1R//PDXP//PPM1L//ZFP91//HECW1//KLHDC7A//AREL1//SMURF2//BACH1//UBE2M//TOPORS//DTX3L//ZNRF3//USP31//CYLD//IGF2R//SPCS2//DESI1//FAM98A//ASH1L//GOLGA7//ZDHHC6//ZDHHC17//PELI2//TMEM189//FANCF//RNF138
GO:0001158	enhancer sequence-specific DNA binding	Molecular function	5	107	279	16630	2.78531	0.0342169	0.381417	1.46576	0.0179211	SMARCE1//BACH1//RBBP4//MEF2C//H2AFZ
GO:0016410	N-acyltransferase activity	Molecular function	5	107	279	16630	2.78531	0.0342169	0.381417	1.46576	0.0179211	SAT1//GNPNAT1//TADA2B//NAA30//SMARCE1
GO:0022857	transmembrane transporter activity	Molecular function	25	1013	279	16630	1.47102	0.0344465	0.381417	1.46286	0.0896057	GRIA3//SCNN1G//PANX2//CACNB2//CACNA1D//SCN7A//KCNG1//GPM6A//SLC24A2//SLC5A7//SLC39A14//SLC39A13//SLC30A4//SLC5A9//SLC8A1//SLC25A5//TMEM150C//SLC12A6//SLC12A3//SLC41A1//ZDHHC17//SLC44A1//NUP153//SLC9A9//SV2C
GO:0005048	signal sequence binding	Molecular function	3	43	279	16630	4.15854	0.0352186	0.386453	1.45323	0.0107527	NUP153//TNPO2//TNPO1
GO:0031490	chromatin DNA binding	Molecular function	5	109	279	16630	2.73421	0.0366201	0.398244	1.43628	0.0179211	SMARCE1//RBBP4//H2AFZ//THRB//SMAD3
GO:1901981	phosphatidylinositol phosphate binding	Molecular function	6	147	279	16630	2.43289	0.0377092	0.406459	1.42355	0.0215054	FZD7//SYT3//SNX18//SDCBP//KIF16B//LANCL2
GO:0061630	ubiquitin protein ligase activity	Molecular function	8	229	279	16630	2.0823	0.0397449	0.421014	1.40072	0.0286738	HECW1//AREL1//SMURF2//PELI2//TMEM189//TOPORS//FANCF//RNF138
GO:0015101	organic cation transmembrane transporter activity	Molecular function	2	19	279	16630	6.27429	0.0397509	0.421014	1.40065	0.00716846	SLC5A7//SLC44A1
GO:0017048	Rho GTPase binding	Molecular function	6	150	279	16630	2.38423	0.0409599	0.430079	1.38764	0.0215054	NGEF//PLEKHG3//MCF2//PREX2//EPS8//DAAM2
GO:0035091	phosphatidylinositol binding	Molecular function	8	232	279	16630	2.05537	0.0423655	0.439775	1.37299	0.0286738	FZD7//SYT3//SNX18//SDCBP//KIF16B//LANCL2//ZCCHC14//PITPNC1
GO:0061659	ubiquitin-like protein ligase activity	Molecular function	8	233	279	16630	2.04655	0.0432639	0.439775	1.36387	0.0286738	HECW1//AREL1//SMURF2//PELI2//TMEM189//TOPORS//FANCF//RNF138
GO:0000983	transcription factor activity, RNA polymerase II core promoter sequence-specific	Molecular function	2	20	279	16630	5.96057	0.0436887	0.439775	1.35963	0.00716846	SMAD3//MEF2C
GO:0004012	phospholipid-translocating ATPase activity	Molecular function	2	20	279	16630	5.96057	0.0436887	0.439775	1.35963	0.00716846	ATP8A1//ATP11B
GO:0050431	transforming growth factor beta binding	Molecular function	2	20	279	16630	5.96057	0.0436887	0.439775	1.35963	0.00716846	TGFBR1//ACVR1
GO:0015077	monovalent inorganic cation transmembrane transporter activity	Molecular function	11	367	279	16630	1.78655	0.0460511	0.459756	1.33676	0.0394265	SCN7A//KCNG1//SCNN1G//SLC5A7//SLC5A9//SLC8A1//SLC24A2//SLC12A6//SLC12A3//SLC9A9//SLC41A1
GO:0005160	transforming growth factor beta receptor binding	Molecular function	3	48	279	16630	3.72536	0.046466	0.460127	1.33286	0.0107527	TGFBR1//SMAD3//SMURF2
GO:0030371	translation repressor activity	Molecular function	2	21	279	16630	5.67674	0.0477646	0.461724	1.32089	0.00716846	CPEB3//PAIP2
GO:0030506	ankyrin binding	Molecular function	2	21	279	16630	5.67674	0.0477646	0.461724	1.32089	0.00716846	SLC8A1//CACNA1D
GO:0042813	Wnt-activated receptor activity	Molecular function	2	21	279	16630	5.67674	0.0477646	0.461724	1.32089	0.00716846	FZD7//LRP4
