# Supplementary material for: Abnormal expression of rno_circRNA_014900 and rno_circRNA_005442 induced by ketamine in the rat hippocampus
Source: BMC Psychiatry. 2020 Jan 2;20:1. doi: 10.1186/s12888-019-2374-2 (PMC6939336; doi:10.1186/s12888-019-2374-2)
Supplement: Supplementary file 3 — Additional file 3. BP results for circRNA01490. The detailed list of the genes identified as regulated by the circRNA 01490, BP: biological process. [file 12888_2019_2374_MOESM3_ESM.xls]

## Sheet: BP
#Column "GO.ID" stands for the ID of gene ontology term
#Column "Term" stands for the name of gene ontology term
#Column "Ontology" stands for the ontology of GOID belongs to
#Column "Count" stands for the number of DE genes associated with the listed GOID
#Column "Pop.Hits" stands for the number of background population genes associated with the listed GOID
#Column "List.Total" stands for the total number of DE genes
#Column "Pop.Total" stands for the total number of background population genes
#Column "Fold.Enrichment" stands for the Fold Enrichment value of the GOID, it equals (Count/Pop.Hits)/(List.Total/Pop.Total)
#Column "Pvalue" stands for the significance testing value of the GOID
#Column "FDR" stands for the false discovery rate of the GOID, using Benjamini & Hochberg (1995) method
#Column "Enrichment.Score" stands for the Enrichment Score value of the GOID, it equals (-log10(Pvalue))
#Column "Gene.Ratio" stands for the Gene Ratio value genes associated with the GOID, it equals (Count/List.Total)
#Column "GENES" stands for the DE genes associated with the GOID
GO.ID	Term	Ontology	Count	Pop.Hits	List.Total	Pop.Total	Fold.Enrichment	Pvalue	FDR	Enrichment.Score	Gene.Ratio	GENES
GO:0000904	cell morphogenesis involved in differentiation	Biological process	48	722	557	17363	2.0724	1.49483e-06	0.00711037	5.82541	0.0861759	PECAM1//SIPA1L3//BCL2//DRD2//PTPRZ1//IGF1R//LRRC55//LINGO1//ULK1//BRSK1//PGRMC1//VASP//FEZF1//DPYSL5//CHN1//FOXG1//SZT2//DCX//OLFM1//TNR//SEMA3G//FZD4//RAB11A//RB1//RND2//NLGN3//USP9X//ROCK2//ELAVL4//LRP4//SARM1//VEGFA//VIM//BRAF//RAPGEF2//CUX1//FBXW8//CLIC5//CTNND2//DLG4//NGEF//CORO1C//DMTN//HAS2//CRKL//TRIOBP//ENPP2//LAMC3
GO:0000902	cell morphogenesis	Biological process	59	993	557	17363	1.85213	3.50058e-06	0.00711037	5.45586	0.105925	LAMC3//PECAM1//SIPA1L3//BCL2//DRD2//PTPRZ1//IGF1R//LRRC55//LINGO1//ULK1//BRSK1//PGRMC1//VASP//FEZF1//DPYSL5//CHN1//CDC42EP4//BRWD3//DMTN//CDC42SE1//VEGFA//SH3KBP1//GAS7//FOXG1//SZT2//DCX//ZMYM3//OLFM1//TNR//SEMA3G//FZD4//RAB11A//RB1//RND2//NLGN3//USP9X//MYO16//GPM6A//ROCK2//ELAVL4//LRP4//SARM1//VIM//BRAF//RAPGEF2//CUX1//FBXW8//CLIC5//CTNND2//DLG4//NGEF//CORO1C//HAS2//CRKL//TRIOBP//ENPP2//SYT17//S…
GO:0120039	plasma membrane bounded cell projection morphogenesis	Biological process	43	638	557	17363	2.10096	3.79419e-06	0.00711037	5.42088	0.0771993	BCL2//DRD2//PTPRZ1//IGF1R//LRRC55//LINGO1//ULK1//BRSK1//PGRMC1//VASP//FEZF1//DPYSL5//CHN1//FOXG1//SZT2//DCX//OLFM1//TNR//SEMA3G//RAB11A//RND2//NLGN3//USP9X//MYO16//GPM6A//GAS7//ROCK2//ELAVL4//LRP4//SARM1//VEGFA//VIM//BRAF//RAPGEF2//CUX1//FBXW8//CTNND2//DLG4//NGEF//SYT17//SYT4//CORO1C//ENPP2
GO:0048858	cell projection morphogenesis	Biological process	43	641	557	17363	2.09113	4.27242e-06	0.00711037	5.36933	0.0771993	BCL2//DRD2//PTPRZ1//IGF1R//LRRC55//LINGO1//ULK1//BRSK1//PGRMC1//VASP//FEZF1//DPYSL5//CHN1//FOXG1//SZT2//DCX//OLFM1//TNR//SEMA3G//RAB11A//RND2//NLGN3//USP9X//MYO16//GPM6A//GAS7//ROCK2//ELAVL4//LRP4//SARM1//VEGFA//VIM//BRAF//RAPGEF2//CUX1//FBXW8//CTNND2//DLG4//NGEF//SYT17//SYT4//CORO1C//ENPP2
GO:0019222	regulation of metabolic process	Biological process	237	5846	557	17363	1.26374	5.68436e-06	0.00724316	5.24532	0.425494	LOC102556967//CUX1//MLXIPL//FOXG1//NR3C1//TP63//MAFK//RB1//THRB//DDX5//SUV39H1//CREBRF//EZH1//ETS2//KLF12//CNOT7//NSD1//SNAI3//E2F8//WDTC1//HEYL//E2F7//CBX6//BCOR//WWC3//TBL1XR1//LMCD1//FEZF1//RGD1565692//VEGFA//ETF1//BRAF//IGF1//THBS1//DUSP7//DUSP3//RC3H1//FMR1//SECISBP2//GRIA3//PML//CORO1C//LRP4//PPP1R9B//TARDBP//PROM2//ROCK2//RSPO1//CCND2//REN//DLG4//DRD2//TBC1D5//SUPT6H//CHMP6//CBL//USP37//PA…
GO:0034333	adherens junction assembly	Biological process	12	79	557	17363	4.73504	7.6181e-06	0.00724316	5.11815	0.021544	TESK2//BCL2//SORBS1//CLASP1//CORO1C//PTPRJ//VEGFA//ENPP2//WNT4//ACVRL1//DMTN//HIPK1
GO:0048856	anatomical structure development	Biological process	225	5517	557	17363	1.2713	8.0046e-06	0.00724316	5.09666	0.40395	VASH2//BCL2//SHROOM1//LAMC3//TP63//WDR5//TRAPPC2//PKD1//CHAD//ACVRL1//PECAM1//VASH1//VEGFA//FMR1//CCND2//FZD4//RPS6KA2//CRKL//RAPGEF2//HAS2//PTPRJ//ZMIZ1//SIPA1L3//PBX1//WNT4//CAT//SFRP1//DCHS1//PGF//ARNT2//ZFAND5//PYGO2//UBE2A//RPGRIP1L//WDTC1//USP9X//DUSP3//MAFG//APBA1//NSD1//MIXL1//PRKACA//ETS2//PPP2R3A//CORO1C//POGLUT1//CTNND2//GPM6A//FEZF1//CDK5R2//DCX//CUX1//REN//LRP4//PRICKLE2//DDX5//ROCK2…
GO:0060255	regulation of macromolecule metabolic process	Biological process	220	5385	557	17363	1.27352	9.80054e-06	0.00724316	5.00875	0.394973	LOC102556967//CUX1//MLXIPL//FOXG1//NR3C1//TP63//MAFK//RB1//THRB//DDX5//SUV39H1//CREBRF//EZH1//ETS2//KLF12//CNOT7//NSD1//SNAI3//E2F8//WDTC1//HEYL//E2F7//CBX6//BCOR//WWC3//TBL1XR1//LMCD1//FEZF1//RGD1565692//VEGFA//ETF1//BRAF//IGF1//THBS1//DUSP7//DUSP3//RC3H1//FMR1//SECISBP2//GRIA3//PML//CORO1C//LRP4//PPP1R9B//TARDBP//PROM2//ROCK2//RSPO1//CCND2//REN//DLG4//DRD2//TBC1D5//SUPT6H//CHMP6//CBL//USP37//PA…
GO:0032990	cell part morphogenesis	Biological process	43	663	557	17363	2.02174	9.8989e-06	0.00724316	5.00441	0.0771993	BCL2//DRD2//PTPRZ1//IGF1R//LRRC55//LINGO1//ULK1//BRSK1//PGRMC1//VASP//FEZF1//DPYSL5//CHN1//FOXG1//SZT2//DCX//OLFM1//TNR//SEMA3G//RAB11A//RND2//NLGN3//USP9X//MYO16//GPM6A//GAS7//ROCK2//ELAVL4//LRP4//SARM1//VEGFA//VIM//BRAF//RAPGEF2//CUX1//FBXW8//CTNND2//DLG4//NGEF//SYT17//SYT4//CORO1C//ENPP2
GO:0048812	neuron projection morphogenesis	Biological process	41	622	557	17363	2.05477	1.0914e-05	0.00724316	4.96202	0.0736086	BCL2//DRD2//PTPRZ1//IGF1R//LRRC55//LINGO1//ULK1//BRSK1//PGRMC1//VASP//FEZF1//DPYSL5//CHN1//FOXG1//SZT2//DCX//OLFM1//TNR//SEMA3G//RAB11A//RND2//NLGN3//USP9X//ROCK2//ELAVL4//LRP4//SARM1//VEGFA//VIM//BRAF//RAPGEF2//CUX1//FBXW8//CTNND2//DLG4//NGEF//SYT17//SYT4//MYO16//GPM6A//GAS7
GO:0007045	cell-substrate adherens junction assembly	Biological process	11	70	557	17363	4.89851	1.30566e-05	0.00724316	4.88417	0.0197487	TESK2//BCL2//SORBS1//CLASP1//CORO1C//PTPRJ//VEGFA//ENPP2//WNT4//ACVRL1//DMTN
GO:0048041	focal adhesion assembly	Biological process	11	70	557	17363	4.89851	1.30566e-05	0.00724316	4.88417	0.0197487	CLASP1//CORO1C//PTPRJ//VEGFA//ENPP2//WNT4//ACVRL1//DMTN//TESK2//BCL2//SORBS1
GO:0031323	regulation of cellular metabolic process	Biological process	223	5506	557	17363	1.26252	1.52834e-05	0.00746408	4.81578	0.400359	LOC102556967//CUX1//MLXIPL//FOXG1//NR3C1//TP63//MAFK//RB1//THRB//DDX5//SUV39H1//CREBRF//EZH1//ETS2//KLF12//CNOT7//NSD1//SNAI3//E2F8//WDTC1//HEYL//E2F7//CBX6//BCOR//WWC3//TBL1XR1//LMCD1//FEZF1//RGD1565692//VEGFA//BRAF//IGF1//THBS1//DUSP7//DUSP3//FMR1//SECISBP2//GRIA3//PML//CORO1C//LRP4//PPP1R9B//TARDBP//PROM2//ROCK2//RSPO1//CCND2//DLG4//DRD2//TBC1D5//SUPT6H//CHMP6//CBL//USP37//PADI2//ZFP628//LOC10…
GO:0032989	cellular component morphogenesis	Biological process	61	1094	557	17363	1.73813	1.70508e-05	0.00746408	4.76825	0.109515	BCL2//SHROOM1//LAMC3//PECAM1//SIPA1L3//DRD2//PTPRZ1//IGF1R//LRRC55//LINGO1//ULK1//BRSK1//PGRMC1//VASP//FEZF1//DPYSL5//CHN1//CDC42EP4//BRWD3//DMTN//CDC42SE1//VEGFA//SH3KBP1//GAS7//FOXG1//SZT2//DCX//ZMYM3//OLFM1//TNR//SEMA3G//FZD4//RAB11A//RB1//RND2//NLGN3//USP9X//MYO16//GPM6A//ROCK2//ELAVL4//LRP4//SARM1//VIM//BRAF//RAPGEF2//CUX1//FBXW8//CLIC5//ANKRD23//CTNND2//DLG4//NGEF//CORO1C//HAS2//CRKL//TRIOB…
GO:0048667	cell morphogenesis involved in neuron differentiation	Biological process	38	570	557	17363	2.07816	1.79038e-05	0.00746408	4.74705	0.0682226	BCL2//DRD2//PTPRZ1//IGF1R//LRRC55//LINGO1//ULK1//BRSK1//PGRMC1//VASP//FEZF1//DPYSL5//CHN1//FOXG1//SZT2//DCX//OLFM1//TNR//SEMA3G//RAB11A//RND2//NLGN3//USP9X//ROCK2//ELAVL4//LRP4//SARM1//VEGFA//VIM//BRAF//RAPGEF2//CUX1//FBXW8//CLIC5//CTNND2//DLG4//NGEF//RB1
GO:0007155	cell adhesion	Biological process	64	1168	557	17363	1.70807	1.79398e-05	0.00746408	4.74618	0.114901	DCHS1//BCL2//THBS1//ENPP2//PTPRJ//PCDHA4//PCDHA13//PCDHA10//PCDHA12//PCDHA8//PCDHA6//PCDHA7//PCDHA9//PCDHAC1//PCDHAC2//PCDHA11//PCDHB20//NLGN3//TNR//PECAM1//ITGB5//BCAM//PODXL//ACVRL1//PTPRZ1//DMTN//FZD4//WNT4//VEGFA//PKD1//PML//IL2RG//CXCL13//PTPRU//IGF1//NDFIP1//PLA2G2D//BRAF//ZMIZ1//LCK//RC3H1//SKAP1//TESK2//SORBS1//DUSP3//GOLPH3//CLASP1//CORO1C//SLC7A11//KIFC3//ELMO2//PDLIM1//HAS2//CRKL//TRIO…
GO:0051128	regulation of cellular component organization	Biological process	111	2380	557	17363	1.45384	2.33088e-05	0.00773817	4.63248	0.199282	NSD1//BCOR//RB1//HTRA4//RSPO1//FMR1//DLG4//DRD2//TBC1D5//VEGFA//MAP1A//CLASP1//L3MBTL1//CDC42EP4//BRWD3//DMTN//CDC42SE1//SH3KBP1//GAS7//VAT1//GOLPH3//CHORDC1//ROCK2//PADI2//SFRP1//PTPRZ1//NCKIPSD//RAPGEF2//TNR//VIM//LDLRAD4//ZMYM3//SYT4//ACSL4//BCL2//IGF1//USP47//FHL1//ACVRL1//PTPRJ//TCHP//PML//SH3BP4//PPP1R9B//OLFM1//SEMA3G//PFN2//SHROOM2//LOC100909840//PECAM1//VASP//NPHS1//EIF4EBP1//ULK1//EVI5/…
GO:0022610	biological adhesion	Biological process	64	1178	557	17363	1.69357	2.33112e-05	0.00773817	4.63244	0.114901	DCHS1//BCL2//THBS1//ENPP2//PTPRJ//CTNND2//NRXN2//SDC3//PCDHA4//NLGN3//CD99L2//PODXL//TNR//COL12A1//AOC3//PECAM1//IGSF11//TLN2//PCDHAC2//NPHS1//PCDHB20//BCAM//PCDHA13//PCDHA10//PCDHA12//PCDHA8//PCDHA6//PCDHA7//PCDHA9//PCDHAC1//PCDHA11//ITGB5//ACVRL1//PTPRZ1//DMTN//FZD4//WNT4//VEGFA//PKD1//PML//IL2RG//CXCL13//PTPRU//IGF1//NDFIP1//PLA2G2D//BRAF//ZMIZ1//LCK//RC3H1//SKAP1//TESK2//SORBS1//DUSP3//GOLPH3…
GO:0022604	regulation of cell morphogenesis	Biological process	33	471	557	17363	2.18405	2.39665e-05	0.00773817	4.62039	0.059246	CDC42EP4//BRWD3//DMTN//CDC42SE1//VEGFA//SH3KBP1//GAS7//OLFM1//TNR//SEMA3G//RAB11A//ULK1//RND2//DCX//PTPRZ1//SARM1//VIM//CHN1//LRP4//BRAF//RAPGEF2//CUX1//FBXW8//NLGN3//NGEF//CORO1C//HAS2//CRKL//TRIOBP//ENPP2//SYT17//SYT4//ZMYM3
GO:0010769	regulation of cell morphogenesis involved in differentiation	Biological process	25	310	557	17363	2.5139	2.40844e-05	0.00773817	4.61826	0.0448833	OLFM1//TNR//SEMA3G//RAB11A//ULK1//RND2//DCX//PTPRZ1//SARM1//VEGFA//VIM//CHN1//LRP4//BRAF//RAPGEF2//CUX1//FBXW8//NLGN3//NGEF//CORO1C//DMTN//HAS2//CRKL//TRIOBP//ENPP2
GO:0048468	cell development	Biological process	104	2197	557	17363	1.47561	2.44106e-05	0.00773817	4.61242	0.186715	LAMC3//RPS6KA2//CORO1C//PECAM1//DRD2//FOXG1//VEGFA//TP63//SLC9A4//ADAMTSL4//SIPA1L3//DND1//SEPT4//PYGO2//CEP57//TAF7L//BCL2//PTPRZ1//IGF1R//LRRC55//LINGO1//ULK1//BRSK1//PGRMC1//VASP//FEZF1//DPYSL5//CHN1//SFRP1//NCKIPSD//RAPGEF2//TNR//VIM//MYRF//KCNQ3//HEYL//IGF1//PPP1R9B//SZT2//DCX//OLFM1//SEMA3G//UHMK1//RB1//PRICKLE2//WDR5//RAB11A//FZD4//PSME4//PIP4K2A//DLG4//CCND2//FMR1//PBX1//DDX6//BRINP3//MMD…
GO:0001976	neurological system process involved in regulation of systemic arterial blood pressure	Biological process	6	20	557	17363	9.35171	2.80077e-05	0.00847486	4.55272	0.010772	ADRA1B//RPS6KA2//P2RX2//TACR1//SOD2//DRD2
GO:0006464	cellular protein modification process	Biological process	152	3518	557	17363	1.34684	3.12559e-05	0.0086696	4.50507	0.27289	BRAF//PABPN1//MAPKAPK2//MAPK4//NPHS1//IGF1//THBS1//DUSP7//DUSP3//BCL2//UBE2A//RNF111//ZNRF2//CBL//UBE2D2//KLHL8//CACUL1//NSD1//BCOR//PML//CORO1C//LRP4//PPP1R9B//TARDBP//PROM2//FMR1//ROCK2//RSPO1//CCND2//VEGFA//LYPLA2//CHMP6//CRBN//FBXW8//KLHL23//KLHL13//ASB8//MSL2//KLHL18//ASB1//RFWD2//TRIM2//KLHL7//FBXL22//ZNRF3//RPS6KA2//TESK2//CAMK1G//CAMK2D//UHMK1//ACVRL1//PRKACA//IGF1R//PRPF4B//MAML1//MMD//R…
GO:0036211	protein modification process	Biological process	152	3518	557	17363	1.34684	3.12559e-05	0.0086696	4.50507	0.27289	BRAF//PABPN1//MAPKAPK2//MAPK4//NPHS1//IGF1//THBS1//DUSP7//DUSP3//BCL2//UBE2A//RNF111//ZNRF2//CBL//UBE2D2//KLHL8//CACUL1//NSD1//BCOR//PML//CORO1C//LRP4//PPP1R9B//TARDBP//PROM2//FMR1//ROCK2//RSPO1//CCND2//VEGFA//LYPLA2//CHMP6//CRBN//FBXW8//KLHL23//KLHL13//ASB8//MSL2//KLHL18//ASB1//RFWD2//TRIM2//KLHL7//FBXL22//ZNRF3//RIMKLB//RPS6KA2//TESK2//CAMK1G//CAMK2D//UHMK1//ACVRL1//PRKACA//IGF1R//PRPF4B//MAML1…
GO:1901888	regulation of cell junction assembly	Biological process	11	78	557	17363	4.3961	3.72399e-05	0.00991624	4.42899	0.0197487	CLASP1//CORO1C//PTPRJ//VEGFA//ENPP2//WNT4//ACVRL1//DMTN//ROCK2//PRKACA//RAPGEF2
GO:0007610	behavior	Biological process	43	709	557	17363	1.89057	4.88734e-05	0.0125135	4.31093	0.0771993	BCL2//USP46//TACR1//PTPRZ1//CTNND2//NLGN3//ELAVL4//GMFB//SLC24A2//PPP1R9B//KCNK2//IGF1//NQO2//PGRMC1//EIF4EBP2//SYT4//DRD2//CCND2//THRB//ADRA1B//SOD2//SLC18A2//FIGN//APBA1//NRXN2//MAFG//TNR//BRAF//SCAMP4//FZD4//CHRNA5//DLG4//GJB4//NR3C1//CREBRF//AOC3//REN//P2RX2//VWA1//THBS1//SCN9A//P2RX3//SGIP1
GO:0034332	adherens junction organization	Biological process	12	95	557	17363	3.93756	5.10589e-05	0.0125889	4.29193	0.021544	HIPK1//TESK2//BCL2//SORBS1//CLASP1//CORO1C//PTPRJ//VEGFA//ENPP2//WNT4//ACVRL1//DMTN
GO:0007044	cell-substrate junction assembly	Biological process	11	81	557	17363	4.23328	5.32247e-05	0.0126542	4.27389	0.0197487	TESK2//BCL2//SORBS1//CLASP1//CORO1C//PTPRJ//VEGFA//ENPP2//WNT4//ACVRL1//DMTN
GO:0007399	nervous system development	Biological process	110	2405	557	17363	1.42576	5.85017e-05	0.0134292	4.23283	0.197487	PPP2R3A//GPM6A//RAPGEF2//USP9X//FEZF1//CDK5R2//DCX//ROCK2//PRKACA//LIAS//VASP//APAF1//SFRP1//DRD2//FOXG1//VEGFA//BCL2//PTPRZ1//IGF1R//LRRC55//LINGO1//ULK1//BRSK1//PGRMC1//DPYSL5//NRXN2//NLGN3//PCDHB20//FMR1//ARNT2//SZT2//ABCB1A//NR3C1//SEPT4//HPCA//PYGO2//ATP2B3//RPGRIP1L//SLC7A11//SYT4//CHN1//IGF1//NCKIPSD//TNR//VIM//LAMC3//MYRF//KCNQ3//PPP1R9B//PKD1//NOVA1//MYO16//ATRN//FCGR2A//SECISBP2//PADI2/…
GO:0070646	protein modification by small protein removal	Biological process	14	128	557	17363	3.40948	6.29405e-05	0.0139665	4.20107	0.0251346	ATXN7L3//ATXN7//USP37//USP15//USP46//USP25//USP47//USP24//USP9X//OTUD5//USP54//SENP1//SENP6//USP13
GO:0048266	behavioral response to pain	Biological process	6	23	557	17363	8.13192	6.71966e-05	0.0144299	4.17265	0.010772	P2RX3//P2RX2//TACR1//VWA1//THBS1//SCN9A
GO:0009653	anatomical structure morphogenesis	Biological process	114	2526	557	17363	1.40683	7.31481e-05	0.0152171	4.1358	0.204668	VASH2//BCL2//SHROOM1//LAMC3//PKD1//CHAD//ACVRL1//PECAM1//VASH1//VEGFA//HAS2//PTPRJ//ZMIZ1//FZD4//PBX1//DCHS1//WNT4//PGF//NSD1//MIXL1//PRKACA//ETS2//TP63//RPGRIP1L//PPP2R3A//POGLUT1//SFRP1//CTNND2//PRICKLE2//ROCK2//LIAS//VASP//APAF1//RIPK4//E2F8//E2F7//THBS1//RC3H1//HEYL//OLFM1//SIPA1L3//THRB//IGF1R//CRKL//DRD2//PTPRZ1//LRRC55//LINGO1//ULK1//BRSK1//PGRMC1//FEZF1//DPYSL5//NPHS1//CHN1//CDC42EP4//BRW…
GO:0022603	regulation of anatomical structure morphogenesis	Biological process	53	961	557	17363	1.71918	8.33019e-05	0.0168043	4.07935	0.0951526	RC3H1//CDC42EP4//BRWD3//DMTN//CDC42SE1//VEGFA//SH3KBP1//GAS7//POGLUT1//CLASP1//VAT1//ROCK2//COL4A2//PML//THBS1//VASH1//ZMYM3//OLFM1//TNR//SEMA3G//VASH2//ENPP2//ACVRL1//PGF//RAB11A//BCL2//ULK1//RND2//DCX//PTPRZ1//SARM1//VIM//CHN1//LRP4//BRAF//RAPGEF2//CUX1//FBXW8//ZNRF3//SFRP1//ANKRD23//NLGN3//NGEF//WNT4//BCOR//PPP2R3A//CORO1C//HAS2//CRKL//TRIOBP//CHAD//SYT17//SYT4
GO:0007275	multicellular organism development	Biological process	203	5062	557	17363	1.2501	9.59356e-05	0.0185481	4.01802	0.364452	TP63//WDR5//TRAPPC2//PKD1//CHAD//ACVRL1//PECAM1//VASH1//VEGFA//BCL2//FMR1//CCND2//FZD4//CRKL//RAPGEF2//HAS2//PTPRJ//ZMIZ1//SIPA1L3//PBX1//WNT4//CAT//SFRP1//DCHS1//PGF//ARNT2//ZFAND5//PYGO2//UBE2A//RPGRIP1L//WDTC1//USP9X//DUSP3//MAFG//APBA1//NSD1//MIXL1//PRKACA//ETS2//PPP2R3A//CORO1C//POGLUT1//GPM6A//FEZF1//CDK5R2//DCX//CUX1//REN//LRP4//PRICKLE2//DDX5//ROCK2//LIAS//VASP//APAF1//CP//SOD2//IGF2R//LB…
GO:0016043	cellular component organization	Biological process	223	5653	557	17363	1.22969	9.75188e-05	0.0185481	4.01091	0.400359	BECN1//ULK1//ATG9A//ATG16L1//RAB33B//GABARAPL2//CEP57//SUV39H1//RGD1565692//AP1G1//MAP1A//CLASP1//ATXN7//NSD1//BCOR//ZRANB3//BCL2//SHROOM1//LAMC3//RB1//HTRA4//PRC1//SOD2//PECAM1//RSPO1//FMR1//DLG4//DRD2//TBC1D5//VEGFA//SIPA1L3//ASF1A//NAA60//SUPT6H//DMTN//GAS7//PPP1R9B//LOC100909840//TESK2//ROCK2//VASP//IQSEC3//CORO1C//PFN2//BRWD3//ZMYM3//ELMO2//VIM//SH3KBP1//SYT17//STX6//L3MBTL1//SMARCD2//NR3C1/…
GO:0043412	macromolecule modification	Biological process	156	3713	557	17363	1.30969	0.000103009	0.019048	3.98713	0.280072	BRAF//PABPN1//MAPKAPK2//MAPK4//NPHS1//IGF1//THBS1//DUSP7//DUSP3//BCL2//UBE2A//RNF111//ZNRF2//CBL//UBE2D2//KLHL8//CACUL1//NSD1//BCOR//PML//CORO1C//LRP4//PPP1R9B//TARDBP//PROM2//FMR1//ROCK2//RSPO1//CCND2//VEGFA//LYPLA2//CHMP6//CRBN//FBXW8//KLHL23//KLHL13//ASB8//MSL2//KLHL18//ASB1//RFWD2//TRIM2//KLHL7//FBXL22//ZNRF3//RIMKLB//RPS6KA2//TESK2//CAMK1G//CAMK2D//UHMK1//ACVRL1//PRKACA//IGF1R//PRPF4B//MAML1…
GO:0051171	regulation of nitrogen compound metabolic process	Biological process	208	5228	557	17363	1.24022	0.000121258	0.0218165	3.91629	0.373429	LOC102556967//CUX1//MLXIPL//FOXG1//NR3C1//TP63//MAFK//RB1//THRB//DDX5//SUV39H1//CREBRF//EZH1//ETS2//KLF12//CNOT7//NSD1//SNAI3//E2F8//WDTC1//HEYL//E2F7//CBX6//BCOR//WWC3//TBL1XR1//LMCD1//FEZF1//RGD1565692//VEGFA//BRAF//IGF1//THBS1//DUSP7//DUSP3//FMR1//SECISBP2//PML//CORO1C//LRP4//PPP1R9B//TARDBP//PROM2//ROCK2//RSPO1//CCND2//REN//SUPT6H//CHMP6//CBL//USP37//PADI2//ZFP628//LOC102546648//CTNND2//CALCO…
GO:0048522	positive regulation of cellular process	Biological process	199	4967	557	17363	1.2489	0.000125864	0.0220494	3.9001	0.357271	BRAF//IGF1//THBS1//PROM2//FMR1//ROCK2//RSPO1//CCND2//VEGFA//ACVRL1//VASH2//PGF//DRD2//FOXG1//TP63//TBC1D5//TACR1//AOC3//PECAM1//CXCL13//NR3C1//PADI2//SENP1//LCK//PML//APAF1//MAML1//MAML2//ZFP91//TRAF2//MLXIPL//BCL2//THRB//ARNT2//PRKACA//HAS2//CRKL//UBE2A//PBX1//CNOT7//PRC1//RNF187//CNOT8//CACUL1//HIPK1//PDF//ENPP2//SFRP1//SKAP1//GRB10//BECN1//SH3BP4//PTPRJ//CLASP1//RAB11A//CAMK2D//NQO2//OLFM1//DM…
GO:0009893	positive regulation of metabolic process	Biological process	139	3253	557	17363	1.33199	0.000133238	0.0227427	3.87537	0.249551	BRAF//IGF1//THBS1//PROM2//FMR1//ROCK2//RSPO1//CCND2//VEGFA//DRD2//TBC1D5//NR3C1//PADI2//SENP1//LCK//PML//APAF1//MAML1//MAML2//ZFP91//TRAF2//BECN1//SH3BP4//RPS6KA2//IL2RG//CALCOCO1//NFAT5//KDM4A//HGS//MAFG//RBMS3//VIM//OLFM1//NQO2//INHBB//ACVRL1//PSME4//YTHDF1//MLXIPL//CREBL2//SORBS1//TP63//ARNT2//NFYB//IGF1R//SKAP1//ATXN7L3//DDX5//MYRF//RNF111//ETS2//NSD1//NAA15//RNF187//TBL1XR1//LOC498453//FEZF1…
GO:0032502	developmental process	Biological process	231	5921	557	17363	1.21615	0.000138346	0.0230242	3.85903	0.414722	VASH2//BCL2//SHROOM1//LAMC3//TP63//SOD2//WDR5//TRAPPC2//PKD1//CHAD//ACVRL1//PECAM1//VASH1//VEGFA//FMR1//CCND2//FZD4//RPS6KA2//CRKL//RAPGEF2//HAS2//PTPRJ//ZMIZ1//CAT//IGF1//ASF1A//SFRP1//SIPA1L3//PBX1//WNT4//DCHS1//PGF//ARNT2//ZFAND5//PYGO2//UBE2A//RPGRIP1L//WDTC1//USP9X//DUSP3//MAFG//APBA1//NSD1//MIXL1//PRKACA//ETS2//PPP2R3A//CORO1C//POGLUT1//CTNND2//GPM6A//FEZF1//CDK5R2//DCX//CUX1//REN//LRP4//PR…
GO:0048518	positive regulation of biological process	Biological process	216	5505	557	17363	1.22311	0.000195768	0.031786	3.70826	0.387792	BRAF//IGF1//THBS1//FCGR2A//AGPAT1//LOC100911854//PROM2//FMR1//ROCK2//RSPO1//CCND2//VEGFA//ACVRL1//VASH2//PGF//PTPRJ//ADRA1B//DRD2//FOXG1//TP63//TBC1D5//MAPKAPK2//AOC3//TACR1//PECAM1//CXCL13//TRAF2//SKAP1//FCER2//NR3C1//PADI2//SENP1//LCK//PML//APAF1//MAML1//MAML2//ZFP91//MLXIPL//BCL2//THRB//ARNT2//PRKACA//HAS2//CRKL//UBE2A//PBX1//CNOT7//PRC1//RNF187//CNOT8//CACUL1//HIPK1//PDF//ENPP2//SFRP1//GRB10/…
GO:0016192	vesicle-mediated transport	Biological process	62	1219	557	17363	1.58547	0.000204638	0.0324352	3.68901	0.111311	RAB33B//CUX1//DRD2//RSPO1//FMR1//DLG4//TBC1D5//VEGFA//SYT17//STX6//CLASP1//RAB11A//COPB1//TRAPPC2//ARF3//RAB6B//GOLPH3//RGD1563962//TGOLN2//SGIP1//SH3BP4//SCAMP2//LRP4//SH3KBP1//NLGN3//ENPP2//PECAM1//CDC42SE1//FCGR2A//TREML4//SNX27//HGS//APBA1//SYT4//EVI5//TBC1D1//ULK1//SLC18A2//EPG5//ITPR2//PLEKHJ1//RAB9B//CNST//CBL//AP1G1//BECN1//THBS1//MAPKAPK2//SYNGR3//CHMP7//DCX//CDK5R2//AP3M1//PROM2//LBP//Y…
GO:0048869	cellular developmental process	Biological process	166	4052	557	17363	1.27705	0.000210508	0.0325896	3.67673	0.298025	BCL2//SHROOM1//LAMC3//TP63//RPS6KA2//HAS2//PTPRJ//ZMIZ1//FZD4//CAT//IGF1//ASF1A//SFRP1//ETS2//PPP2R3A//CORO1C//GPM6A//RAPGEF2//USP9X//FEZF1//CDK5R2//DCX//PRICKLE2//DDX5//WNT4//PECAM1//DRD2//FOXG1//VEGFA//SLC9A4//ADAMTSL4//PTPRZ1//MIXL1//SIPA1L3//BRAF//PLA2G2D//NDFIP1//HEYL//DND1//SEPT4//PYGO2//CEP57//TAF7L//IGF1R//LRRC55//LINGO1//ULK1//BRSK1//PGRMC1//VASP//DPYSL5//NPHS1//PML//CHN1//CDC42EP4//BRWD…
GO:0051893	regulation of focal adhesion assembly	Biological process	8	52	557	17363	4.79575	0.000231269	0.0330522	3.63588	0.0143627	PTPRJ//VEGFA//ENPP2//WNT4//ACVRL1//DMTN//CORO1C//CLASP1
GO:0090109	regulation of cell-substrate junction assembly	Biological process	8	52	557	17363	4.79575	0.000231269	0.0330522	3.63588	0.0143627	CLASP1//CORO1C//PTPRJ//VEGFA//ENPP2//WNT4//ACVRL1//DMTN
GO:0016579	protein deubiquitination	Biological process	12	111	557	17363	3.36998	0.000231674	0.0330522	3.63512	0.021544	ATXN7L3//ATXN7//USP15//USP47//USP13//USP37//USP25//OTUD5//USP46//USP24//USP9X//USP54
GO:0007166	cell surface receptor signaling pathway	Biological process	102	2274	557	17363	1.39823	0.000240444	0.0330522	3.61899	0.183124	DRD2//CALCOCO1//WNT9A//PYGO2//FZD4//LRP4//WNT4//ITPR2//LCK//BLK//CHMP6//CBL//USP15//ACVRL1//ITGB5//PML//USP9X//FMR1//TP63//MAML1//HEYL//MAML2//ZFP423//HIPK1//EIF4EBP1//IGF1R//SOGA1//EIF4EBP2//GRB10//SORBS1//CEP57//RPGRIP1L//POGLUT1//BCL2//ROCK2//RGD735029//PTPRJ//INHBB//LDLRAD4//IL2RG//CHAD//KLF6//BRAF//SKAP1//RC3H1//RSPO1//SFRP1//ZNRF3//APCDD1//TRABD2B//DDX5//RNF111//THBS1//VEGFA//RAPGEF2//LBP//…
GO:0007156	homophilic cell adhesion via plasma membrane adhesion molecules	Biological process	13	128	557	17363	3.16594	0.000241193	0.0330522	3.61763	0.0233393	PCDHA4//PCDHA13//PCDHA10//PCDHA12//PCDHA8//DCHS1//PCDHA6//PCDHA7//PCDHA9//PCDHAC1//PCDHAC2//PCDHA11//PCDHB20
GO:0031325	positive regulation of cellular metabolic process	Biological process	130	3044	557	17363	1.33128	0.000243286	0.0330522	3.61388	0.233393	BRAF//IGF1//THBS1//PROM2//FMR1//ROCK2//RSPO1//CCND2//VEGFA//DRD2//TBC1D5//NR3C1//PADI2//SENP1//LCK//PML//APAF1//MAML1//MAML2//ZFP91//TRAF2//BECN1//SH3BP4//NQO2//INHBB//ACVRL1//PSME4//YTHDF1//RBMS3//MLXIPL//CALCOCO1//TP63//ARNT2//NFYB//IGF1R//SKAP1//ATXN7L3//DDX5//MYRF//RNF111//ETS2//NSD1//NAA15//RNF187//CREBL2//TBL1XR1//LOC498453//FEZF1//FZD4//SFRP1//WNT4//ZFP423//GPHA2//SEPT4//NDFIP1//PKD1//TOM1…
GO:0016477	cell migration	Biological process	64	1281	557	17363	1.5574	0.000263142	0.0344725	3.57981	0.114901	CORO1C//GPM6A//RAPGEF2//USP9X//FEZF1//CDK5R2//DCX//VEGFA//LBP//CXCL13//AOC3//TACR1//PECAM1//DCHS1//ABCC9//ROCK2//THBS1//ACVRL1//VASH1//LOC100909840//PFN2//CLASP1//RAB11A//ENPP2//PTPRJ//ZFAND5//PML//DMTN//BRAF//BCL2//CAMK2D//IGF1//HAS2//FOXG1//DRD2//ULK1//TNR//SDC3//PODXL//SOD2//PTPRZ1//IGF1R//FAM110C//PTPRU//RAP2C//LDLRAD4//SFRP1//WNT4//FCGR2A//MIXL1//APCDD1//GOLPH3//ELMO2//PGF//VIM//PADI2//OLFM1…
GO:0080090	regulation of primary metabolic process	Biological process	210	5354	557	17363	1.22267	0.00026539	0.0344725	3.57612	0.37702	LOC102556967//CUX1//MLXIPL//FOXG1//NR3C1//TP63//MAFK//RB1//THRB//DDX5//SUV39H1//CREBRF//EZH1//ETS2//KLF12//CNOT7//NSD1//SNAI3//E2F8//WDTC1//HEYL//E2F7//CBX6//BCOR//WWC3//TBL1XR1//LMCD1//FEZF1//RGD1565692//VEGFA//BRAF//IGF1//THBS1//DUSP7//DUSP3//FMR1//SECISBP2//PML//CORO1C//LRP4//PPP1R9B//TARDBP//PROM2//ROCK2//RSPO1//CCND2//REN//SUPT6H//CHMP6//CBL//USP37//PADI2//ZFP628//LOC102546648//CTNND2//CALCO…
GO:0010468	regulation of gene expression	Biological process	157	3814	557	17363	1.28318	0.000270384	0.0344725	3.56802	0.281867	LOC102556967//CUX1//MLXIPL//FOXG1//NR3C1//TP63//MAFK//RB1//THRB//DDX5//SUV39H1//CREBRF//EZH1//ETS2//KLF12//CNOT7//NSD1//SNAI3//E2F8//WDTC1//HEYL//E2F7//CBX6//BCOR//WWC3//TBL1XR1//LMCD1//FEZF1//RGD1565692//VEGFA//ETF1//RC3H1//FMR1//SECISBP2//SUPT6H//PADI2//ARID4B//ZFP628//LOC102546648//CTNND2//CALCOCO1//ACVRL1//ARNT2//NFYB//CREG1//MIXL1//ZFP275//ZFP46//MED28//NFAT5//ZFHX4//USP13//L3MBTL1//PHF20L1/…
GO:0032879	regulation of localization	Biological process	117	2692	557	17363	1.35482	0.000274455	0.0344725	3.56153	0.210054	REN//CAMK2D//DRD2//PPME1//RSPO1//FMR1//DLG4//TBC1D5//VEGFA//TACR1//AOC3//PECAM1//CXCL13//PKD1//ITPR2//PML//BCL2//ROCK2//THBS1//ACVRL1//VASH1//CORO1C//LOC100909840//PFN2//CLASP1//RAB11A//ENPP2//PTPRJ//DMTN//BRAF//PRSS8//SUPT6H//NR3C1//SYT4//IGF1//HAS2//CREBL2//SORBS1//INHBB//SYT17//SDC3//PODXL//SOD2//PTPRZ1//IGF1R//FAM110C//PTPRU//RAP2C//LDLRAD4//SFRP1//WNT4//EVI5//TBC1D1//TARDBP//BLK//ACSL4//ABCB…
GO:0045216	cell-cell junction organization	Biological process	17	202	557	17363	2.62342	0.000286665	0.0353394	3.54263	0.0305206	HIPK1//SHROOM2//KIFC3//TESK2//BCL2//SORBS1//CLASP1//CORO1C//PTPRJ//VEGFA//ENPP2//WNT4//ACVRL1//DMTN//ROCK2//PRKACA//CLDN6
GO:0010604	positive regulation of macromolecule metabolic process	Biological process	128	3002	557	17363	1.32913	0.000295419	0.0357564	3.52956	0.229803	BRAF//IGF1//THBS1//PROM2//FMR1//ROCK2//RSPO1//CCND2//VEGFA//DRD2//TBC1D5//NR3C1//PADI2//SENP1//LCK//PML//APAF1//MAML1//MAML2//ZFP91//TRAF2//RPS6KA2//IL2RG//CALCOCO1//NFAT5//KDM4A//HGS//MAFG//RBMS3//VIM//OLFM1//INHBB//ACVRL1//PSME4//YTHDF1//MLXIPL//TP63//ARNT2//NFYB//IGF1R//SKAP1//ATXN7L3//DDX5//MYRF//RNF111//ETS2//NSD1//NAA15//RNF187//CREBL2//TBL1XR1//LOC498453//FEZF1//FZD4//SFRP1//WNT4//ZFP423//…
GO:0030154	cell differentiation	Biological process	159	3880	557	17363	1.27742	0.000302462	0.0359552	3.51933	0.285458	LAMC3//RPS6KA2//HAS2//PTPRJ//ZMIZ1//FZD4//CAT//IGF1//ASF1A//SFRP1//ETS2//PPP2R3A//CORO1C//GPM6A//RAPGEF2//USP9X//FEZF1//CDK5R2//DCX//PRICKLE2//DDX5//WNT4//PECAM1//DRD2//FOXG1//VEGFA//TP63//SLC9A4//ADAMTSL4//PTPRZ1//MIXL1//SIPA1L3//BRAF//BCL2//PLA2G2D//NDFIP1//HEYL//DND1//SEPT4//PYGO2//CEP57//TAF7L//IGF1R//LRRC55//LINGO1//ULK1//BRSK1//PGRMC1//VASP//DPYSL5//NPHS1//CHN1//CLASP1//OLFM1//LDLRAD4//SENP…
GO:0051129	negative regulation of cellular component organization	Biological process	39	677	557	17363	1.79575	0.000313139	0.0365714	3.50426	0.070018	BCOR//FMR1//DLG4//MAP1A//CLASP1//VAT1//TNR//VIM//LDLRAD4//SEMA3G//SHROOM2//LOC100909840//PECAM1//PFN2//EIF4EBP1//ULK1//SYT4//PML//CRBN//GMFB//TCHP//RPS6KA2//TOM1L1//PROM2//LRP4//RAPGEF2//ACVRL1//DMTN//CORO1C//NLGN3//NGEF//SUPT6H//IGF1//KDM4A//CLEC16A//ROCK2//BECN1//PGRMC1//PTPRZ1
GO:0034330	cell junction organization	Biological process	18	223	557	17363	2.51615	0.000320643	0.0368021	3.49398	0.032316	HIPK1//CLDN6//SHROOM2//KIFC3//TESK2//BCL2//SORBS1//CLASP1//CORO1C//PTPRJ//VEGFA//ENPP2//WNT4//ACVRL1//DMTN//RAPGEF2//ROCK2//PRKACA
GO:1903391	regulation of adherens junction organization	Biological process	8	55	557	17363	4.53416	0.000343967	0.0372287	3.46348	0.0143627	CLASP1//CORO1C//PTPRJ//VEGFA//ENPP2//WNT4//ACVRL1//DMTN
GO:0010556	regulation of macromolecule biosynthetic process	Biological process	146	3520	557	17363	1.29294	0.000345797	0.0372287	3.46118	0.262118	LOC102556967//CUX1//MLXIPL//FOXG1//NR3C1//TP63//MAFK//RB1//THRB//DDX5//SUV39H1//CREBRF//EZH1//ETS2//KLF12//CNOT7//NSD1//SNAI3//E2F8//WDTC1//HEYL//E2F7//CBX6//BCOR//WWC3//TBL1XR1//LMCD1//FEZF1//RGD1565692//VEGFA//SECISBP2//SUPT6H//USP37//PADI2//ZFP628//LOC102546648//CTNND2//CALCOCO1//ACVRL1//ARNT2//NFYB//CREG1//MIXL1//ZFP275//ZFP46//MED28//NFAT5//ZFHX4//USP13//L3MBTL1//PHF20L1//PML//PBX4//CREBL2//…
GO:0033962	cytoplasmic mRNA processing body assembly	Biological process	5	20	557	17363	7.79309	0.000346729	0.0372287	3.46001	0.00897666	CNOT7//EDC3//LSM14A//DDX6//RC3H1
GO:0034349	glial cell apoptotic process	Biological process	5	20	557	17363	7.79309	0.000346729	0.0372287	3.46001	0.00897666	TRAF2//IGF1//BCL2//RB1//APAF1
GO:0071840	cellular component organization or biogenesis	Biological process	225	5827	557	17363	1.20367	0.000358085	0.0378377	3.44601	0.40395	BECN1//ULK1//ATG9A//ATG16L1//RAB33B//GABARAPL2//CEP57//SUV39H1//RGD1565692//AP1G1//MAP1A//CLASP1//ATXN7//NSD1//BCOR//NOL9//ZRANB3//BCL2//SHROOM1//LAMC3//RB1//HTRA4//PRC1//SOD2//PECAM1//RSPO1//FMR1//DLG4//DRD2//TBC1D5//VEGFA//SIPA1L3//ASF1A//NAA60//SUPT6H//DMTN//GAS7//PPP1R9B//LOC100909840//TESK2//ROCK2//VASP//IQSEC3//CORO1C//PFN2//BRWD3//ZMYM3//ELMO2//VIM//SH3KBP1//SYT17//STX6//L3MBTL1//SMARCD2//…
GO:0030182	neuron differentiation	Biological process	69	1427	557	17363	1.50728	0.000381053	0.0394868	3.41902	0.123878	PPP2R3A//BCL2//DRD2//PTPRZ1//IGF1R//LRRC55//LINGO1//ULK1//BRSK1//PGRMC1//VASP//FEZF1//DPYSL5//CHN1//SFRP1//NCKIPSD//RAPGEF2//TNR//VIM//FOXG1//PPP1R9B//SZT2//DCX//OLFM1//SEMA3G//UHMK1//RB1//PRICKLE2//WDR5//RAB11A//VEGFA//CUX1//DLG4//CCND2//FMR1//PBX1//DDX6//BRINP3//MMD//KDM4A//HEYL//BECN1//SOD2//GABRB3//DGKG//SECISBP2//RND2//NLGN3//USP9X//BRAF//MYO16//GPM6A//GAS7//ROCK2//ELAVL4//LRP4//SARM1//FBXW8…
GO:0030336	negative regulation of cell migration	Biological process	19	246	557	17363	2.40762	0.000385555	0.0394868	3.41391	0.0341113	ACVRL1//THBS1//VASH1//LOC100909840//CORO1C//PFN2//BRAF//PADI2//CLASP1//CXCL13//OLFM1//PTPRU//BCL2//DRD2//PTPRJ//RAP2C//LDLRAD4//SFRP1//WNT4
GO:0022008	neurogenesis	Biological process	79	1692	557	17363	1.45545	0.000413075	0.0416642	3.38397	0.141831	PPP2R3A//GPM6A//RAPGEF2//USP9X//FEZF1//CDK5R2//DCX//DRD2//FOXG1//VEGFA//BCL2//PTPRZ1//IGF1R//LRRC55//LINGO1//ULK1//BRSK1//PGRMC1//VASP//DPYSL5//CHN1//IGF1//SFRP1//NCKIPSD//TNR//VIM//LAMC3//MYRF//KCNQ3//PPP1R9B//SZT2//ACSL4//PTPRU//RB1//WNT9A//HIPK1//ELAVL4//WNT4//GAS7//OLFM1//SEMA3G//UHMK1//PRICKLE2//WDR5//RAB11A//CUX1//APCDD1//DLG4//CCND2//FMR1//PBX1//DDX6//BRINP3//MMD//KDM4A//HEYL//SYT4//BECN1/…
GO:0006468	protein phosphorylation	Biological process	83	1799	557	17363	1.43819	0.000422796	0.0420083	3.37387	0.149013	BRAF//PABPN1//MAPKAPK2//MAPK4//NPHS1//IGF1//THBS1//DUSP7//DUSP3//PML//CORO1C//LRP4//PPP1R9B//TARDBP//PROM2//FMR1//ROCK2//RSPO1//CCND2//VEGFA//CHMP6//CBL//RB1//CHAD//ZFP91//TRAF2//DMTN//INHBB//ACVRL1//FECH//RPS6KA2//CAMK1G//BCL2//CAMK2D//UHMK1//PKD1//PRKACA//CLSPN//ULK1//CAMKV//TESK2//IGF1R//LCK//KCNH3//TOM1L1//RAP2C//DRD2//NSD1//MLXIPL//LOC100909840//CREBL2//PFN2//BLK//CNOT7//PECAM1//HGS//PTPRJ//…
GO:0098609	cell-cell adhesion	Biological process	40	718	557	17363	1.73662	0.000512895	0.0502109	3.28997	0.0718133	DCHS1//PCDHA4//PCDHA13//PCDHA10//PCDHA12//PCDHA8//PCDHA6//PCDHA7//PCDHA9//PCDHAC1//PCDHAC2//PCDHA11//PCDHB20//NLGN3//TNR//PECAM1//PODXL//WNT4//VEGFA//IL2RG//CXCL13//PTPRU//IGF1//NDFIP1//PLA2G2D//BRAF//ZMIZ1//LCK//RC3H1//DUSP3//GOLPH3//SLC7A11//ITGB5//KIFC3//HAS2//DMTN//BCL2//PKD1//ELMO2//PDLIM1
GO:0048731	system development	Biological process	185	4682	557	17363	1.23171	0.000543566	0.0524423	3.26475	0.332136	TP63//WDR5//TRAPPC2//PKD1//CHAD//ACVRL1//PECAM1//VASH1//VEGFA//BCL2//FMR1//CCND2//FZD4//CRKL//RAPGEF2//HAS2//PTPRJ//ZMIZ1//SIPA1L3//PBX1//WNT4//CAT//SFRP1//DCHS1//PGF//PPP2R3A//CORO1C//GPM6A//USP9X//FEZF1//CDK5R2//DCX//CUX1//REN//PYGO2//RPGRIP1L//LRP4//DDX5//ROCK2//PRKACA//LIAS//VASP//APAF1//CP//SOD2//IGF2R//LBP//SEC63//ABCB1A//E2F8//E2F7//STOX2//PRSS8//APCDD1//ZFAND5//THBS1//DRD2//FOXG1//PTPRZ1/…
GO:0010810	regulation of cell-substrate adhesion	Biological process	16	195	557	17363	2.55773	0.000566597	0.0538834	3.24673	0.0287253	BCL2//THBS1//ENPP2//PTPRJ//PTPRZ1//DMTN//FZD4//CLASP1//CORO1C//VEGFA//WNT4//ACVRL1//BRAF//HAS2//CRKL//TRIOBP
GO:0031175	neuron projection development	Biological process	52	1016	557	17363	1.59544	0.000586087	0.0549518	3.23204	0.0933573	BCL2//DRD2//PTPRZ1//IGF1R//LRRC55//LINGO1//ULK1//BRSK1//PGRMC1//VASP//FEZF1//DPYSL5//CHN1//SFRP1//NCKIPSD//RAPGEF2//TNR//VIM//FOXG1//PPP1R9B//SZT2//DCX//OLFM1//SEMA3G//RAB11A//RND2//NLGN3//USP9X//BRAF//MYO16//GPM6A//GAS7//ROCK2//ELAVL4//LRP4//SARM1//VEGFA//CUX1//FBXW8//CLIC5//ACSL4//FMR1//CTNND2//DLG4//NR3C1//NGEF//SYT17//SYT4//UHMK1//RB1//PRICKLE2//WDR5
GO:0042535	positive regulation of tumor necrosis factor biosynthetic process	Biological process	4	13	557	17363	9.59149	0.00059459	0.0549748	3.22578	0.00718133	FCGR2A//MAPKAPK2//LBP//THBS1
GO:0007267	cell-cell signaling	Biological process	65	1348	557	17363	1.50312	0.000610594	0.0556349	3.21425	0.116697	DRD2//REN//CALCOCO1//WNT9A//PYGO2//FZD4//LRP4//WNT4//ITPR2//P2RX2//NRXN2//CACNB2//PCDHB20//P2RX3//APBA1//BRSK1//SYT4//CHRNA5//TP63//INHBB//TACR1//CYB5R4//SLC18A2//ILDR2//RSPO1//SFRP1//GRB10//ZNRF3//APCDD1//TRABD2B//NR3C1//TARDBP//BLK//USP46//SCN9A//FMR1//RHOT1//CTNND2//RAPGEF2//EIF4EBP2//DLG4//RAB11A//SHISA9//SHISA7//SYT17//NLGN3//TNR//PRKACA//PXK//PPP1R9B//GABRB3//PTPRU//TBL1XR1//P2RX6//GRIA3//B…
GO:0010557	positive regulation of macromolecule biosynthetic process	Biological process	79	1715	557	17363	1.43593	0.000618444	0.0556349	3.2087	0.141831	NR3C1//PADI2//MAML1//MAML2//IGF1//FMR1//YTHDF1//THBS1//RBMS3//MLXIPL//CALCOCO1//TP63//ACVRL1//ARNT2//NFYB//IGF1R//SKAP1//ATXN7L3//DDX5//MYRF//RNF111//ETS2//NSD1//NAA15//RNF187//CREBL2//TBL1XR1//LOC498453//FEZF1//FZD4//SFRP1//WNT4//ZFP423//E2F8//E2F7//SUPT6H//WDR5//FCGR2A//MAPKAPK2//LBP//PML//ICOSLG//SORBS1//LOC102556967//SLC40A1//DRD2//PKD1//RB1//THRB//MIXL1//TARDBP//SENP1//CREBRF//EZH1//PBX1//KL…
GO:0034329	cell junction assembly	Biological process	15	178	557	17363	2.62688	0.000632429	0.0561344	3.19899	0.02693	HIPK1//TESK2//BCL2//SORBS1//CLASP1//CORO1C//PTPRJ//VEGFA//ENPP2//WNT4//ACVRL1//DMTN//RAPGEF2//ROCK2//PRKACA
GO:0048666	neuron development	Biological process	57	1148	557	17363	1.54776	0.000670997	0.0587741	3.17328	0.102334	BCL2//DRD2//PTPRZ1//IGF1R//LRRC55//LINGO1//ULK1//BRSK1//PGRMC1//VASP//FEZF1//DPYSL5//CHN1//SFRP1//NCKIPSD//RAPGEF2//TNR//VIM//FOXG1//PPP1R9B//SZT2//DCX//OLFM1//SEMA3G//UHMK1//RB1//PRICKLE2//WDR5//RAB11A//VEGFA//DLG4//RND2//NLGN3//USP9X//BRAF//MYO16//GPM6A//GAS7//ROCK2//ELAVL4//LRP4//SARM1//CUX1//FBXW8//CLIC5//GABRB3//ACSL4//FMR1//CTNND2//NR3C1//NGEF//SYT17//SYT4//BECN1//SOD2//DGKG//SECISBP2
GO:0031326	regulation of cellular biosynthetic process	Biological process	151	3717	557	17363	1.26635	0.000683744	0.0591128	3.16511	0.271095	LOC102556967//CUX1//MLXIPL//FOXG1//NR3C1//TP63//MAFK//RB1//THRB//DDX5//SUV39H1//CREBRF//EZH1//ETS2//KLF12//CNOT7//NSD1//SNAI3//E2F8//WDTC1//HEYL//E2F7//CBX6//BCOR//WWC3//TBL1XR1//LMCD1//FEZF1//RGD1565692//VEGFA//SECISBP2//SUPT6H//USP37//PADI2//ZFP628//LOC102546648//CTNND2//CALCOCO1//ACVRL1//ARNT2//NFYB//CREG1//MIXL1//ZFP275//ZFP46//MED28//NFAT5//ZFHX4//USP13//L3MBTL1//PHF20L1//PML//PBX4//CREBL2//…
GO:0007268	chemical synaptic transmission	Biological process	36	637	557	17363	1.7617	0.000748773	0.0630959	3.12565	0.064632	DRD2//NRXN2//BRSK1//SYT4//CHRNA5//P2RX2//P2RX3//APBA1//NR3C1//TACR1//USP46//SCN9A//FMR1//RHOT1//CTNND2//RAPGEF2//EIF4EBP2//DLG4//RAB11A//SHISA9//SHISA7//SYT17//NLGN3//TNR//PRKACA//PXK//PPP1R9B//GABRB3//P2RX6//GRIA3//BRAF//SLC24A2//LOC100909840//PFN2//CACNB2//PCDHB20
GO:0098916	anterograde trans-synaptic signaling	Biological process	36	637	557	17363	1.7617	0.000748773	0.0630959	3.12565	0.064632	DRD2//P2RX2//NRXN2//CACNB2//PCDHB20//P2RX3//APBA1//BRSK1//SYT4//CHRNA5//NR3C1//TACR1//USP46//SCN9A//FMR1//RHOT1//CTNND2//RAPGEF2//EIF4EBP2//DLG4//RAB11A//SHISA9//SHISA7//SYT17//NLGN3//TNR//PRKACA//PXK//PPP1R9B//GABRB3//P2RX6//GRIA3//BRAF//SLC24A2//LOC100909840//PFN2
GO:0007409	axonogenesis	Biological process	27	431	557	17363	1.95279	0.000758974	0.0631562	3.11977	0.048474	PGRMC1//VASP//FEZF1//DPYSL5//CHN1//FOXG1//SZT2//DCX//OLFM1//TNR//SEMA3G//RAB11A//ULK1//RND2//NLGN3//USP9X//VEGFA//VIM//LRP4//BRAF//BCL2//DRD2//PTPRZ1//IGF1R//LRRC55//LINGO1//BRSK1
GO:0099537	trans-synaptic signaling	Biological process	36	638	557	17363	1.75894	0.000770135	0.0632937	3.11343	0.064632	DRD2//P2RX2//NRXN2//CACNB2//PCDHB20//P2RX3//APBA1//BRSK1//SYT4//CHRNA5//NR3C1//TACR1//USP46//SCN9A//FMR1//RHOT1//CTNND2//RAPGEF2//EIF4EBP2//DLG4//RAB11A//SHISA9//SHISA7//SYT17//NLGN3//TNR//PRKACA//PXK//PPP1R9B//GABRB3//P2RX6//GRIA3//BRAF//SLC24A2//LOC100909840//PFN2
GO:0048699	generation of neurons	Biological process	73	1570	557	17363	1.44942	0.000782338	0.0635125	3.10661	0.131059	PPP2R3A//GPM6A//RAPGEF2//USP9X//FEZF1//CDK5R2//DCX//DRD2//FOXG1//VEGFA//BCL2//PTPRZ1//IGF1R//LRRC55//LINGO1//ULK1//BRSK1//PGRMC1//VASP//DPYSL5//CHN1//SFRP1//NCKIPSD//TNR//VIM//PPP1R9B//SZT2//ACSL4//PTPRU//RB1//WNT9A//HIPK1//ELAVL4//WNT4//GAS7//OLFM1//SEMA3G//UHMK1//PRICKLE2//WDR5//RAB11A//CUX1//DLG4//CCND2//FMR1//PBX1//DDX6//BRINP3//MMD//KDM4A//HEYL//SYT4//BECN1//SOD2//GABRB3//DGKG//SECISBP2//RND…
GO:0099536	synaptic signaling	Biological process	36	639	557	17363	1.75619	0.000792033	0.0635248	3.10126	0.064632	DRD2//P2RX2//NRXN2//CACNB2//PCDHB20//P2RX3//APBA1//BRSK1//SYT4//CHRNA5//NR3C1//TACR1//USP46//SCN9A//FMR1//RHOT1//CTNND2//RAPGEF2//EIF4EBP2//DLG4//RAB11A//SHISA9//SHISA7//SYT17//NLGN3//TNR//PRKACA//PXK//PPP1R9B//GABRB3//P2RX6//GRIA3//BRAF//SLC24A2//LOC100909840//PFN2
GO:0042594	response to starvation	Biological process	17	221	557	17363	2.39787	0.000803641	0.0635481	3.09494	0.0305206	BECN1//GABARAPL2//INHBB//CLEC16A//KLF10//SFRP1//WNT4//ULK1//SZT2//BCL2//MTMR3//EIF4EBP1//IGF1//SLC18A2//CBL//TBC1D5//SORBS1
GO:0006825	copper ion transport	Biological process	4	14	557	17363	8.90639	0.000811414	0.0635481	3.09076	0.00718133	STEAP3//CP//ATOX1//SLC31A2
GO:2000146	negative regulation of cell motility	Biological process	19	262	557	17363	2.26059	0.000832484	0.0644401	3.07962	0.0341113	ACVRL1//THBS1//VASH1//LOC100909840//CORO1C//PFN2//BRAF//PTPRU//BCL2//DRD2//PTPRJ//RAP2C//LDLRAD4//SFRP1//WNT4//PADI2//CLASP1//CXCL13//OLFM1
GO:0009057	macromolecule catabolic process	Biological process	55	1110	557	17363	1.54458	0.000874772	0.0669351	3.05811	0.0987433	ETF1//KLHL8//RNF111//ZNRF2//CACUL1//CBL//RC3H1//CNOT7//DDX5//LYPLA2//USP37//USP15//USP46//USP25//USP47//USP13//USP24//TOLLIP//USP9X//RANBP3//ZNRF3//PKD1//PRKACA//PSME4//LIN28B//MMP20//TRAF2//UBXN8//EDEM1//EDC3//CLEC16A//SENP1//RFWD2//BECN1//CRBN//UBE2A//PML//RNF187//FBXL22//OTUD5//TBL1XR1//FMR1//ELAVL4//CNOT8//NDFIP1//CREBRF//PPP2R3A//ADRA1B//MAPKAPK2//VEGFA//TARDBP//GABARAPL2//TMTC3//APAF1//SECI…
GO:1900026	positive regulation of substrate adhesion-dependent cell spreading	Biological process	6	36	557	17363	5.19539	0.000910149	0.0688507	3.04089	0.010772	BRAF//HAS2//CRKL//DMTN//TRIOBP//ENPP2
GO:1903047	mitotic cell cycle process	Biological process	34	598	557	17363	1.77234	0.00094027	0.0690251	3.02675	0.0610413	CEP57//USP37//EIF4EBP1//CAMK2D//RB1//CACUL1//RANBP3//CCND2//ABCB1A//PML//CLASP1//MAU2//POGZ//NCAPD2//BECN1//CHMP6//CHMP7//RAB11A//L3MBTL1//WNT9A//KIF11//PBX1//FHL1//USP47//TP63//PKD1//CLSPN//TOM1L1//DRD2//IGF1//IGF1R//E2F7//MYO16//BCL2
GO:0000082	G1/S transition of mitotic cell cycle	Biological process	14	166	557	17363	2.62899	0.000940789	0.0690251	3.02651	0.0251346	PML//TP63//PKD1//RB1//E2F7//CCND2//MYO16//BCL2//FHL1//USP37//EIF4EBP1//CAMK2D//CACUL1//RANBP3
GO:0051173	positive regulation of nitrogen compound metabolic process	Biological process	122	2920	557	17363	1.30241	0.000943561	0.0690251	3.02523	0.219031	BRAF//IGF1//THBS1//PROM2//FMR1//ROCK2//RSPO1//CCND2//VEGFA//NR3C1//PADI2//SENP1//LCK//PML//APAF1//MAML1//MAML2//ZFP91//TRAF2//INHBB//ACVRL1//PSME4//YTHDF1//RBMS3//MLXIPL//CALCOCO1//TP63//ARNT2//NFYB//IGF1R//SKAP1//ATXN7L3//DDX5//MYRF//RNF111//ETS2//NSD1//NAA15//RNF187//CREBL2//TBL1XR1//LOC498453//FEZF1//FZD4//SFRP1//WNT4//ZFP423//GPHA2//SEPT4//NDFIP1//PKD1//TOM1L1//RAP2C//DRD2//CLSPN//RFWD2//E2F8…
GO:0009889	regulation of biosynthetic process	Biological process	152	3778	557	17363	1.25415	0.00100205	0.0725071	2.99911	0.27289	LOC102556967//CUX1//MLXIPL//FOXG1//NR3C1//TP63//MAFK//RB1//THRB//DDX5//SUV39H1//CREBRF//EZH1//ETS2//KLF12//CNOT7//NSD1//SNAI3//E2F8//WDTC1//HEYL//E2F7//CBX6//BCOR//WWC3//TBL1XR1//LMCD1//FEZF1//RGD1565692//VEGFA//SECISBP2//SUPT6H//USP37//PADI2//ZFP628//LOC102546648//CTNND2//CALCOCO1//ACVRL1//ARNT2//NFYB//CREG1//MIXL1//ZFP275//ZFP46//MED28//NFAT5//ZFHX4//USP13//L3MBTL1//PHF20L1//PML//PBX4//CREBL2//…
GO:0044265	cellular macromolecule catabolic process	Biological process	47	916	557	17363	1.59945	0.00101827	0.0728883	2.99214	0.0843806	ETF1//KLHL8//RNF111//ZNRF2//CACUL1//CBL//RC3H1//CNOT7//DDX5//USP37//USP15//USP46//USP25//USP47//USP13//USP24//TOLLIP//USP9X//RANBP3//ZNRF3//PKD1//PRKACA//PSME4//LIN28B//UBXN8//EDEM1//EDC3//CLEC16A//SENP1//RFWD2//CRBN//UBE2A//PML//RNF187//FBXL22//OTUD5//TBL1XR1//FMR1//ELAVL4//CNOT8//MAPKAPK2//VEGFA//TARDBP//GABARAPL2//TMTC3//APAF1//SECISBP2
GO:0050804	modulation of chemical synaptic transmission	Biological process	25	397	557	17363	1.96299	0.00109198	0.0773334	2.96178	0.0448833	SYT4//NR3C1//TACR1//DRD2//USP46//SCN9A//FMR1//RHOT1//CTNND2//RAPGEF2//EIF4EBP2//P2RX3//DLG4//RAB11A//SHISA9//SHISA7//TNR//NLGN3//PRKACA//BRAF//SLC24A2//LOC100909840//PFN2//PXK//PPP1R9B
GO:0007612	learning	Biological process	14	169	557	17363	2.58233	0.00111942	0.0776907	2.95101	0.0251346	DRD2//TACR1//TNR//PGRMC1//ELAVL4//BRAF//NLGN3//ADRA1B//PTPRZ1//NRXN2//CTNND2//GMFB//SLC24A2//PPP1R9B
GO:0010564	regulation of cell cycle process	Biological process	31	534	557	17363	1.80963	0.00112037	0.0776907	2.95064	0.0556553	PML//L3MBTL1//CAMK2D//CHORDC1//ROCK2//PBX1//RAB11A//FHL1//USP47//TP63//PKD1//BECN1//E2F8//E2F7//DRD2//IGF1R//CLSPN//RPS6KA2//WNT4//TOM1L1//IGF1//RB1//KIF11//RANBP3//MLXIPL//PRKACA//SENP6//CCND2//MYO16//BCL2//SFRP1
GO:0031589	cell-substrate adhesion	Biological process	21	311	557	17363	2.10489	0.00113363	0.0777998	2.94553	0.037702	BCL2//THBS1//ENPP2//PTPRJ//ITGB5//BCAM//PTPRZ1//DMTN//FZD4//TESK2//SORBS1//CLASP1//CORO1C//VEGFA//WNT4//ACVRL1//PECAM1//BRAF//HAS2//CRKL//TRIOBP
GO:0043170	macromolecule metabolic process	Biological process	304	8360	557	17363	1.13354	0.00117015	0.0794864	2.93176	0.545781	RECQL5//LOC102556967//CUX1//MLXIPL//FOXG1//NR3C1//TP63//MAFK//RB1//THRB//DDX5//SUV39H1//CREBRF//EZH1//ETS2//KLF12//CNOT7//NSD1//SNAI3//E2F8//WDTC1//HEYL//E2F7//CBX6//BCOR//WWC3//TBL1XR1//LMCD1//FEZF1//RGD1565692//VEGFA//BRAF//PABPN1//MAPKAPK2//MAPK4//NPHS1//ETF1//IGF1//THBS1//DUSP7//DUSP3//BCL2//UBE2A//RNF111//ZNRF2//CBL//UBE2D2//KLHL8//CACUL1//RC3H1//FMR1//NOVA1//NOL9//ZFYVE26//ZRANB3//SECISBP2/…
GO:0031344	regulation of cell projection organization	Biological process	38	702	557	17363	1.68739	0.00119261	0.0801937	2.9235	0.0682226	DMTN//SFRP1//PTPRZ1//NCKIPSD//RAPGEF2//TNR//VIM//OLFM1//SEMA3G//CDC42EP4//PROM2//PODXL//TCHP//RAB11A//ULK1//RND2//DCX//BRAF//IGF1R//SARM1//VEGFA//CHN1//LRP4//CUX1//FBXW8//FMR1//GPM6A//FAM110C//NLGN3//NR3C1//NGEF//ELAVL4//CORO1C//LOC100909840//PFN2//SYT17//SYT4//ENPP2
GO:0007160	cell-matrix adhesion	Biological process	15	190	557	17363	2.46098	0.00123318	0.0812181	2.90897	0.02693	BCL2//THBS1//ENPP2//PTPRJ//TESK2//SORBS1//CLASP1//CORO1C//VEGFA//WNT4//ACVRL1//DMTN//PECAM1//ITGB5//BCAM
GO:0001558	regulation of cell growth	Biological process	25	401	557	17363	1.94341	0.00125559	0.0812181	2.90115	0.0448833	ACSL4//BCL2//IGF1//USP47//SFRP1//FHL1//ACVRL1//PTPRJ//TCHP//PML//SH3BP4//PPP1R9B//OLFM1//TNR//SEMA3G//RAB11A//ULK1//RND2//DCX//VEGFA//NR3C1//SYT17//SYT4//RB1//HTRA4
GO:0051179	localization	Biological process	214	5621	557	17363	1.18678	0.00127702	0.0812181	2.8938	0.384201	RAB33B//TNPO1//CEP57//CUX1//SLC27A1//SLC9A4//CORO1C//GPM6A//RAPGEF2//USP9X//FEZF1//CDK5R2//DCX//FCGR2A//REN//CAMK2D//DRD2//PPME1//VEGFA//RSPO1//FMR1//DLG4//TBC1D5//LBP//CXCL13//AOC3//TACR1//PECAM1//DCHS1//SLC7A1//PKD1//ARF3//RTN3//YIPF5//STX6//RAB11A//RANBP3//ULK1//TREML4//LRP4//CLIC5//SYT17//CLASP1//PML//SEC63//HGS//PITPNM2//SYPL2//SLC44A1//SLC21A4//P2RX3//KCNK2//ABCC9//KCND3//SLC24A2//CACNB2//N…
GO:0048870	cell motility	Biological process	66	1414	557	17363	1.455	0.00128316	0.0812181	2.89172	0.118492	CORO1C//GPM6A//RAPGEF2//USP9X//FEZF1//CDK5R2//DCX//VEGFA//LBP//CXCL13//AOC3//TACR1//PECAM1//DCHS1//ABCC9//ROCK2//THBS1//ACVRL1//VASH1//LOC100909840//PFN2//CLASP1//RAB11A//ENPP2//PTPRJ//ZFAND5//PML//DMTN//BRAF//BCL2//CAMK2D//IGF1//HAS2//PODXL//LCK//SHROOM2//BLK//CD151//GOLPH3//SH3KBP1//PPP1R9B//FOXG1//DRD2//ULK1//TNR//TAF7L//SDC3//SOD2//PTPRZ1//IGF1R//FAM110C//PTPRU//RAP2C//LDLRAD4//SFRP1//WNT4//F…
GO:0051674	localization of cell	Biological process	66	1414	557	17363	1.455	0.00128316	0.0812181	2.89172	0.118492	CORO1C//GPM6A//RAPGEF2//USP9X//FEZF1//CDK5R2//DCX//VEGFA//LBP//CXCL13//AOC3//TACR1//PECAM1//DCHS1//ABCC9//ROCK2//THBS1//ACVRL1//VASH1//LOC100909840//PFN2//CLASP1//RAB11A//ENPP2//PTPRJ//ZFAND5//PML//DMTN//BRAF//BCL2//CAMK2D//IGF1//HAS2//PODXL//LCK//SHROOM2//BLK//CD151//GOLPH3//SH3KBP1//PPP1R9B//FOXG1//DRD2//ULK1//TNR//TAF7L//SDC3//SOD2//PTPRZ1//IGF1R//FAM110C//PTPRU//RAP2C//LDLRAD4//SFRP1//WNT4//F…
GO:0030334	regulation of cell migration	Biological process	41	778	557	17363	1.64276	0.00128796	0.0812181	2.8901	0.0736086	TACR1//AOC3//PECAM1//CXCL13//ROCK2//THBS1//VEGFA//ACVRL1//VASH1//CORO1C//LOC100909840//PFN2//CLASP1//RAB11A//ENPP2//PTPRJ//DMTN//BRAF//BCL2//CAMK2D//IGF1//HAS2//PODXL//SOD2//PTPRZ1//IGF1R//FAM110C//PTPRU//DRD2//RAP2C//LDLRAD4//SFRP1//WNT4//PGF//LBP//VIM//PADI2//OLFM1//RAPGEF2//ZFP609//SDC3
GO:0007611	learning or memory	Biological process	20	293	557	17363	2.12781	0.00129324	0.0812181	2.88832	0.0359066	CTNND2//NLGN3//ELAVL4//GMFB//SLC24A2//PPP1R9B//KCNK2//IGF1//NQO2//PGRMC1//EIF4EBP2//SYT4//DRD2//TACR1//CCND2//TNR//BRAF//ADRA1B//PTPRZ1//NRXN2
GO:0072073	kidney epithelium development	Biological process	13	154	557	17363	2.63143	0.00140137	0.0859447	2.85345	0.0233393	BCL2//CAT//SFRP1//PBX1//DCHS1//WNT4//PGF//PECAM1//HEYL//PODXL//NPHS1//PKD1//VEGFA
GO:0048265	response to pain	Biological process	6	39	557	17363	4.79575	0.00140557	0.0859447	2.85215	0.010772	P2RX2//TACR1//VWA1//THBS1//SCN9A//P2RX3
GO:0044260	cellular macromolecule metabolic process	Biological process	280	7636	557	17363	1.14304	0.00140724	0.0859447	2.85163	0.502693	RECQL5//LOC102556967//CUX1//MLXIPL//FOXG1//NR3C1//TP63//MAFK//RB1//THRB//DDX5//SUV39H1//CREBRF//EZH1//ETS2//KLF12//CNOT7//NSD1//SNAI3//E2F8//WDTC1//HEYL//E2F7//CBX6//BCOR//WWC3//TBL1XR1//LMCD1//FEZF1//RGD1565692//VEGFA//BRAF//PABPN1//MAPKAPK2//MAPK4//NPHS1//ETF1//IGF1//THBS1//DUSP7//DUSP3//BCL2//UBE2A//RNF111//ZNRF2//CBL//UBE2D2//KLHL8//CACUL1//RC3H1//FMR1//NOVA1//NOL9//ZFYVE26//ZRANB3//SECISBP2/…
GO:0071392	cellular response to estradiol stimulus	Biological process	7	53	557	17363	4.1171	0.00144368	0.0865815	2.84053	0.0125673	ABCB1A//IGF1//IGF1R//ENPP2//SFRP1//WNT4//PPP1R9B
GO:1900024	regulation of substrate adhesion-dependent cell spreading	Biological process	7	53	557	17363	4.1171	0.00144368	0.0865815	2.84053	0.0125673	DMTN//CORO1C//BRAF//HAS2//CRKL//TRIOBP//ENPP2
GO:0010628	positive regulation of gene expression	Biological process	82	1850	557	17363	1.38169	0.00150573	0.0894967	2.82225	0.147217	NR3C1//PADI2//MAML1//MAML2//FMR1//YTHDF1//THBS1//RBMS3//MLXIPL//IGF1//CALCOCO1//TP63//ACVRL1//ARNT2//NFYB//IGF1R//SKAP1//ATXN7L3//DDX5//MYRF//RNF111//ETS2//NSD1//NAA15//RNF187//CREBL2//TBL1XR1//LOC498453//FEZF1//FZD4//SFRP1//WNT4//ZFP423//SUPT6H//WDR5//LOC102556967//SLC40A1//DRD2//PKD1//RB1//THRB//MIXL1//TARDBP//SENP1//CREBRF//EZH1//PBX1//KLF12//CNOT7//NFAT5//E2F8//HEYL//E2F7//PML//ATXN7//ZMIZ1//…
GO:0060284	regulation of cell development	Biological process	49	985	557	17363	1.55071	0.00153543	0.0898688	2.81377	0.0879713	DRD2//FOXG1//VEGFA//SFRP1//PTPRZ1//NCKIPSD//RAPGEF2//TNR//VIM//BCL2//OLFM1//SEMA3G//CCND2//FMR1//PBX1//DDX6//BRINP3//MMD//KDM4A//HEYL//FEZF1//RAB11A//SYT4//ULK1//RND2//DCX//BRAF//IGF1R//ENPP2//LINGO1//SARM1//CHN1//LRP4//CUX1//FBXW8//IGF1//ANKRD23//NLGN3//NR3C1//NGEF//ELAVL4//CORO1C//DMTN//HAS2//CRKL//TRIOBP//ROCK2//SYT17//ZFP609
GO:0016310	phosphorylation	Biological process	93	2151	557	17363	1.34776	0.00154005	0.0898688	2.81247	0.166966	BRAF//PABPN1//MAPKAPK2//MAPK4//NPHS1//IGF1//THBS1//DUSP7//DUSP3//PML//CORO1C//LRP4//PPP1R9B//TARDBP//PROM2//FMR1//ROCK2//RSPO1//CCND2//VEGFA//CHMP6//CBL//MLXIPL//RPS6KA2//TESK2//CAMK1G//CAMK2D//UHMK1//ACVRL1//PRKACA//IGF1R//PRPF4B//MAML1//MMD//RIPK4//PXK//STK35//LCK//PRKD3//CDK17//HIPK1//BRSK1//CAMKV//RB1//CHAD//ZFP91//TRAF2//DMTN//INHBB//FECH//BCL2//PKD1//CLSPN//ULK1//KCNH3//TOM1L1//RAP2C//DRD2/…
GO:0072009	nephron epithelium development	Biological process	11	119	557	17363	2.88148	0.00155249	0.0898688	2.80897	0.0197487	BCL2//PBX1//DCHS1//WNT4//PGF//PECAM1//HEYL//PODXL//NPHS1//PKD1//VEGFA
GO:0040013	negative regulation of locomotion	Biological process	20	298	557	17363	2.0921	0.00158322	0.090858	2.80046	0.0359066	ACVRL1//THBS1//VASH1//LOC100909840//CORO1C//PFN2//BRAF//PTPRU//BCL2//DRD2//PTPRJ//RAP2C//LDLRAD4//SFRP1//WNT4//PADI2//PML//CLASP1//CXCL13//OLFM1
GO:0001952	regulation of cell-matrix adhesion	Biological process	10	102	557	17363	3.05611	0.00161116	0.0910355	2.79286	0.0179533	THBS1//ENPP2//PTPRJ//CLASP1//CORO1C//VEGFA//WNT4//ACVRL1//DMTN//BCL2
GO:0010812	negative regulation of cell-substrate adhesion	Biological process	7	54	557	17363	4.04086	0.00161367	0.0910355	2.79219	0.0125673	THBS1//ENPP2//ACVRL1//DMTN//CORO1C//PTPRZ1//FZD4
GO:0051271	negative regulation of cellular component movement	Biological process	19	278	557	17363	2.13048	0.00166693	0.0930246	2.77808	0.0341113	ACVRL1//THBS1//VASH1//LOC100909840//CORO1C//PFN2//BRAF//PTPRU//BCL2//DRD2//PTPRJ//RAP2C//LDLRAD4//SFRP1//WNT4//PADI2//CLASP1//CXCL13//OLFM1
GO:0048167	regulation of synaptic plasticity	Biological process	16	216	557	17363	2.30906	0.00167687	0.0930246	2.7755	0.0287253	NR3C1//DRD2//DLG4//RAB11A//SHISA9//SHISA7//SYT4//BRAF//NLGN3//TNR//SLC24A2//FMR1//CTNND2//RAPGEF2//EIF4EBP2//P2RX3
GO:0006928	movement of cell or subcellular component	Biological process	79	1780	557	17363	1.38349	0.00178319	0.0973563	2.7488	0.141831	CORO1C//GPM6A//RAPGEF2//USP9X//FEZF1//CDK5R2//DCX//VEGFA//LBP//CXCL13//AOC3//TACR1//PECAM1//DCHS1//ABCC9//KIF11//KIFC3//PGRMC1//VASP//DPYSL5//CHN1//AP3M1//FMR1//ROCK2//THBS1//ACVRL1//VASH1//LOC100909840//PFN2//CLASP1//RAB11A//ENPP2//PTPRJ//ZFAND5//PML//DMTN//BRAF//DYNLL2//BCL2//CAMK2D//IGF1//HAS2//FOXG1//PODXL//LCK//SHROOM2//BLK//CD151//GOLPH3//SH3KBP1//PPP1R9B//DRD2//ULK1//TNR//MOBP//TAF7L//SDC3…
GO:0051589	negative regulation of neurotransmitter transport	Biological process	4	17	557	17363	7.33467	0.00178712	0.0973563	2.74785	0.00718133	SYT4//BRAF//FMR1//SLC18A2
GO:2000134	negative regulation of G1/S transition of mitotic cell cycle	Biological process	7	55	557	17363	3.96739	0.00179883	0.0973563	2.74501	0.0125673	PML//TP63//MYO16//BCL2//RB1//FHL1//E2F7
GO:0010771	negative regulation of cell morphogenesis involved in differentiation	Biological process	9	87	557	17363	3.22473	0.00187441	0.100628	2.72714	0.016158	TNR//SEMA3G//ULK1//LRP4//RAPGEF2//NLGN3//NGEF//DMTN//CORO1C
GO:0044843	cell cycle G1/S phase transition	Biological process	14	179	557	17363	2.43806	0.00193301	0.102308	2.71377	0.0251346	USP37//EIF4EBP1//CAMK2D//RB1//CACUL1//RANBP3//CCND2//PML//TP63//PKD1//E2F7//MYO16//BCL2//FHL1
GO:0016049	cell growth	Biological process	29	506	557	17363	1.78656	0.00193642	0.102308	2.713	0.0520646	RB1//HTRA4//ACSL4//BCL2//IGF1//USP47//SFRP1//FHL1//ACVRL1//PTPRJ//TCHP//PML//SH3BP4//PPP1R9B//OLFM1//TNR//SEMA3G//RAB11A//ULK1//RND2//DCX//NLGN3//USP9X//VEGFA//CAMK2D//NR3C1//SYT17//SYT4//ADRA1B
GO:0010720	positive regulation of cell development	Biological process	33	601	557	17363	1.71163	0.00196136	0.102333	2.70744	0.059246	DRD2//FOXG1//VEGFA//PTPRZ1//NCKIPSD//RAPGEF2//BCL2//BRINP3//MMD//KDM4A//HEYL//FEZF1//RAB11A//RND2//DCX//BRAF//IGF1R//ENPP2//CUX1//FBXW8//IGF1//VIM//NLGN3//NR3C1//FMR1//ELAVL4//HAS2//CRKL//DMTN//TRIOBP//SYT17//SYT4//ZFP609
GO:0040011	locomotion	Biological process	73	1625	557	17363	1.40036	0.00196765	0.102333	2.70605	0.131059	CORO1C//GPM6A//RAPGEF2//USP9X//FEZF1//CDK5R2//DCX//VEGFA//LBP//CXCL13//AOC3//TACR1//PECAM1//DCHS1//ABCC9//ENPP2//PGRMC1//VASP//DPYSL5//CHN1//ROCK2//THBS1//ACVRL1//VASH1//LOC100909840//PFN2//CLASP1//RAB11A//PTPRJ//ZFAND5//PML//DMTN//BRAF//BCL2//CAMK2D//IGF1//HAS2//FOXG1//PODXL//LCK//SHROOM2//BLK//CD151//GOLPH3//SH3KBP1//PPP1R9B//DRD2//ULK1//TNR//TAF7L//SDC3//SOD2//PTPRZ1//IGF1R//FAM110C//PTPRU//RA…
GO:2000112	regulation of cellular macromolecule biosynthetic process	Biological process	137	3409	557	17363	1.25275	0.00203563	0.1046	2.6913	0.245961	LOC102556967//CUX1//MLXIPL//FOXG1//NR3C1//TP63//MAFK//RB1//THRB//DDX5//SUV39H1//CREBRF//EZH1//ETS2//KLF12//CNOT7//NSD1//SNAI3//E2F8//WDTC1//HEYL//E2F7//CBX6//BCOR//WWC3//TBL1XR1//LMCD1//FEZF1//RGD1565692//VEGFA//SECISBP2//SUPT6H//USP37//PADI2//ZFP628//LOC102546648//CTNND2//CALCOCO1//ACVRL1//ARNT2//NFYB//CREG1//MIXL1//ZFP275//ZFP46//MED28//NFAT5//ZFHX4//USP13//L3MBTL1//PHF20L1//PML//PBX4//CREBL2//…
GO:0071363	cellular response to growth factor stimulus	Biological process	36	675	557	17363	1.66253	0.00204785	0.1046	2.6887	0.064632	USP15//ACVRL1//ITGB5//PML//USP9X//CEP57//DDX5//LRP4//RNF111//THBS1//LDLRAD4//ZFP423//SFRP1//FZD4//GRB10//VEGFA//CXCL13//MAPKAPK2//HAS2//CBL//RAPGEF2//WNT4//VIM//ULK1//BECN1//PPP1R9B//NR3C1//IGF1R//PECAM1//COL4A2//APAF1//HEYL//KCND3//BRAF//ELAVL4//CAT
GO:2000145	regulation of cell motility	Biological process	42	823	557	17363	1.59081	0.00206422	0.1046	2.68524	0.0754039	TACR1//AOC3//PECAM1//CXCL13//ROCK2//THBS1//VEGFA//ACVRL1//VASH1//CORO1C//LOC100909840//PFN2//CLASP1//RAB11A//ENPP2//PTPRJ//DMTN//BRAF//BCL2//CAMK2D//IGF1//HAS2//SDC3//PODXL//SOD2//PTPRZ1//IGF1R//FAM110C//PTPRU//DRD2//RAP2C//LDLRAD4//SFRP1//WNT4//PGF//LBP//PPP2R3A//VIM//PADI2//OLFM1//RAPGEF2//ZFP609
GO:0065007	biological regulation	Biological process	419	12108	557	17363	1.07873	0.00208534	0.1046	2.68082	0.752244	CLSPN//LOC102556967//CUX1//MLXIPL//FOXG1//NR3C1//TP63//MAFK//RB1//THRB//DDX5//SUV39H1//CREBRF//EZH1//ETS2//KLF12//CNOT7//NSD1//SNAI3//E2F8//WDTC1//HEYL//E2F7//CBX6//BCOR//WWC3//TBL1XR1//LMCD1//FEZF1//RGD1565692//VEGFA//KCNH3//BRAF//PABPN1//MAPKAPK2//MAPK4//NPHS1//ETF1//IGF1//THBS1//DUSP7//DUSP3//RC3H1//FMR1//SECISBP2//HTRA4//DRD2//BCL2//FCGR2A//AGPAT1//SOD2//LOC100911854//PLEKHJ1//GRIA3//PML//COR…
GO:0050890	cognition	Biological process	21	327	557	17363	2.00189	0.00209758	0.1046	2.67828	0.037702	TACR1//PTPRZ1//CTNND2//NLGN3//ELAVL4//GMFB//SLC24A2//PPP1R9B//KCNK2//IGF1//NQO2//PGRMC1//EIF4EBP2//SYT4//DRD2//CCND2//TNR//BRAF//ADRA1B//NRXN2//GPR155
GO:0070647	protein modification by small protein conjugation or removal	Biological process	43	849	557	17363	1.57881	0.00211259	0.1046	2.67519	0.0771993	BCL2//UBE2A//RNF111//ZNRF2//CBL//UBE2D2//KLHL8//CACUL1//CRBN//FBXW8//KLHL23//KLHL13//ASB8//MSL2//KLHL18//ASB1//RFWD2//TRIM2//KLHL7//FBXL22//ZNRF3//ATXN7L3//ATXN7//USP37//USP15//USP46//USP25//USP47//USP24//USP9X//OTUD5//USP54//SENP1//SENP6//SEPT4//NDFIP1//TOLLIP//BCOR//USP13//TRAF2//RNF187//ZFP91//PML
GO:0031329	regulation of cellular catabolic process	Biological process	34	628	557	17363	1.68768	0.00212123	0.1046	2.67341	0.0610413	PKD1//PRKACA//PIP4K2A//BCL2//USP13//SOGA1//KDM4A//BECN1//SH3BP4//CLEC16A//SENP1//RFWD2//FMR1//ELAVL4//RC3H1//ADRA1B//MLXIPL//IGF1//MAPKAPK2//VEGFA//CNOT7//CNOT8//TARDBP//GABARAPL2//TMTC3//APAF1//EDEM1//USP25//SPTLC2//PML//SECISBP2//MTMR3//RAB33B//ULK1
GO:0050789	regulation of biological process	Biological process	400	11490	557	17363	1.0852	0.00219151	0.106712	2.65926	0.718133	CLSPN//LOC102556967//CUX1//MLXIPL//FOXG1//NR3C1//TP63//MAFK//RB1//THRB//DDX5//SUV39H1//CREBRF//EZH1//ETS2//KLF12//CNOT7//NSD1//SNAI3//E2F8//WDTC1//HEYL//E2F7//CBX6//BCOR//WWC3//TBL1XR1//LMCD1//FEZF1//RGD1565692//VEGFA//KCNH3//BRAF//PABPN1//MAPKAPK2//MAPK4//NPHS1//ETF1//IGF1//THBS1//DUSP7//DUSP3//RC3H1//FMR1//SECISBP2//HTRA4//FCGR2A//AGPAT1//BCL2//SOD2//LOC100911854//PLEKHJ1//GRIA3//PML//CORO1C//L…
GO:0006810	transport	Biological process	167	4285	557	17363	1.21489	0.00219757	0.106712	2.65806	0.29982	RAB33B//TNPO1//CEP57//CUX1//SLC27A1//SLC9A4//FCGR2A//REN//CAMK2D//DRD2//PPME1//RSPO1//FMR1//DLG4//TBC1D5//VEGFA//TACR1//SLC7A1//PKD1//ARF3//RTN3//YIPF5//STX6//RAB11A//RANBP3//SYT17//CLASP1//PML//SEC63//HGS//SLC21A4//P2RX3//KCNK2//ABCC9//KCND3//SLC24A2//CACNB2//NALCN//ITPR2//CLIC5//NDFIP1//SLC30A5//CP//ATOX1//STEAP3//SLC40A1//SLC18A2//SLC6A19//MICU1//ABCB1A//LBP//SPNS3//EVI5//COPB1//AP3M1//SNX27//…
GO:0022402	cell cycle process	Biological process	49	1003	557	17363	1.52288	0.00222095	0.106712	2.65346	0.0879713	CEP57//USP37//EIF4EBP1//CAMK2D//RB1//CACUL1//RANBP3//CCND2//ABCB1A//PML//UHMK1//PKD1//BRINP3//THBS1//KIF11//CLASP1//MAU2//POGZ//NCAPD2//BECN1//CHMP6//CHMP7//RAB11A//L3MBTL1//WNT9A//RSPO1//SFRP1//CHORDC1//ROCK2//PBX1//FHL1//USP47//TP63//E2F8//E2F7//DRD2//IGF1R//CLSPN//RPS6KA2//WNT4//TOM1L1//IGF1//BRSK1//RECQL5//MLXIPL//PRKACA//SENP6//MYO16//BCL2
GO:0090030	regulation of steroid hormone biosynthetic process	Biological process	4	18	557	17363	6.92719	0.00223999	0.106712	2.64975	0.00718133	NR3C1//WNT4//IGF1//IGF1R
GO:0140014	mitotic nuclear division	Biological process	17	243	557	17363	2.18078	0.00224421	0.106712	2.64894	0.0305206	CEP57//MAU2//POGZ//NCAPD2//BECN1//CHMP6//CHMP7//RAB11A//L3MBTL1//KIF11//CLASP1//RB1//TOM1L1//DRD2//IGF1//IGF1R//RANBP3
GO:0034968	histone lysine methylation	Biological process	10	107	557	17363	2.9133	0.00230616	0.10888	2.63711	0.0179533	NSD1//BCOR//ARID4B//RGD1565692//SUV39H1//WDR5//PYGO2//SUPT6H//EZH1//KDM4A
GO:0045664	regulation of neuron differentiation	Biological process	37	705	557	17363	1.636	0.00234728	0.109372	2.62943	0.0664273	SFRP1//PTPRZ1//NCKIPSD//RAPGEF2//TNR//VIM//BCL2//OLFM1//SEMA3G//FOXG1//FMR1//PBX1//DDX6//BRINP3//MMD//KDM4A//HEYL//FEZF1//RAB11A//ULK1//RND2//DCX//BRAF//IGF1R//SARM1//VEGFA//CHN1//LRP4//CUX1//FBXW8//NLGN3//NR3C1//NGEF//ELAVL4//SYT17//SYT4//CCND2
GO:0051603	proteolysis involved in cellular protein catabolic process	Biological process	34	632	557	17363	1.67699	0.00234944	0.109372	2.62904	0.0610413	KLHL8//RNF111//ZNRF2//CACUL1//CBL//USP37//USP15//USP46//USP25//USP47//USP13//USP24//TOLLIP//USP9X//RANBP3//ZNRF3//PKD1//PRKACA//PSME4//UBXN8//EDEM1//CLEC16A//SENP1//RFWD2//CRBN//UBE2A//PML//RNF187//FBXL22//OTUD5//TBL1XR1//GABARAPL2//FMR1//TMTC3
GO:0030030	cell projection organization	Biological process	66	1450	557	17363	1.41888	0.00237873	0.109967	2.62365	0.118492	BCL2//DRD2//PTPRZ1//IGF1R//LRRC55//LINGO1//ULK1//BRSK1//PGRMC1//VASP//FEZF1//DPYSL5//CHN1//DYNLL2//RPGRIP1L//WDR5//DMTN//SFRP1//NCKIPSD//RAPGEF2//TNR//VIM//FOXG1//PPP1R9B//SZT2//DCX//GOLPH3//OLFM1//SEMA3G//UHMK1//RB1//PRICKLE2//RAB11A//CDC42EP4//PROM2//PODXL//TCHP//RND2//NLGN3//USP9X//BRAF//MYO16//GPM6A//GAS7//ROCK2//ELAVL4//LRP4//SARM1//VEGFA//CUX1//FBXW8//FMR1//CLIC5//FAM110C//ACSL4//CTNND2//DL…
GO:1902807	negative regulation of cell cycle G1/S phase transition	Biological process	7	58	557	17363	3.76218	0.00245443	0.112049	2.61005	0.0125673	PML//TP63//MYO16//BCL2//RB1//FHL1//E2F7
GO:0048813	dendrite morphogenesis	Biological process	13	164	557	17363	2.47098	0.00245743	0.112049	2.60952	0.0233393	PTPRZ1//SARM1//RAPGEF2//CUX1//FBXW8//CTNND2//DLG4//NLGN3//NGEF//ROCK2//ELAVL4//LRP4//DCX
GO:0031328	positive regulation of cellular biosynthetic process	Biological process	81	1858	557	17363	1.35897	0.00254646	0.115318	2.59406	0.145422	NR3C1//PADI2//MAML1//MAML2//IGF1//FMR1//YTHDF1//THBS1//RBMS3//MLXIPL//CALCOCO1//TP63//ACVRL1//ARNT2//NFYB//IGF1R//SKAP1//ATXN7L3//DDX5//MYRF//RNF111//ETS2//NSD1//NAA15//RNF187//CREBL2//TBL1XR1//LOC498453//FEZF1//FZD4//SFRP1//WNT4//ZFP423//GPHA2//E2F8//E2F7//SUPT6H//WDR5//FCGR2A//MAPKAPK2//LBP//ICOSLG//SOD2//SORBS1//HPCA//LOC102556967//SLC40A1//DRD2//PKD1//RB1//THRB//MIXL1//TARDBP//SENP1//CREBRF//…
GO:0036293	response to decreased oxygen levels	Biological process	25	423	557	17363	1.84234	0.00258616	0.116325	2.58735	0.0448833	P2RX2//BECN1//ABCB1A//BCL2//CAMK2D//CAT//DRD2//IGF1//SOD2//ACVRL1//ARNT2//PML//PDLIM1//APAF1//ITPR2//P2RX3//VEGFA//PGF//EIF4EBP1//KCNK2//PCMT1//SUV39H1//RGD1565692//SFRP1//CBL
GO:0051093	negative regulation of developmental process	Biological process	47	960	557	17363	1.52615	0.00260791	0.116516	2.58371	0.0843806	RC3H1//VAT1//LDLRAD4//VEGFA//SFRP1//TNR//VIM//ROCK2//COL4A2//PML//THBS1//VASH1//BCOR//SEMA3G//WNT9A//WNT4//SOD2//ACVRL1//TP63//MBNL3//FOXG1//FMR1//PBX1//DDX6//TOB2//WWC3//BCL2//SYT4//NDFIP1//ULK1//KDM4A//LINGO1//LRP4//RAPGEF2//MED28//KCNK2//IGF1//NLGN3//NGEF//DMTN//CORO1C//CHAD//MIXL1//PRKACA//CLASP1//PTPRZ1//OLFM1
GO:0090068	positive regulation of cell cycle process	Biological process	16	227	557	17363	2.19717	0.00277012	0.122469	2.5575	0.0287253	PML//ROCK2//PBX1//RAB11A//DRD2//IGF1R//E2F8//E2F7//WNT4//IGF1//RB1//RANBP3//PRKACA//CCND2//BECN1//TP63
GO:0044772	mitotic cell cycle phase transition	Biological process	21	335	557	17363	1.95409	0.00279636	0.122469	2.55341	0.037702	USP37//EIF4EBP1//CAMK2D//RB1//CACUL1//RANBP3//CCND2//ABCB1A//PML//CLASP1//CHMP7//PBX1//RAB11A//FHL1//USP47//TP63//PKD1//CLSPN//E2F7//MYO16//BCL2
GO:0072001	renal system development	Biological process	21	335	557	17363	1.95409	0.00279636	0.122469	2.55341	0.037702	BCL2//WNT4//CAT//SFRP1//PBX1//DCHS1//PGF//CUX1//PKD1//REN//HAS2//PYGO2//RPGRIP1L//LRP4//VEGFA//HEYL//NPHS1//TP63//PECAM1//PODXL//SEC63
GO:0070848	response to growth factor	Biological process	37	713	557	17363	1.61764	0.0028358	0.122808	2.54733	0.0664273	USP15//ACVRL1//ITGB5//PML//USP9X//CEP57//DDX5//LRP4//RNF111//THBS1//LDLRAD4//ZFP423//SFRP1//FZD4//GRB10//VEGFA//CXCL13//MAPKAPK2//HAS2//CBL//RAPGEF2//WNT4//VIM//ULK1//IGF1//CAT//BECN1//PPP1R9B//NR3C1//IGF1R//PECAM1//COL4A2//APAF1//HEYL//KCND3//BRAF//ELAVL4
GO:2000300	regulation of synaptic vesicle exocytosis	Biological process	5	31	557	17363	5.0278	0.00284099	0.122808	2.54653	0.00897666	BRAF//FMR1//SYT4//LOC100909840//PFN2
GO:0009891	positive regulation of biosynthetic process	Biological process	82	1895	557	17363	1.34888	0.00292891	0.12494	2.53329	0.147217	NR3C1//PADI2//MAML1//MAML2//IGF1//FMR1//YTHDF1//THBS1//RBMS3//MLXIPL//CREBL2//SORBS1//CALCOCO1//TP63//ACVRL1//ARNT2//NFYB//IGF1R//SKAP1//ATXN7L3//DDX5//MYRF//RNF111//ETS2//NSD1//NAA15//RNF187//TBL1XR1//LOC498453//FEZF1//FZD4//SFRP1//WNT4//ZFP423//GPHA2//E2F8//E2F7//SUPT6H//WDR5//FCGR2A//MAPKAPK2//LBP//PML//ICOSLG//SOD2//HPCA//LOC102556967//SLC40A1//DRD2//PKD1//RB1//THRB//MIXL1//TARDBP//SENP1//CRE…
GO:0031667	response to nutrient levels	Biological process	34	641	557	17363	1.65345	0.00294149	0.12494	2.53143	0.0610413	SGIP1//TBL1XR1//CLIC5//BECN1//GABARAPL2//ACSL4//BCL2//CP//IGF1//SLC6A19//APAF1//INHBB//CLEC16A//KLF10//SFRP1//WNT4//ULK1//ABCB1A//CAT//VEGFA//IGF1R//VIM//SOD2//SZT2//SERPINA3N//MTMR3//SLC18A2//CBL//TBC1D5//SORBS1//EIF4EBP1//KDM4A//ATG9A//RGD1565692
GO:0061564	axon development	Biological process	27	474	557	17363	1.77564	0.00297141	0.12494	2.52704	0.048474	BCL2//DRD2//PTPRZ1//IGF1R//LRRC55//LINGO1//ULK1//BRSK1//PGRMC1//VASP//FEZF1//DPYSL5//CHN1//FOXG1//SZT2//DCX//OLFM1//TNR//SEMA3G//RAB11A//RND2//NLGN3//USP9X//BRAF//VEGFA//VIM//LRP4
GO:0002090	regulation of receptor internalization	Biological process	6	45	557	17363	4.15631	0.00298415	0.12494	2.52518	0.010772	FMR1//DLG4//DRD2//TBC1D5//VEGFA//RSPO1
GO:0098693	regulation of synaptic vesicle cycle	Biological process	6	45	557	17363	4.15631	0.00298415	0.12494	2.52518	0.010772	LOC100909840//PFN2//BRAF//FMR1//SYT4//NLGN3
GO:0044267	cellular protein metabolic process	Biological process	178	4640	557	17363	1.19584	0.00302248	0.125754	2.51964	0.319569	BRAF//PABPN1//MAPKAPK2//MAPK4//NPHS1//IGF1//THBS1//DUSP7//DUSP3//BCL2//UBE2A//RNF111//ZNRF2//CBL//UBE2D2//KLHL8//CACUL1//NSD1//BCOR//SECISBP2//PML//CORO1C//LRP4//PPP1R9B//TARDBP//PROM2//FMR1//ROCK2//RSPO1//CCND2//VEGFA//LYPLA2//EIF4EBP1//CHMP6//CRBN//FBXW8//KLHL23//KLHL13//ASB8//MSL2//KLHL18//ASB1//RFWD2//TRIM2//KLHL7//FBXL22//ZNRF3//PDF//EIF4E3//EIF5B//EIF4EBP2//ETF1//DDX6//RIMKLB//RPS6KA2//TESK…
GO:0001655	urogenital system development	Biological process	23	383	557	17363	1.87197	0.00309752	0.127502	2.50899	0.0412926	BCL2//WNT4//CAT//SFRP1//PBX1//DCHS1//PGF//CUX1//PKD1//REN//HAS2//PYGO2//RPGRIP1L//LRP4//VEGFA//TP63//HEYL//NPHS1//IGF1//IGF1R//SEC63//PECAM1//PODXL
GO:0120035	regulation of plasma membrane bounded cell projection organization	Biological process	36	693	557	17363	1.61934	0.00316101	0.127502	2.50017	0.064632	DMTN//SFRP1//PTPRZ1//NCKIPSD//RAPGEF2//TNR//VIM//OLFM1//SEMA3G//CDC42EP4//PODXL//TCHP//RAB11A//ULK1//RND2//DCX//BRAF//IGF1R//SARM1//VEGFA//CHN1//LRP4//CUX1//FBXW8//FMR1//GPM6A//NLGN3//NR3C1//NGEF//ELAVL4//CORO1C//LOC100909840//PFN2//SYT17//SYT4//ENPP2
GO:0010632	regulation of epithelial cell migration	Biological process	14	189	557	17363	2.30906	0.0031859	0.127502	2.49677	0.0251346	ROCK2//THBS1//VEGFA//ACVRL1//VASH1//LOC100909840//CORO1C//PFN2//TACR1//CLASP1//RAB11A//ENPP2//HAS2//CXCL13
GO:0043473	pigmentation	Biological process	9	94	557	17363	2.98459	0.00319285	0.127502	2.49582	0.016158	BCL2//SHROOM2//RAB11A//AP1G1//SOD2//DRD2//SZT2//VANGL1//ATRN
GO:0010608	posttranscriptional regulation of gene expression	Biological process	24	407	557	17363	1.83817	0.00321166	0.127502	2.49327	0.043088	SECISBP2//IGF1//FMR1//DDX6//EIF5B//FECH//YTHDF1//THBS1//RBMS3//CNOT7//CNOT8//DGCR8//LIN28B//PML//ELAVL4//RC3H1//EIF4EBP1//EIF4EBP2//UHMK1//MAPKAPK2//VEGFA//DND1//TARDBP//DDX5
GO:0045787	positive regulation of cell cycle	Biological process	21	339	557	17363	1.93103	0.00321345	0.127502	2.49303	0.037702	PML//ROCK2//PBX1//RAB11A//PKD1//DRD2//IGF1R//E2F8//E2F7//CCND2//WNT4//IGF1//RB1//EIF4EBP1//DUSP3//RANBP3//MLXIPL//PRKACA//BECN1//TP63//FOXG1
GO:0035094	response to nicotine	Biological process	8	77	557	17363	3.23869	0.00321672	0.127502	2.49259	0.0143627	CHRNA5//IGF1//BCL2//DRD2//TACR1//IGF1R//SLC7A11//PPP1R9B
GO:0001823	mesonephros development	Biological process	10	112	557	17363	2.78325	0.00322384	0.127502	2.49163	0.0179533	BCL2//CAT//SFRP1//PBX1//DCHS1//WNT4//PGF//PKD1//VEGFA//REN
GO:0048523	negative regulation of cellular process	Biological process	173	4500	557	17363	1.1984	0.0032467	0.127502	2.48856	0.310592	CLSPN//LOC102556967//CUX1//MLXIPL//FOXG1//NR3C1//TP63//MAFK//RB1//THRB//DDX5//SUV39H1//CREBRF//EZH1//ETS2//KLF12//CNOT7//NSD1//SNAI3//E2F8//WDTC1//HEYL//E2F7//CBX6//BCOR//WWC3//TBL1XR1//LMCD1//FEZF1//RGD1565692//VEGFA//DUSP7//DUSP3//TARDBP//CORO1C//ACVRL1//THBS1//VASH1//ENPP2//DRD2//FMR1//DLG4//CHMP6//CBL//SUPT6H//CHAD//PML//MAP1A//CLASP1//UHMK1//PKD1//BRINP3//WNT9A//PODXL//TNR//BRAF//BECN1//SLC4…
GO:0001953	negative regulation of cell-matrix adhesion	Biological process	5	32	557	17363	4.87068	0.00327969	0.127502	2.48417	0.00897666	ACVRL1//DMTN//CORO1C//THBS1//ENPP2
GO:0018206	peptidyl-methionine modification	Biological process	3	10	557	17363	9.35171	0.00332902	0.127502	2.47768	0.005386	NAA15//NAA60//PDF
GO:0099068	postsynapse assembly	Biological process	3	10	557	17363	9.35171	0.00332902	0.127502	2.47768	0.005386	NRXN2//NLGN3//LRP4
GO:0000278	mitotic cell cycle	Biological process	39	770	557	17363	1.57886	0.00334999	0.127502	2.47496	0.070018	CEP57//USP37//EIF4EBP1//CAMK2D//RB1//CACUL1//RANBP3//CCND2//ABCB1A//PML//CLASP1//MAU2//POGZ//NCAPD2//BECN1//CHMP6//CHMP7//RAB11A//L3MBTL1//WNT9A//KIF11//FOXG1//PBX1//FHL1//USP47//TP63//PKD1//E2F8//CLSPN//TOM1L1//DRD2//IGF1//IGF1R//BCL2//BRINP3//DUSP3//E2F7//MYO16//RECQL5
GO:0042533	tumor necrosis factor biosynthetic process	Biological process	4	20	557	17363	6.23447	0.00337095	0.127502	2.47225	0.00718133	FCGR2A//MAPKAPK2//LBP//THBS1
GO:0042534	regulation of tumor necrosis factor biosynthetic process	Biological process	4	20	557	17363	6.23447	0.00337095	0.127502	2.47225	0.00718133	FCGR2A//MAPKAPK2//LBP//THBS1
GO:1901889	negative regulation of cell junction assembly	Biological process	4	20	557	17363	6.23447	0.00337095	0.127502	2.47225	0.00718133	ACVRL1//DMTN//CORO1C//ROCK2
GO:0050769	positive regulation of neurogenesis	Biological process	29	526	557	17363	1.71863	0.00339064	0.127522	2.46972	0.0520646	DRD2//FOXG1//VEGFA//PTPRZ1//NCKIPSD//RAPGEF2//BCL2//BRINP3//MMD//KDM4A//HEYL//FEZF1//RAB11A//RND2//DCX//BRAF//IGF1R//ENPP2//CUX1//FBXW8//IGF1//VIM//NLGN3//NR3C1//FMR1//ELAVL4//SYT17//SYT4//ZFP609
GO:0001666	response to hypoxia	Biological process	24	409	557	17363	1.82918	0.00341666	0.127779	2.4664	0.043088	VEGFA//EIF4EBP1//KCNK2//BCL2//PCMT1//SUV39H1//RGD1565692//ITPR2//SFRP1//P2RX2//BECN1//ABCB1A//CAMK2D//CAT//DRD2//IGF1//SOD2//ACVRL1//ARNT2//PML//PDLIM1//APAF1//P2RX3//PGF
GO:0051602	response to electrical stimulus	Biological process	8	78	557	17363	3.19716	0.00348618	0.129651	2.45765	0.0143627	IGF1//HPCA//BCL2//NR3C1//SOD2//TACR1//FMR1//DCX
GO:0051254	positive regulation of RNA metabolic process	Biological process	68	1530	557	17363	1.38544	0.00363436	0.132637	2.43957	0.122083	NR3C1//PADI2//MAML1//MAML2//MLXIPL//IGF1//CALCOCO1//TP63//ACVRL1//ARNT2//NFYB//IGF1R//SKAP1//ATXN7L3//DDX5//MYRF//RNF111//ETS2//NSD1//NAA15//RNF187//CREBL2//TBL1XR1//LOC498453//FEZF1//FZD4//SFRP1//WNT4//ZFP423//SUPT6H//WDR5//LOC102556967//SLC40A1//DRD2//PKD1//RB1//THRB//MIXL1//TARDBP//SENP1//CREBRF//EZH1//PBX1//KLF12//CNOT7//NFAT5//E2F8//HEYL//E2F7//PML//ATXN7//ZMIZ1//MLLT10//GTF2H1//SSBP2//CAMTA…
GO:0098742	cell-cell adhesion via plasma-membrane adhesion molecules	Biological process	14	192	557	17363	2.27298	0.00367048	0.132637	2.43528	0.0251346	DCHS1//PCDHA4//PCDHA13//PCDHA10//PCDHA12//PCDHA8//PCDHA6//PCDHA7//PCDHA9//PCDHAC1//PCDHAC2//PCDHA11//PCDHB20//PECAM1
GO:0018193	peptidyl-amino acid modification	Biological process	54	1159	557	17363	1.45238	0.00367219	0.132637	2.43507	0.0969479	NSD1//BCOR//CHMP6//CBL//LIAS//DMTN//SENP1//SENP6//NAA15//NAA60//PADI2//RPS6KA2//CAMK1G//BCL2//CAMK2D//UHMK1//PKD1//PRKACA//MAPKAPK2//CLSPN//ULK1//CAMKV//TESK2//IGF1R//LCK//PDF//POGLUT1//MLXIPL//LOC100909840//BRAF//CREBL2//PFN2//VEGFA//TOLLIP//ARID4B//RGD1565692//PYGO2//BLK//CNOT7//IGF1//PECAM1//POLE3//WDR5//MSL1//MSL2//PTPRZ1//LRP4//ENPP2//SFRP1//SUV39H1//SUPT6H//RAP2C//EZH1//KDM4A
GO:0010721	negative regulation of cell development	Biological process	21	343	557	17363	1.90851	0.00368149	0.132637	2.43398	0.037702	TNR//VIM//SEMA3G//FOXG1//FMR1//PBX1//DDX6//BCL2//SYT4//ULK1//KDM4A//LINGO1//LRP4//RAPGEF2//IGF1//NLGN3//NGEF//DMTN//CORO1C//PTPRZ1//OLFM1
GO:0035556	intracellular signal transduction	Biological process	100	2411	557	17363	1.29292	0.00370731	0.132637	2.43094	0.179533	KCNH3//BRAF//PABPN1//MAPKAPK2//MAPK4//NPHS1//IGF1//THBS1//DUSP7//DUSP3//PML//TP63//CAMK1G//HPCA//PPP1R9B//ROCK2//ZFP91//TRAF2//PKD1//ARF3//RND2//RAPGEF2//RASGEF1C//RGD1563962//ARL15//RB1//ULK1//PECAM1//CDC42EP4//BCL2//SOD2//CAMK2D//MYO16//CAT//IGF1R//CBL//EIF4EBP2//PDE7A//MRVI1//ITPR2//E2F7//EIF4EBP1//SLC7A1//TMEM127//SH3BP4//GOLPH3//IQSEC3//RAP2C//NGEF//ARHGEF9//ADRA1B//DCHS1//WWC3//DMTN//LSM14A…
GO:0045893	positive regulation of transcription, DNA-templated	Biological process	65	1451	557	17363	1.39642	0.00371843	0.132637	2.42964	0.116697	NR3C1//PADI2//MAML1//MAML2//SUPT6H//WDR5//LOC102556967//SLC40A1//MLXIPL//DRD2//IGF1//CALCOCO1//TP63//PKD1//RB1//THRB//ACVRL1//ARNT2//SKAP1//MIXL1//TARDBP//SENP1//CREBRF//EZH1//ETS2//PBX1//KLF12//CNOT7//NFAT5//E2F8//HEYL//E2F7//PML//ATXN7//ZMIZ1//MLLT10//GTF2H1//SSBP2//CAMTA1//ZFP609//CRTC3//TBL1XR1//ARID3B//HOXB5//LOC498453//KLF6//MAFG//KLF10//VEGFA//ARID4B//NFYB//IGF1R//ATXN7L3//DDX5//MYRF//RNF1…
GO:1903508	positive regulation of nucleic acid-templated transcription	Biological process	65	1451	557	17363	1.39642	0.00371843	0.132637	2.42964	0.116697	NR3C1//PADI2//MAML1//MAML2//MLXIPL//IGF1//CALCOCO1//TP63//ACVRL1//ARNT2//NFYB//IGF1R//SKAP1//ATXN7L3//DDX5//MYRF//RNF111//ETS2//NSD1//NAA15//RNF187//CREBL2//TBL1XR1//LOC498453//FEZF1//FZD4//SFRP1//WNT4//ZFP423//SUPT6H//WDR5//LOC102556967//SLC40A1//DRD2//PKD1//RB1//THRB//MIXL1//TARDBP//SENP1//CREBRF//EZH1//PBX1//KLF12//CNOT7//NFAT5//E2F8//HEYL//E2F7//PML//ATXN7//ZMIZ1//MLLT10//GTF2H1//SSBP2//CAMTA…
GO:0009791	post-embryonic development	Biological process	11	133	557	17363	2.57816	0.00372586	0.132637	2.42877	0.0197487	VEGFA//BCL2//CYP1A2//SOD2//IGF2R//SLC18A2//PYGO2//TMTC3//SZT2//USP9X//SCN9A
GO:1902680	positive regulation of RNA biosynthetic process	Biological process	65	1452	557	17363	1.39546	0.00377747	0.133759	2.4228	0.116697	NR3C1//PADI2//MAML1//MAML2//MLXIPL//IGF1//CALCOCO1//TP63//ACVRL1//ARNT2//NFYB//IGF1R//SKAP1//ATXN7L3//DDX5//MYRF//RNF111//ETS2//NSD1//NAA15//RNF187//CREBL2//TBL1XR1//LOC498453//FEZF1//FZD4//SFRP1//WNT4//ZFP423//SUPT6H//WDR5//LOC102556967//SLC40A1//DRD2//PKD1//RB1//THRB//MIXL1//TARDBP//SENP1//CREBRF//EZH1//PBX1//KLF12//CNOT7//NFAT5//E2F8//HEYL//E2F7//PML//ATXN7//ZMIZ1//MLLT10//GTF2H1//SSBP2//CAMTA…
GO:0060429	epithelium development	Biological process	53	1136	557	17363	1.45434	0.00388322	0.136776	2.41081	0.0951526	VEGFA//BCL2//CAT//SFRP1//PBX1//DCHS1//WNT4//PGF//TP63//RPGRIP1L//POGLUT1//ROCK2//PRKACA//LIAS//VASP//APAF1//PECAM1//PRSS8//APCDD1//LRP4//RIPK4//SLC9A4//ADAMTSL4//SLC40A1//SIPA1L3//PKD1//TOLLIP//UPK2//PYGO2//ACVRL1//CUX1//HOXB5//MAFG//IGF1//ZNRF3//CLIC5//PML//TMTC3//THRB//NR3C1//IGF1R//RAPGEF2//SLC7A11//VIM//E2F8//E2F7//HEYL//PODXL//NPHS1//PPP2R3A//RAP2C//ARID4B//CLASP1
GO:0050767	regulation of neurogenesis	Biological process	42	853	557	17363	1.53486	0.00392485	0.137249	2.40618	0.0754039	DRD2//FOXG1//VEGFA//SFRP1//PTPRZ1//NCKIPSD//RAPGEF2//TNR//VIM//BCL2//OLFM1//SEMA3G//CCND2//FMR1//PBX1//DDX6//BRINP3//MMD//KDM4A//HEYL//FEZF1//RAB11A//SYT4//ULK1//RND2//DCX//BRAF//IGF1R//ENPP2//LINGO1//SARM1//CHN1//LRP4//CUX1//FBXW8//IGF1//NLGN3//NR3C1//NGEF//ELAVL4//SYT17//ZFP609
GO:0010633	negative regulation of epithelial cell migration	Biological process	7	63	557	17363	3.46359	0.0039379	0.137249	2.40473	0.0125673	ACVRL1//THBS1//VASH1//CXCL13//LOC100909840//CORO1C//PFN2
GO:0097305	response to alcohol	Biological process	20	323	557	17363	1.93018	0.00399874	0.138582	2.39808	0.0359066	PPP1R9B//EIF4EBP1//BCL2//CAT//DRD2//IGF1//TACR1//PCMT1//IGF1R//FECH//CBL//CCND2//USP46//SOD2//ITPR2//SFRP1//INHBB//KLF6//RECQL5//H6PD
GO:0051246	regulation of protein metabolic process	Biological process	107	2615	557	17363	1.2755	0.0040467	0.138582	2.3929	0.192101	BRAF//IGF1//THBS1//DUSP7//DUSP3//NSD1//BCOR//SECISBP2//PML//CORO1C//LRP4//PPP1R9B//TARDBP//PROM2//FMR1//ROCK2//RSPO1//CCND2//VEGFA//REN//CHMP6//CBL//DDX6//EIF5B//RB1//CHAD//SENP1//LCK//APAF1//ZFP91//TRAF2//PKD1//PRKACA//BCL2//DMTN//INHBB//ACVRL1//SERPINA3N//PSME4//FECH//YTHDF1//RBMS3//CNOT7//CNOT8//DGCR8//LIN28B//SEPT4//NDFIP1//RNF111//TOM1L1//RAP2C//DRD2//CLSPN//CLEC16A//RFWD2//MLXIPL//LOC100909…
GO:1905114	cell surface receptor signaling pathway involved in cell-cell signaling	Biological process	27	485	557	17363	1.73537	0.00405154	0.138582	2.39238	0.048474	DRD2//CALCOCO1//WNT9A//PYGO2//FZD4//LRP4//WNT4//ITPR2//RSPO1//SFRP1//GRB10//ZNRF3//APCDD1//TRABD2B//PTPRU//TBL1XR1//P2RX2//NLGN3//P2RX6//CHRNA5//GRIA3//P2RX3//GABRB3//CTNND2//PPP2R3A//RBMS3//DLG4
GO:0036303	lymph vessel morphogenesis	Biological process	4	21	557	17363	5.93759	0.00405984	0.138582	2.39149	0.00718133	ACVRL1//VEGFA//VASH1//PKD1
GO:0009894	regulation of catabolic process	Biological process	38	754	557	17363	1.57102	0.00408023	0.138582	2.38932	0.0682226	MLXIPL//PKD1//PRKACA//PIP4K2A//BCL2//USP13//SOGA1//KDM4A//BECN1//SH3BP4//CLEC16A//SENP1//RFWD2//FMR1//ELAVL4//RC3H1//NDFIP1//CREBRF//PPP2R3A//ADRA1B//IGF1//MAPKAPK2//VEGFA//CRTC3//CNOT7//CNOT8//TARDBP//GABARAPL2//TMTC3//APAF1//EDEM1//USP25//SPTLC2//PML//SECISBP2//MTMR3//RAB33B//ULK1
GO:0045595	regulation of cell differentiation	Biological process	76	1755	557	17363	1.34991	0.00411	0.138885	2.38616	0.136445	DRD2//FOXG1//VEGFA//NDFIP1//CLASP1//OLFM1//LDLRAD4//SFRP1//SENP1//MAML1//PTPRZ1//NCKIPSD//RAPGEF2//TNR//VIM//BCL2//SEMA3G//WNT9A//THRB//IL2RG//BRAF//ZMIZ1//LCK//WNT4//SOD2//IGF1//CREBL2//ACVRL1//MAFG//ROCK2//TP63//RC3H1//RB1//L3MBTL1//MBNL3//CCND2//FMR1//PBX1//DDX6//BRINP3//MMD//KDM4A//HEYL//FEZF1//PRKACA//DDX5//TOB2//KLF10//RAB11A//SYT4//ULK1//RND2//DCX//IGF1R//ENPP2//LINGO1//SARM1//CHN1//LRP4//…
GO:0010761	fibroblast migration	Biological process	6	48	557	17363	3.89654	0.00414718	0.139111	2.38225	0.010772	CORO1C//DMTN//THBS1//BRAF//ZFAND5//PML
GO:0051234	establishment of localization	Biological process	169	4408	557	17363	1.19513	0.00416322	0.139111	2.38057	0.303411	RAB33B//TNPO1//CEP57//CUX1//SLC27A1//SLC9A4//FCGR2A//REN//CAMK2D//DRD2//PPME1//RSPO1//FMR1//DLG4//TBC1D5//VEGFA//TACR1//SLC7A1//PKD1//ARF3//RTN3//YIPF5//STX6//RAB11A//RANBP3//SYT17//CLASP1//PML//SEC63//HGS//PITPNM2//SYPL2//SLC44A1//SLC21A4//P2RX3//KCNK2//ABCC9//KCND3//SLC24A2//CACNB2//NALCN//ITPR2//CLIC5//NDFIP1//SLC30A5//CP//ATOX1//STEAP3//SLC40A1//SLC18A2//SLC6A19//MICU1//ABCB1A//LBP//SPNS3//EV…
GO:0018105	peptidyl-serine phosphorylation	Biological process	19	302	557	17363	1.96117	0.00417938	0.139111	2.37889	0.0341113	NSD1//MLXIPL//DMTN//LOC100909840//BRAF//BCL2//CREBL2//PFN2//VEGFA//RPS6KA2//CAMK1G//CAMK2D//UHMK1//PKD1//PRKACA//MAPKAPK2//CLSPN//ULK1//CAMKV
GO:0019538	protein metabolic process	Biological process	199	5301	557	17363	1.17021	0.00428074	0.141006	2.36848	0.357271	BRAF//PABPN1//MAPKAPK2//MAPK4//NPHS1//IGF1//THBS1//DUSP7//DUSP3//BCL2//UBE2A//RNF111//ZNRF2//CBL//UBE2D2//KLHL8//CACUL1//NSD1//BCOR//SECISBP2//LOC100911854//PML//CORO1C//LRP4//PPP1R9B//TARDBP//PROM2//FMR1//ROCK2//RSPO1//CCND2//VEGFA//REN//LYPLA2//EIF4EBP1//CHMP6//CRBN//FBXW8//KLHL23//KLHL13//ASB8//MSL2//KLHL18//ASB1//RFWD2//TRIM2//KLHL7//FBXL22//ZNRF3//PDF//EIF4E3//EIF5B//EIF4EBP2//ETF1//DDX6//RI…
GO:0018209	peptidyl-serine modification	Biological process	20	325	557	17363	1.9183	0.00428196	0.141006	2.36836	0.0359066	RPS6KA2//CAMK1G//BCL2//CAMK2D//UHMK1//PKD1//PRKACA//MAPKAPK2//CLSPN//ULK1//CAMKV//POGLUT1//NSD1//MLXIPL//DMTN//LOC100909840//BRAF//CREBL2//PFN2//VEGFA
GO:0006890	retrograde vesicle-mediated transport, Golgi to ER	Biological process	5	34	557	17363	4.58417	0.00429986	0.141006	2.36655	0.00897666	RAB33B//COPB1//ARF3//RAB6B//GOLPH3
GO:0014832	urinary bladder smooth muscle contraction	Biological process	3	11	557	17363	8.50155	0.00446909	0.144421	2.34978	0.005386	TACR1//P2RX2//P2RX3
GO:0060346	bone trabecula formation	Biological process	3	11	557	17363	8.50155	0.00446909	0.144421	2.34978	0.005386	CHAD//VEGFA//SFRP1
GO:2000786	positive regulation of autophagosome assembly	Biological process	3	11	557	17363	8.50155	0.00446909	0.144421	2.34978	0.005386	BECN1//PIP4K2A//ULK1
GO:0061013	regulation of mRNA catabolic process	Biological process	9	99	557	17363	2.83385	0.00451632	0.145242	2.34522	0.016158	FMR1//ELAVL4//RC3H1//MAPKAPK2//VEGFA//CNOT7//CNOT8//TARDBP//SECISBP2
GO:0001667	ameboidal-type cell migration	Biological process	21	350	557	17363	1.87034	0.00463736	0.148418	2.33373	0.037702	CORO1C//VEGFA//ABCC9//ROCK2//THBS1//ACVRL1//VASH1//LOC100909840//PFN2//TACR1//CLASP1//RAB11A//ENPP2//ZFAND5//PML//DMTN//BRAF//CXCL13//MIXL1//PECAM1//HAS2
GO:0018022	peptidyl-lysine methylation	Biological process	10	118	557	17363	2.64172	0.00468519	0.149231	2.32927	0.0179533	NSD1//BCOR//ARID4B//RGD1565692//SUV39H1//WDR5//PYGO2//SUPT6H//EZH1//KDM4A
GO:0051588	regulation of neurotransmitter transport	Biological process	8	82	557	17363	3.04121	0.00474284	0.150348	2.32396	0.0143627	SYT4//FMR1//RHOT1//DRD2//SLC18A2//LOC100909840//PFN2//BRAF
GO:0060627	regulation of vesicle-mediated transport	Biological process	27	491	557	17363	1.71416	0.00476882	0.15041	2.32159	0.048474	RSPO1//FMR1//DLG4//DRD2//TBC1D5//VEGFA//SYT17//SYT4//EVI5//TBC1D1//CNST//AP1G1//DCX//CLASP1//CDK5R2//SGIP1//CBL//PROM2//FCGR2A//LBP//YIPF5//RAB33B//HGS//LOC100909840//PFN2//BRAF//RAB11A
GO:0048519	negative regulation of biological process	Biological process	186	4926	557	17363	1.17703	0.00478998	0.15041	2.31967	0.333932	CLSPN//LOC102556967//CUX1//MLXIPL//FOXG1//NR3C1//TP63//MAFK//RB1//THRB//DDX5//SUV39H1//CREBRF//EZH1//ETS2//KLF12//CNOT7//NSD1//SNAI3//E2F8//WDTC1//HEYL//E2F7//CBX6//BCOR//WWC3//TBL1XR1//LMCD1//FEZF1//RGD1565692//VEGFA//ETF1//DUSP7//DUSP3//RC3H1//TARDBP//CORO1C//ACVRL1//THBS1//VASH1//ENPP2//DRD2//FMR1//DLG4//IGF1//NDFIP1//PKD1//CHMP6//CBL//SUPT6H//CHAD//PML//MAP1A//CLASP1//UHMK1//BRINP3//WNT9A//PO…
GO:0008306	associative learning	Biological process	9	100	557	17363	2.80551	0.00482592	0.150827	2.31642	0.016158	BRAF//NLGN3//ADRA1B//DRD2//PTPRZ1//TACR1//TNR//PGRMC1//ELAVL4
GO:0006511	ubiquitin-dependent protein catabolic process	Biological process	28	517	557	17363	1.68825	0.0050316	0.15652	2.29829	0.0502693	KLHL8//RNF111//ZNRF2//CACUL1//CBL//UBXN8//EDEM1//CLEC16A//SENP1//RFWD2//CRBN//UBE2A//PML//RNF187//FBXL22//OTUD5//TBL1XR1//USP37//USP15//USP46//USP25//USP47//USP13//USP24//TOLLIP//USP9X//RANBP3//ZNRF3
GO:0045666	positive regulation of neuron differentiation	Biological process	24	423	557	17363	1.76864	0.00518305	0.160215	2.28541	0.043088	PTPRZ1//NCKIPSD//RAPGEF2//BCL2//RAB11A//RND2//DCX//BRAF//IGF1R//VEGFA//CUX1//FBXW8//NLGN3//NR3C1//FMR1//ELAVL4//SYT17//SYT4//FOXG1//BRINP3//MMD//KDM4A//HEYL//FEZF1
GO:0048513	animal organ development	Biological process	140	3583	557	17363	1.21801	0.0051985	0.160215	2.28412	0.251346	PKD1//CHAD//BCL2//FMR1//CCND2//VEGFA//FZD4//SIPA1L3//WNT4//CAT//SFRP1//PBX1//DCHS1//PGF//PPP2R3A//CORO1C//CUX1//REN//HAS2//PYGO2//RPGRIP1L//LRP4//DDX5//CP//SOD2//IGF2R//LBP//SEC63//ABCB1A//E2F8//E2F7//STOX2//PRSS8//TP63//APCDD1//PTPRZ1//MIXL1//BRAF//PLA2G2D//NDFIP1//ZMIZ1//HEYL//THBS1//OLFM1//ACVRL1//IGF1//IGF1R//KCNK2//ATP2B3//GPM6A//THRB//CRKL//FOXG1//NR3C1//ARNT2//SEPT4//HPCA//SLC7A11//SYT4//A…
GO:0071560	cellular response to transforming growth factor beta stimulus	Biological process	15	221	557	17363	2.11577	0.00524343	0.160855	2.28038	0.02693	USP15//ACVRL1//ITGB5//PML//USP9X//RNF111//THBS1//LDLRAD4//NR3C1//IGF1R//PECAM1//COL4A2//APAF1//SFRP1//WNT4
GO:0006796	phosphate-containing compound metabolic process	Biological process	119	2983	557	17363	1.24355	0.00548866	0.167606	2.26053	0.213645	BRAF//PABPN1//MAPKAPK2//MAPK4//NPHS1//IGF1//THBS1//DUSP7//DUSP3//PML//CORO1C//LRP4//PPP1R9B//TARDBP//PROM2//FMR1//ROCK2//RSPO1//CCND2//VEGFA//CHMP6//CBL//H6PD//MLXIPL//PDE7A//RPS6KA2//TESK2//CAMK1G//CAMK2D//UHMK1//ACVRL1//PRKACA//IGF1R//PRPF4B//MAML1//MMD//RIPK4//PXK//STK35//LCK//PRKD3//CDK17//HIPK1//BRSK1//CAMKV//RB1//CHAD//PTPRU//BCL2//PTPRZ1//MTMR3//PIGN//PLA2G2D//ENPP2//SLC27A1//PLA2G15//AGPA…
GO:0006446	regulation of translational initiation	Biological process	7	67	557	17363	3.25681	0.00554845	0.167963	2.25583	0.0125673	FECH//EIF4EBP1//FMR1//EIF4EBP2//UHMK1//YTHDF1//EIF5B
GO:0007346	regulation of mitotic cell cycle	Biological process	27	497	557	17363	1.69347	0.00558969	0.167963	2.25261	0.048474	PML//L3MBTL1//WNT9A//CAMK2D//PBX1//RAB11A//FHL1//USP47//TP63//PKD1//CLSPN//TOM1L1//DRD2//IGF1//IGF1R//RB1//BCL2//BRINP3//EIF4EBP1//DUSP3//KIF11//RANBP3//CCND2//BECN1//MYO16//E2F7//FOXG1
GO:0030163	protein catabolic process	Biological process	40	820	557	17363	1.5206	0.0056362	0.167963	2.24901	0.0718133	KLHL8//RNF111//ZNRF2//CACUL1//CBL//LYPLA2//USP37//USP15//USP46//USP25//USP47//USP13//USP24//TOLLIP//USP9X//RANBP3//ZNRF3//PKD1//PRKACA//PSME4//UBXN8//EDEM1//CLEC16A//SENP1//RFWD2//CRBN//UBE2A//PML//RNF187//FBXL22//OTUD5//TBL1XR1//NDFIP1//CREBRF//PPP2R3A//GABARAPL2//FMR1//TMTC3//MMP20//TRAF2
GO:0051239	regulation of multicellular organismal process	Biological process	114	2843	557	17363	1.24996	0.00566141	0.167963	2.24708	0.204668	AGPAT1//ADRA1B//REN//DRD2//FOXG1//VEGFA//NLGN3//TRAF2//NDFIP1//TACR1//THRB//POGLUT1//CLASP1//PTPRJ//ROCK2//THBS1//ACVRL1//VASH1//LMCD1//CAMK2D//IGF1//CORO1C//LOC100909840//PFN2//RAB11A//ENPP2//OLFM1//LDLRAD4//SFRP1//SENP1//PTPRZ1//NCKIPSD//RAPGEF2//TNR//VIM//BCL2//COL4A2//PML//INHBB//DMTN//PBX1//LRP4//WNT4//BCOR//SEMA3G//MYRF//SLC27A1//WNT9A//MAPKAPK2//ATG9A//LBP//IL2RG//PYGO2//LSM14A//ATRN//FCGR…
GO:0120036	plasma membrane bounded cell projection organization	Biological process	63	1426	557	17363	1.37718	0.00579132	0.167963	2.23722	0.113106	BCL2//DRD2//PTPRZ1//IGF1R//LRRC55//LINGO1//ULK1//BRSK1//PGRMC1//VASP//FEZF1//DPYSL5//CHN1//DYNLL2//RPGRIP1L//WDR5//DMTN//SFRP1//NCKIPSD//RAPGEF2//TNR//VIM//FOXG1//PPP1R9B//SZT2//DCX//GOLPH3//OLFM1//SEMA3G//UHMK1//RB1//PRICKLE2//RAB11A//CDC42EP4//PODXL//TCHP//RND2//NLGN3//USP9X//BRAF//MYO16//GPM6A//GAS7//ROCK2//ELAVL4//LRP4//SARM1//VEGFA//CUX1//FBXW8//FMR1//CLIC5//ACSL4//CTNND2//DLG4//NR3C1//NGEF/…
GO:0009991	response to extracellular stimulus	Biological process	34	670	557	17363	1.58188	0.00579317	0.167963	2.23708	0.0610413	SGIP1//TBL1XR1//CLIC5//BECN1//GABARAPL2//ACSL4//BCL2//CP//IGF1//SLC6A19//APAF1//INHBB//CLEC16A//KLF10//SFRP1//WNT4//ABCB1A//SOD2//IGF1R//KDM4A//SZT2//ATG9A//RGD1565692//SORBS1//ULK1//CAT//VEGFA//VIM//SERPINA3N//MTMR3//SLC18A2//CBL//TBC1D5//EIF4EBP1
GO:0002016	regulation of blood volume by renin-angiotensin	Biological process	3	12	557	17363	7.79309	0.00581802	0.167963	2.23522	0.005386	REN//RPS6KA2//TACR1
GO:0014848	urinary tract smooth muscle contraction	Biological process	3	12	557	17363	7.79309	0.00581802	0.167963	2.23522	0.005386	P2RX2//P2RX3//TACR1
GO:0030432	peristalsis	Biological process	3	12	557	17363	7.79309	0.00581802	0.167963	2.23522	0.005386	P2RX2//DRD2//P2RX3
GO:0044090	positive regulation of vacuole organization	Biological process	3	12	557	17363	7.79309	0.00581802	0.167963	2.23522	0.005386	BECN1//PIP4K2A//ULK1
GO:0046929	negative regulation of neurotransmitter secretion	Biological process	3	12	557	17363	7.79309	0.00581802	0.167963	2.23522	0.005386	BRAF//FMR1//SYT4
GO:0060525	prostate glandular acinus development	Biological process	3	12	557	17363	7.79309	0.00581802	0.167963	2.23522	0.005386	IGF1//SFRP1//TP63
GO:0019941	modification-dependent protein catabolic process	Biological process	28	523	557	17363	1.66888	0.00586671	0.167963	2.23161	0.0502693	KLHL8//RNF111//ZNRF2//CACUL1//CBL//USP37//USP15//USP46//USP25//USP47//USP13//USP24//TOLLIP//USP9X//RANBP3//ZNRF3//UBXN8//EDEM1//CLEC16A//SENP1//RFWD2//CRBN//UBE2A//PML//RNF187//FBXL22//OTUD5//TBL1XR1
GO:0040012	regulation of locomotion	Biological process	43	899	557	17363	1.491	0.00587608	0.167963	2.23091	0.0771993	TACR1//AOC3//PECAM1//CXCL13//ROCK2//THBS1//VEGFA//ACVRL1//VASH1//CORO1C//LOC100909840//PFN2//CLASP1//RAB11A//ENPP2//PTPRJ//DMTN//BRAF//BCL2//CAMK2D//IGF1//HAS2//SDC3//PODXL//SOD2//PTPRZ1//IGF1R//FAM110C//PTPRU//DRD2//RAP2C//LDLRAD4//SFRP1//WNT4//PGF//LBP//PPP2R3A//VIM//PADI2//PML//OLFM1//RAPGEF2//ZFP609
GO:0007167	enzyme linked receptor protein signaling pathway	Biological process	41	848	557	17363	1.50715	0.00591739	0.167963	2.22787	0.0736086	LCK//BLK//CHMP6//CBL//USP15//ACVRL1//ITGB5//PML//USP9X//EIF4EBP1//IGF1R//SOGA1//EIF4EBP2//GRB10//SORBS1//CEP57//PTPRJ//INHBB//LDLRAD4//DDX5//LRP4//RNF111//THBS1//ZFP423//SFRP1//FZD4//VEGFA//RAPGEF2//COL4A2//COL4A5//WNT4//IGF1//ATXN7//ZFAND5//IGF2R//MAPKAPK2//PGF//NGEF//CHN1//ULK1//VIM
GO:0010811	positive regulation of cell-substrate adhesion	Biological process	10	122	557	17363	2.55511	0.00591845	0.167963	2.22779	0.0179533	PTPRJ//VEGFA//ENPP2//WNT4//BRAF//HAS2//CRKL//DMTN//TRIOBP//THBS1
GO:0051252	regulation of RNA metabolic process	Biological process	127	3220	557	17363	1.22947	0.00592929	0.167963	2.227	0.228007	LOC102556967//CUX1//MLXIPL//FOXG1//NR3C1//TP63//MAFK//RB1//THRB//DDX5//SUV39H1//CREBRF//EZH1//ETS2//KLF12//CNOT7//NSD1//SNAI3//E2F8//WDTC1//HEYL//E2F7//CBX6//BCOR//WWC3//TBL1XR1//LMCD1//FEZF1//RGD1565692//VEGFA//FMR1//SUPT6H//PADI2//ZFP628//LOC102546648//CTNND2//CALCOCO1//ACVRL1//ARNT2//NFYB//CREG1//MIXL1//ZFP275//ZFP46//MED28//NFAT5//ZFHX4//USP13//L3MBTL1//PHF20L1//PML//PBX4//CREBL2//TCEA1//ZFP7…
GO:0071549	cellular response to dexamethasone stimulus	Biological process	7	68	557	17363	3.20892	0.00601857	0.16977	2.22051	0.0125673	EIF4EBP1//ABCB1A//NR3C1//IGF1//IGF1R//FECH//VEGFA
GO:0008347	glial cell migration	Biological process	6	52	557	17363	3.59681	0.00617952	0.173574	2.20905	0.010772	CDK5R2//DCX//FOXG1//APCDD1//VIM//PTPRZ1
GO:0035418	protein localization to synapse	Biological process	5	37	557	17363	4.21248	0.00622654	0.17416	2.20575	0.00897666	NRXN2//RAB11A//NLGN3//DLG4//NPHS1
GO:0055076	transition metal ion homeostasis	Biological process	10	123	557	17363	2.53434	0.00626308	0.174449	2.20321	0.0179533	SLC31A2//ATOX1//SLC40A1//CP//NDFIP1//SLC30A5//LCK//STEAP3//SOD2//FECH
GO:0051270	regulation of cellular component movement	Biological process	43	903	557	17363	1.4844	0.0063379	0.175797	2.19805	0.0771993	TACR1//AOC3//PECAM1//CXCL13//ROCK2//THBS1//VEGFA//ACVRL1//VASH1//CORO1C//LOC100909840//PFN2//CLASP1//RAB11A//ENPP2//PTPRJ//DMTN//BRAF//BCL2//CAMK2D//IGF1//HAS2//SDC3//PODXL//SOD2//PTPRZ1//IGF1R//FAM110C//PTPRU//DRD2//RAP2C//LDLRAD4//SFRP1//WNT4//PGF//LBP//PPP2R3A//VIM//PADI2//RHOT1//OLFM1//RAPGEF2//ZFP609
GO:0045931	positive regulation of mitotic cell cycle	Biological process	11	143	557	17363	2.39787	0.00641637	0.177236	2.19271	0.0197487	PBX1//RAB11A//DRD2//IGF1//IGF1R//RB1//RANBP3//CCND2//BECN1//EIF4EBP1//DUSP3
GO:0044257	cellular protein catabolic process	Biological process	34	675	557	17363	1.57016	0.00646697	0.177823	2.1893	0.0610413	KLHL8//RNF111//ZNRF2//CACUL1//CBL//USP37//USP15//USP46//USP25//USP47//USP13//USP24//TOLLIP//USP9X//RANBP3//ZNRF3//PKD1//PRKACA//PSME4//UBXN8//EDEM1//CLEC16A//SENP1//RFWD2//CRBN//UBE2A//PML//RNF187//FBXL22//OTUD5//TBL1XR1//GABARAPL2//FMR1//TMTC3
GO:0001822	kidney development	Biological process	19	315	557	17363	1.88024	0.00651593	0.177823	2.18602	0.0341113	BCL2//WNT4//CAT//SFRP1//PBX1//DCHS1//PGF//REN//HEYL//NPHS1//PECAM1//PODXL//PKD1//VEGFA//CUX1//HAS2//PYGO2//RPGRIP1L//LRP4
GO:0051785	positive regulation of nuclear division	Biological process	7	69	557	17363	3.16241	0.00651779	0.177823	2.1859	0.0125673	WNT4//DRD2//IGF1//IGF1R//RB1//RANBP3//BECN1
GO:2000045	regulation of G1/S transition of mitotic cell cycle	Biological process	9	105	557	17363	2.67192	0.00662874	0.180112	2.17857	0.016158	PML//TP63//PKD1//CCND2//MYO16//BCL2//RB1//FHL1//E2F7
GO:0006417	regulation of translation	Biological process	20	339	557	17363	1.83908	0.00676583	0.18309	2.16968	0.0359066	SECISBP2//EIF5B//FECH//FMR1//YTHDF1//THBS1//RBMS3//CNOT7//CNOT8//DGCR8//LIN28B//PML//EIF4EBP1//EIF4EBP2//UHMK1//DND1//RC3H1//DDX5//IGF1//DDX6
GO:0010498	proteasomal protein catabolic process	Biological process	22	386	557	17363	1.77666	0.00689546	0.185842	2.16144	0.0394973	PKD1//PRKACA//PSME4//UBXN8//EDEM1//CLEC16A//SENP1//RFWD2//CRBN//UBE2A//RNF111//PML//RNF187//ZNRF2//FBXL22//OTUD5//TBL1XR1//GABARAPL2//FMR1//TMTC3//USP25//USP13
GO:0071559	response to transforming growth factor beta	Biological process	15	228	557	17363	2.05081	0.00693968	0.18628	2.15866	0.02693	USP15//ACVRL1//ITGB5//PML//USP9X//RNF111//THBS1//LDLRAD4//NR3C1//IGF1R//PECAM1//COL4A2//APAF1//SFRP1//WNT4
GO:2000785	regulation of autophagosome assembly	Biological process	5	38	557	17363	4.10163	0.00698481	0.186738	2.15585	0.00897666	BECN1//PIP4K2A//ULK1//MTMR3//RAB33B
GO:0043632	modification-dependent macromolecule catabolic process	Biological process	28	531	557	17363	1.64374	0.00715727	0.190584	2.14525	0.0502693	KLHL8//RNF111//ZNRF2//CACUL1//CBL//USP37//USP15//USP46//USP25//USP47//USP13//USP24//TOLLIP//USP9X//RANBP3//ZNRF3//UBXN8//EDEM1//CLEC16A//SENP1//RFWD2//CRBN//UBE2A//PML//RNF187//FBXL22//OTUD5//TBL1XR1
GO:0048588	developmental cell growth	Biological process	15	229	557	17363	2.04186	0.00721431	0.191337	2.14181	0.02693	OLFM1//TNR//SEMA3G//RAB11A//ULK1//RND2//DCX//NLGN3//USP9X//VEGFA//CAMK2D//NR3C1//IGF1//SYT17//SYT4
GO:0000045	autophagosome assembly	Biological process	8	88	557	17363	2.83385	0.00724504	0.19139	2.13996	0.0143627	ATG9A//ATG16L1//MTMR3//RAB33B//BECN1//PIP4K2A//ULK1//GABARAPL2
GO:0045955	negative regulation of calcium ion-dependent exocytosis	Biological process	3	13	557	17363	7.19362	0.00738505	0.193219	2.13165	0.005386	SYT4//BRAF//FMR1
GO:0044770	cell cycle phase transition	Biological process	21	365	557	17363	1.79348	0.00738765	0.193219	2.13149	0.037702	USP37//EIF4EBP1//CAMK2D//RB1//CACUL1//RANBP3//CCND2//ABCB1A//PML//CLASP1//CHMP7//PBX1//RAB11A//FHL1//USP47//TP63//PKD1//CLSPN//E2F7//MYO16//BCL2
GO:0045840	positive regulation of mitotic nuclear division	Biological process	6	54	557	17363	3.46359	0.00743039	0.193219	2.12899	0.010772	RB1//RANBP3//BECN1//DRD2//IGF1//IGF1R
GO:0050732	negative regulation of peptidyl-tyrosine phosphorylation	Biological process	6	54	557	17363	3.46359	0.00743039	0.193219	2.12899	0.010772	CHMP6//CBL//IGF1//PECAM1//DMTN//SFRP1
GO:0016358	dendrite development	Biological process	17	274	557	17363	1.93405	0.00746887	0.193464	2.12675	0.0305206	ROCK2//ELAVL4//LRP4//DCX//PTPRZ1//SARM1//RAPGEF2//CUX1//FBXW8//ACSL4//FMR1//CTNND2//DLG4//NLGN3//NR3C1//NGEF//PPP1R9B
GO:0030278	regulation of ossification	Biological process	14	209	557	17363	2.0881	0.00767321	0.19751	2.11502	0.0251346	BCL2//LRP4//SFRP1//WNT4//BCOR//PRKACA//DDX5//IGF1//TP63//VEGFA//TACR1//THRB//TOB2//PBX1
GO:0045597	positive regulation of cell differentiation	Biological process	47	1018	557	17363	1.4392	0.00770572	0.19751	2.11319	0.0843806	DRD2//FOXG1//VEGFA//OLFM1//MAML1//PTPRZ1//NCKIPSD//RAPGEF2//BCL2//THRB//IL2RG//ZMIZ1//LCK//IGF1//CREBL2//SFRP1//ACVRL1//RB1//BRINP3//MMD//KDM4A//HEYL//FEZF1//TP63//WNT4//KLF10//RAB11A//RND2//DCX//BRAF//IGF1R//ENPP2//CUX1//FBXW8//VIM//NLGN3//NR3C1//FMR1//ELAVL4//HAS2//CRKL//DMTN//TRIOBP//SYT17//SYT4//ZFP609//WNT9A
GO:0051049	regulation of transport	Biological process	81	1940	557	17363	1.30153	0.00774226	0.19751	2.11113	0.145422	REN//CAMK2D//DRD2//PPME1//RSPO1//FMR1//DLG4//TBC1D5//VEGFA//TACR1//PKD1//ITPR2//PML//BCL2//THBS1//PRSS8//SUPT6H//AOC3//NR3C1//SYT4//IGF1//CREBL2//SORBS1//INHBB//SYT17//EVI5//TBC1D1//TARDBP//BLK//ACSL4//ABCB1A//CREBRF//NDFIP1//SYNGR3//DDX5//NALCN//KCNH3//KCNQ3//KCND3//SCN9A//CLIC5//CRBN//CNST//FHL1//PXK//AP1G1//NPHS1//DCX//CLASP1//CDK5R2//GRB10//SFRP1//UHMK1//PRKACA//RHOT1//SGIP1//CBL//PROM2//GOLP…
GO:0034446	substrate adhesion-dependent cell spreading	Biological process	8	89	557	17363	2.80201	0.00774373	0.19751	2.11105	0.0143627	CORO1C//DMTN//BRAF//HAS2//CRKL//TRIOBP//ENPP2//FZD4
GO:0048009	insulin-like growth factor receptor signaling pathway	Biological process	5	39	557	17363	3.99646	0.00780528	0.197566	2.10761	0.00897666	IGF1//ATXN7//IGF2R//IGF1R//GRB10
GO:0048010	vascular endothelial growth factor receptor signaling pathway	Biological process	5	39	557	17363	3.99646	0.00780528	0.197566	2.10761	0.00897666	FZD4//GRB10//VEGFA//MAPKAPK2//PGF
GO:0072163	mesonephric epithelium development	Biological process	9	108	557	17363	2.5977	0.0079347	0.199326	2.10047	0.016158	BCL2//CAT//SFRP1//PBX1//DCHS1//WNT4//PGF//PKD1//VEGFA
GO:0072164	mesonephric tubule development	Biological process	9	108	557	17363	2.5977	0.0079347	0.199326	2.10047	0.016158	BCL2//CAT//SFRP1//PBX1//DCHS1//WNT4//PGF//PKD1//VEGFA
GO:0050793	regulation of developmental process	Biological process	99	2448	557	17363	1.26065	0.00801618	0.200615	2.09603	0.177738	DRD2//FOXG1//VEGFA//RC3H1//NDFIP1//CDC42EP4//BRWD3//DMTN//CDC42SE1//SH3KBP1//GAS7//POGLUT1//CLASP1//VAT1//OLFM1//LDLRAD4//SFRP1//SENP1//MAML1//PTPRZ1//NCKIPSD//RAPGEF2//TNR//VIM//BCL2//ROCK2//COL4A2//PML//THBS1//VASH1//IGF1//ZMYM3//WNT4//BCOR//SEMA3G//MYRF//WNT9A//THRB//IL2RG//PYGO2//ATRN//SUPT6H//BRAF//ZMIZ1//LCK//SOD2//CREBL2//ACVRL1//MAFG//TP63//RB1//L3MBTL1//MBNL3//CCND2//FMR1//PBX1//DDX6//BR…
GO:0006793	phosphorus metabolic process	Biological process	120	3050	557	17363	1.22645	0.00820988	0.204693	2.08566	0.21544	BRAF//PABPN1//MAPKAPK2//MAPK4//NPHS1//IGF1//THBS1//DUSP7//DUSP3//PML//CORO1C//LRP4//PPP1R9B//TARDBP//PROM2//FMR1//ROCK2//RSPO1//CCND2//VEGFA//CHMP6//CBL//H6PD//ACOT4//MLXIPL//PDE7A//RPS6KA2//TESK2//CAMK1G//CAMK2D//UHMK1//ACVRL1//PRKACA//IGF1R//PRPF4B//MAML1//MMD//RIPK4//PXK//STK35//LCK//PRKD3//CDK17//HIPK1//BRSK1//CAMKV//RB1//CHAD//PTPRU//BCL2//PTPRZ1//MTMR3//PIGN//PLA2G2D//ENPP2//SLC27A1//PLA2G1…
GO:0097659	nucleic acid-templated transcription	Biological process	122	3109	557	17363	1.22323	0.00832516	0.206793	2.07961	0.219031	LOC102556967//CUX1//MLXIPL//FOXG1//NR3C1//TP63//MAFK//RB1//THRB//DDX5//SUV39H1//CREBRF//EZH1//ETS2//KLF12//CNOT7//NSD1//SNAI3//E2F8//WDTC1//HEYL//E2F7//CBX6//BCOR//WWC3//TBL1XR1//LMCD1//FEZF1//RGD1565692//VEGFA//GTF2H1//POLR1B//ARNT2//NFYB//TARDBP//NFAT5//SSBP2//CAMTA1//ARID3B//HOXB5//MAFG//KLF10//SUPT6H//PADI2//CTNND2//CALCOCO1//ATXN7L3//MED28//COL4A2//L3MBTL1//WDR5//CREBL2//TCEA1//CNOT8//HIPK1/…
GO:0023051	regulation of signaling	Biological process	123	3139	557	17363	1.22147	0.00842241	0.207841	2.07456	0.220826	BRAF//IGF1//THBS1//DUSP7//DUSP3//PLEKHJ1//GRIA3//REN//DRD2//CHMP6//CBL//ZFP91//TRAF2//ITPR2//KCTD12//RPGRIP1L//POGLUT1//SKAP1//GRB10//VEGFA//LY49I2//GPHA2//PROM2//INHBB//CXCL13//GMFB//PGF//PTPRJ//HIPK1//ACVRL1//LDLRAD4//CAT//IGF1R//RGS4//TACR1//SYT4//LCK//RC3H1//RSPO1//SFRP1//ZNRF3//APCDD1//TRABD2B//LRP4//RNF111//ZFP423//FZD4//NR3C1//SLC7A1//TMEM127//SH3BP4//GOLPH3//IQSEC3//TARDBP//BLK//USP46//TP…
GO:0001764	neuron migration	Biological process	12	169	557	17363	2.21342	0.00842977	0.207841	2.07418	0.021544	FOXG1//DRD2//VEGFA//OLFM1//PTPRZ1//RAPGEF2//ZFP609//GPM6A//USP9X//FEZF1//CDK5R2//DCX
GO:0051017	actin filament bundle assembly	Biological process	11	149	557	17363	2.30131	0.00864568	0.212378	2.0632	0.0197487	LOC100909840//PFN2//ITGB5//SORBS1//BRAF//TACR1//WNT4//CLASP1//SHROOM1//DMTN//GAS7
GO:1902803	regulation of synaptic vesicle transport	Biological process	5	40	557	17363	3.89654	0.0086904	0.212686	2.06096	0.00897666	LOC100909840//PFN2//BRAF//FMR1//SYT4
GO:0051130	positive regulation of cellular component organization	Biological process	56	1265	557	17363	1.37996	0.00875701	0.212686	2.05764	0.100539	DRD2//FMR1//TBC1D5//VEGFA//ROCK2//PTPRZ1//NCKIPSD//RAPGEF2//LOC100909840//CDC42EP4//VASP//NPHS1//PFN2//PML//PROM2//TRABD2B//CXCL13//GMFB//IGF1R//RAB11A//DCX//WNT4//IGF1//RB1//RANBP3//SGIP1//CBL//RND2//BRAF//FCGR2A//CUX1//FBXW8//GPM6A//TACR1//PTPRJ//ENPP2//NLGN3//LBP//NR3C1//ABCB1A//CLASP1//CIDEB//ELAVL4//HAS2//CRKL//DMTN//TRIOBP//CLEC16A//LRP4//BECN1//SYT17//SYT4//GPHA2//CORO1C//PIP4K2A//ULK1
GO:0016569	covalent chromatin modification	Biological process	27	515	557	17363	1.63428	0.00878812	0.212686	2.0561	0.048474	NSD1//BCOR//UBE2A//TBL1XR1//KDM4A//ATXN7L3//ATXN7//PML//FMR1//ARID4B//RGD1565692//PYGO2//USP15//PADI2//POLE3//WDR5//NAA60//MSL1//MSL2//SUV39H1//SUPT6H//EZH1//VEGFA//NR3C1//RB1//L3MBTL1//SMARCD2
GO:0010770	positive regulation of cell morphogenesis involved in differentiation	Biological process	12	170	557	17363	2.2004	0.00881507	0.212686	2.05477	0.021544	RAB11A//RND2//DCX//VEGFA//BRAF//CUX1//FBXW8//HAS2//CRKL//DMTN//TRIOBP//ENPP2
GO:0048259	regulation of receptor-mediated endocytosis	Biological process	8	91	557	17363	2.74043	0.008818	0.212686	2.05463	0.0143627	RSPO1//FMR1//DLG4//DRD2//TBC1D5//VEGFA//SGIP1//CBL
GO:0035567	non-canonical Wnt signaling pathway	Biological process	6	56	557	17363	3.33989	0.00885436	0.212792	2.05284	0.010772	FZD4//ITPR2//WNT4//ZNRF3//SFRP1//RSPO1
GO:0046885	regulation of hormone biosynthetic process	Biological process	4	26	557	17363	4.79575	0.00893747	0.212831	2.04879	0.00718133	NR3C1//WNT4//IGF1//IGF1R
GO:0070482	response to oxygen levels	Biological process	25	467	557	17363	1.66876	0.00894031	0.212831	2.04865	0.0448833	P2RX2//BECN1//ABCB1A//BCL2//CAMK2D//CAT//DRD2//IGF1//SOD2//ACVRL1//ARNT2//PML//PDLIM1//APAF1//ITPR2//P2RX3//VEGFA//PGF//EIF4EBP1//KCNK2//PCMT1//SUV39H1//RGD1565692//SFRP1//CBL
GO:0051960	regulation of nervous system development	Biological process	44	948	557	17363	1.44682	0.00895213	0.212831	2.04807	0.0789946	DRD2//FOXG1//VEGFA//SFRP1//PTPRZ1//NCKIPSD//RAPGEF2//TNR//VIM//BCL2//IGF1//OLFM1//SEMA3G//MYRF//CCND2//FMR1//PBX1//DDX6//BRINP3//MMD//KDM4A//HEYL//FEZF1//RAB11A//SYT4//ULK1//RND2//DCX//BRAF//IGF1R//ENPP2//LINGO1//SARM1//CHN1//LRP4//CUX1//FBXW8//NLGN3//NR3C1//NGEF//ELAVL4//PRKACA//SYT17//ZFP609
GO:0006807	nitrogen compound metabolic process	Biological process	315	8949	557	17363	1.09725	0.00898387	0.212831	2.04654	0.56553	RECQL5//LOC102556967//CUX1//MLXIPL//FOXG1//NR3C1//TP63//MAFK//RB1//THRB//DDX5//SUV39H1//CREBRF//EZH1//ETS2//KLF12//CNOT7//NSD1//SNAI3//E2F8//WDTC1//HEYL//E2F7//CBX6//BCOR//WWC3//TBL1XR1//LMCD1//FEZF1//RGD1565692//VEGFA//BRAF//PABPN1//MAPKAPK2//MAPK4//NPHS1//ETF1//IGF1//THBS1//DUSP7//DUSP3//BCL2//UBE2A//RNF111//ZNRF2//CBL//UBE2D2//KLHL8//CACUL1//RC3H1//FMR1//NOVA1//NOL9//ZFYVE26//ZRANB3//SECISBP2/…
GO:0051895	negative regulation of focal adhesion assembly	Biological process	3	14	557	17363	6.67979	0.00917786	0.215873	2.03726	0.005386	ACVRL1//DMTN//CORO1C
GO:0060766	negative regulation of androgen receptor signaling pathway	Biological process	3	14	557	17363	6.67979	0.00917786	0.215873	2.03726	0.005386	HEYL//IGF1//SFRP1
GO:0071495	cellular response to endogenous stimulus	Biological process	59	1350	557	17363	1.36235	0.00931441	0.215873	2.03084	0.105925	USP15//ACVRL1//ITGB5//PML//USP9X//EIF4EBP1//IGF1R//SOGA1//EIF4EBP2//GRB10//SORBS1//CEP57//REN//SH3BP4//DDX5//LRP4//RNF111//THBS1//LDLRAD4//ZFP423//SFRP1//CALCOCO1//PADI2//IGF1//INHBB//WDTC1//CCND2//PGF//TP63//SLC27A1//CXCL13//HAS2//CBL//RAPGEF2//WNT4//NR3C1//THRB//VIM//VEGFA//HEYL//ABCB1A//PPP1R9B//SERPINA3N//DMTN//ITPR2//BECN1//PRKACA//KLF6//GABRB3//FECH//PECAM1//COL4A2//APAF1//KCND3//RECQL5//CR…
GO:0016197	endosomal transport	Biological process	15	236	557	17363	1.98129	0.00938902	0.215873	2.02738	0.02693	TGOLN2//SNX27//HGS//SLC18A2//EPG5//STX6//AP1G1//EVI5//PLEKHJ1//RAB6B//RAB9B//TBC1D5//BECN1//CHMP7//RAB11A
GO:0051962	positive regulation of nervous system development	Biological process	30	592	557	17363	1.57968	0.00938978	0.215873	2.02734	0.05386	DRD2//FOXG1//VEGFA//PTPRZ1//NCKIPSD//RAPGEF2//BCL2//IGF1//MYRF//BRINP3//MMD//KDM4A//HEYL//FEZF1//RAB11A//RND2//DCX//BRAF//IGF1R//ENPP2//CUX1//FBXW8//NLGN3//VIM//NR3C1//FMR1//ELAVL4//SYT17//SYT4//ZFP609
GO:0030038	contractile actin filament bundle assembly	Biological process	8	92	557	17363	2.71064	0.00939511	0.215873	2.0271	0.0143627	ITGB5//SORBS1//LOC100909840//BRAF//TACR1//PFN2//WNT4//CLASP1
GO:0043149	stress fiber assembly	Biological process	8	92	557	17363	2.71064	0.00939511	0.215873	2.0271	0.0143627	LOC100909840//BRAF//TACR1//PFN2//WNT4//CLASP1//ITGB5//SORBS1
GO:1905037	autophagosome organization	Biological process	8	92	557	17363	2.71064	0.00939511	0.215873	2.0271	0.0143627	BECN1//ULK1//ATG9A//ATG16L1//RAB33B//GABARAPL2//MTMR3//PIP4K2A
GO:0030335	positive regulation of cell migration	Biological process	25	469	557	17363	1.66164	0.00940413	0.215873	2.02668	0.0448833	TACR1//AOC3//PECAM1//CXCL13//ROCK2//THBS1//VEGFA//CLASP1//RAB11A//ENPP2//PTPRJ//DMTN//BCL2//CAMK2D//IGF1//HAS2//PGF//LBP//PTPRZ1//RAPGEF2//ZFP609//PODXL//SOD2//IGF1R//FAM110C
GO:0034248	regulation of cellular amide metabolic process	Biological process	21	374	557	17363	1.75032	0.00959637	0.218289	2.01789	0.037702	SECISBP2//IGF1//FMR1//DDX6//EIF5B//FECH//YTHDF1//THBS1//RBMS3//CNOT7//CNOT8//DGCR8//LIN28B//PML//EIF4EBP1//EIF4EBP2//UHMK1//DND1//RC3H1//OLFM1//DDX5
GO:0048260	positive regulation of receptor-mediated endocytosis	Biological process	6	57	557	17363	3.2813	0.00963508	0.218289	2.01614	0.010772	DRD2//FMR1//TBC1D5//VEGFA//SGIP1//CBL
GO:1904377	positive regulation of protein localization to cell periphery	Biological process	6	57	557	17363	3.2813	0.00963508	0.218289	2.01614	0.010772	CNST//PGRMC1//SORBS1//RAB11A//PPP1R9B//EPB41L2
GO:0044088	regulation of vacuole organization	Biological process	5	41	557	17363	3.80151	0.00964252	0.218289	2.01581	0.00897666	BECN1//MTMR3//RAB33B//PIP4K2A//ULK1
GO:0032774	RNA biosynthetic process	Biological process	122	3124	557	17363	1.21736	0.00967334	0.218289	2.01442	0.219031	LOC102556967//CUX1//MLXIPL//FOXG1//NR3C1//TP63//MAFK//RB1//THRB//DDX5//SUV39H1//CREBRF//EZH1//ETS2//KLF12//CNOT7//NSD1//SNAI3//E2F8//WDTC1//HEYL//E2F7//CBX6//BCOR//WWC3//TBL1XR1//LMCD1//FEZF1//RGD1565692//VEGFA//GTF2H1//POLR1B//ARNT2//NFYB//TARDBP//NFAT5//SSBP2//CAMTA1//ARID3B//HOXB5//MAFG//KLF10//SUPT6H//PADI2//CTNND2//CALCOCO1//ATXN7L3//MED28//COL4A2//L3MBTL1//WDR5//CREBL2//TCEA1//CNOT8//HIPK1/…
GO:0002429	immune response-activating cell surface receptor signaling pathway	Biological process	11	152	557	17363	2.25589	0.00996437	0.222593	2.00155	0.0197487	BRAF//SKAP1//LCK//RC3H1//ITPR2//RFTN2//BCL2//BLK//PTPRJ//DUSP3//FCGR2A
GO:0061572	actin filament bundle organization	Biological process	11	152	557	17363	2.25589	0.00996437	0.222593	2.00155	0.0197487	SHROOM1//DMTN//GAS7//LOC100909840//PFN2//ITGB5//SORBS1//BRAF//TACR1//WNT4//CLASP1
GO:0072006	nephron development	Biological process	11	152	557	17363	2.25589	0.00996437	0.222593	2.00155	0.0197487	BCL2//PBX1//DCHS1//WNT4//PGF//HEYL//NPHS1//PECAM1//PODXL//PKD1//VEGFA
GO:0009888	tissue development	Biological process	77	1850	557	17363	1.29744	0.0100908	0.223867	1.99607	0.138241	PKD1//CHAD//VEGFA//BCL2//CAT//SFRP1//PBX1//DCHS1//WNT4//PGF//MIXL1//PRKACA//ETS2//TP63//RPGRIP1L//CORO1C//POGLUT1//DDX5//ROCK2//LIAS//VASP//APAF1//PECAM1//PRSS8//APCDD1//LRP4//RIPK4//SLC9A4//ADAMTSL4//SLC40A1//THBS1//HEYL//ACVRL1//SIPA1L3//NPHS1//IGF1R//CLASP1//OLFM1//LDLRAD4//IGF1//KLF10//BCOR//TOLLIP//UPK2//WNT9A//THRB//PYGO2//RB1//COL12A1//ITGB5//COL4A2//CUX1//VIM//HOXB5//MAFG//P2RX2//ZFAND5//…
GO:0017158	regulation of calcium ion-dependent exocytosis	Biological process	7	75	557	17363	2.90942	0.0101833	0.223867	1.99211	0.0125673	SYT4//CDK5R2//LOC100909840//PFN2//BRAF//FMR1//SYT17
GO:0033197	response to vitamin E	Biological process	4	27	557	17363	4.61813	0.010231	0.223867	1.99008	0.00718133	BECN1//BCL2//CAT//IGF1R
GO:0051894	positive regulation of focal adhesion assembly	Biological process	4	27	557	17363	4.61813	0.010231	0.223867	1.99008	0.00718133	PTPRJ//VEGFA//ENPP2//WNT4
GO:0060343	trabecula formation	Biological process	4	27	557	17363	4.61813	0.010231	0.223867	1.99008	0.00718133	SLC40A1//VEGFA//SFRP1//CHAD
GO:0060765	regulation of androgen receptor signaling pathway	Biological process	4	27	557	17363	4.61813	0.010231	0.223867	1.99008	0.00718133	IGF1//HEYL//SFRP1//DDX5
GO:2000026	regulation of multicellular organismal development	Biological process	79	1907	557	17363	1.29136	0.0102568	0.223867	1.98899	0.141831	DRD2//FOXG1//VEGFA//NDFIP1//POGLUT1//CLASP1//OLFM1//LDLRAD4//SFRP1//SENP1//PTPRZ1//NCKIPSD//RAPGEF2//TNR//VIM//BCL2//ROCK2//COL4A2//PML//THBS1//VASH1//IGF1//WNT4//BCOR//SEMA3G//MYRF//WNT9A//THRB//IL2RG//PYGO2//SUPT6H//BRAF//ZMIZ1//LCK//ACVRL1//MAFG//TP63//RC3H1//RB1//L3MBTL1//CCND2//FMR1//PBX1//DDX6//BRINP3//MMD//KDM4A//HEYL//FEZF1//TOB2//KLF10//VASH2//ENPP2//PGF//RAB11A//SYT4//ULK1//RND2//DCX//I…
GO:1901564	organonitrogen compound metabolic process	Biological process	226	6222	557	17363	1.13226	0.0104294	0.22538	1.98174	0.405745	BRAF//PABPN1//MAPKAPK2//MAPK4//NPHS1//IGF1//THBS1//DUSP7//DUSP3//BCL2//UBE2A//RNF111//ZNRF2//CBL//UBE2D2//KLHL8//CACUL1//NSD1//BCOR//SECISBP2//LOC100911854//PML//CORO1C//LRP4//PPP1R9B//TARDBP//PROM2//FMR1//ROCK2//RSPO1//CCND2//VEGFA//REN//LYPLA2//EIF4EBP1//CHMP6//CRBN//FBXW8//KLHL23//KLHL13//ASB8//MSL2//KLHL18//ASB1//RFWD2//TRIM2//KLHL7//FBXL22//ZNRF3//H6PD//MLXIPL//SOD2//PDE7A//PDF//EIF4E3//EIF5…
GO:1901654	response to ketone	Biological process	19	330	557	17363	1.79477	0.0104339	0.22538	1.98155	0.0341113	TACR1//VEGFA//THBS1//CBL//CCND2//PPP1R9B//BCL2//NR3C1//SLC18A2//SFRP1//IGF1//IGF1R//ROCK2//KLF6//ABCB1A//CYP11B1//EIF4EBP1//FECH//HPCA
GO:0007169	transmembrane receptor protein tyrosine kinase signaling pathway	Biological process	28	547	557	17363	1.59566	0.0104474	0.22538	1.98099	0.0502693	CHMP6//CBL//EIF4EBP1//IGF1R//SOGA1//EIF4EBP2//GRB10//SORBS1//CEP57//PTPRJ//FZD4//VEGFA//RAPGEF2//COL4A2//COL4A5//THBS1//WNT4//IGF1//ATXN7//ZFAND5//IGF2R//MAPKAPK2//PGF//NGEF//CHN1//ULK1//LCK//BLK
GO:0030308	negative regulation of cell growth	Biological process	12	174	557	17363	2.14982	0.0104954	0.22538	1.979	0.021544	TNR//SEMA3G//ULK1//BCL2//FHL1//ACVRL1//PTPRJ//TCHP//PML//SH3BP4//SFRP1//PPP1R9B
GO:0034249	negative regulation of cellular amide metabolic process	Biological process	12	174	557	17363	2.14982	0.0104954	0.22538	1.979	0.021544	FMR1//CNOT7//CNOT8//DGCR8//LIN28B//PML//EIF4EBP1//EIF4EBP2//DND1//RC3H1//OLFM1//DDX5
GO:0071385	cellular response to glucocorticoid stimulus	Biological process	9	113	557	17363	2.48275	0.0105353	0.22551	1.97735	0.016158	NR3C1//EIF4EBP1//ABCB1A//IGF1//IGF1R//FECH//VEGFA//CREBRF//SERPINA3N
GO:0001932	regulation of protein phosphorylation	Biological process	59	1359	557	17363	1.35333	0.0106104	0.22639	1.97427	0.105925	BRAF//IGF1//THBS1//DUSP7//DUSP3//TARDBP//CORO1C//PROM2//FMR1//ROCK2//RSPO1//CCND2//VEGFA//CHMP6//CBL//RB1//CHAD//ZFP91//TRAF2//DMTN//INHBB//ACVRL1//FECH//PKD1//TOM1L1//RAP2C//DRD2//CLSPN//NSD1//MLXIPL//LOC100909840//BCL2//CREBL2//PFN2//CNOT7//PECAM1//LCK//HGS//PTPRJ//REN//IGF1R//ADRA1B//FZD4//SFRP1//MMD//RAPGEF2//CACUL1//CDK5R2//FKTN//PTPRZ1//LRP4//ENPP2//LDLRAD4//CAMK2D//NQO2//SLC27A1//CHORDC1//…
GO:0030307	positive regulation of cell growth	Biological process	12	175	557	17363	2.13753	0.0109518	0.232927	1.96051	0.021544	RAB11A//RND2//DCX//VEGFA//NR3C1//IGF1//SYT17//SYT4//ACSL4//BCL2//USP47//SFRP1
GO:0009059	macromolecule biosynthetic process	Biological process	164	4369	557	17363	1.17012	0.0111234	0.234516	1.95376	0.294434	RECQL5//LOC102556967//CUX1//MLXIPL//FOXG1//NR3C1//TP63//MAFK//RB1//THRB//DDX5//SUV39H1//CREBRF//EZH1//ETS2//KLF12//CNOT7//NSD1//SNAI3//E2F8//WDTC1//HEYL//E2F7//CBX6//BCOR//WWC3//TBL1XR1//LMCD1//FEZF1//RGD1565692//VEGFA//SECISBP2//EIF4EBP1//GTF2H1//POLR1B//ARNT2//NFYB//TARDBP//NFAT5//SSBP2//CAMTA1//ARID3B//HOXB5//MAFG//KLF10//SUPT6H//USP37//PADI2//CTNND2//CALCOCO1//ATXN7L3//MED28//COL4A2//L3MBTL1/…
GO:0006704	glucocorticoid biosynthetic process	Biological process	3	15	557	17363	6.23447	0.0112027	0.234516	1.95068	0.005386	NR3C1//CYP11B1//WNT4
GO:0046886	positive regulation of hormone biosynthetic process	Biological process	3	15	557	17363	6.23447	0.0112027	0.234516	1.95068	0.005386	WNT4//IGF1//IGF1R
GO:0061430	bone trabecula morphogenesis	Biological process	3	15	557	17363	6.23447	0.0112027	0.234516	1.95068	0.005386	VEGFA//SFRP1//CHAD
GO:1903392	negative regulation of adherens junction organization	Biological process	3	15	557	17363	6.23447	0.0112027	0.234516	1.95068	0.005386	ACVRL1//DMTN//CORO1C
GO:1903506	regulation of nucleic acid-templated transcription	Biological process	118	3025	557	17363	1.21598	0.0113882	0.237182	1.94355	0.211849	LOC102556967//CUX1//MLXIPL//FOXG1//NR3C1//TP63//MAFK//RB1//THRB//DDX5//SUV39H1//CREBRF//EZH1//ETS2//KLF12//CNOT7//NSD1//SNAI3//E2F8//WDTC1//HEYL//E2F7//CBX6//BCOR//WWC3//TBL1XR1//LMCD1//FEZF1//RGD1565692//VEGFA//SUPT6H//PADI2//ZFP628//LOC102546648//CTNND2//CALCOCO1//ACVRL1//ARNT2//NFYB//CREG1//MIXL1//ZFP275//ZFP46//MED28//NFAT5//ZFHX4//USP13//L3MBTL1//PHF20L1//PML//PBX4//CREBL2//TCEA1//ZFP707//HI…
GO:0099531	presynaptic process involved in chemical synaptic transmission	Biological process	11	155	557	17363	2.21223	0.0114326	0.237182	1.94185	0.0197487	NRXN2//BRSK1//SYT4//APBA1//FMR1//RHOT1//SYT17//DRD2//LOC100909840//PFN2//BRAF
GO:0033043	regulation of organelle organization	Biological process	53	1202	557	17363	1.37449	0.0114369	0.237182	1.94169	0.0951526	NSD1//BCOR//MAP1A//CLASP1//L3MBTL1//VAT1//GOLPH3//CHORDC1//ROCK2//PADI2//PFN2//SHROOM2//LOC100909840//PECAM1//CDC42EP4//VASP//NPHS1//PML//EVI5//TBC1D1//TBC1D5//SYT4//DMTN//TRIOBP//FMR1//GMFB//PYGO2//TCHP//RPS6KA2//WNT4//TOM1L1//DRD2//IGF1//IGF1R//RB1//KIF11//RANBP3//BRAF//TACR1//PKD1//ANKRD23//SUPT6H//SENP6//CIDEB//KDM4A//CLEC16A//VEGFA//BECN1//RAB33B//GPHA2//MTMR3//PIP4K2A//ULK1
GO:0007568	aging	Biological process	24	453	557	17363	1.65152	0.0115762	0.238417	1.93643	0.043088	TP63//SOD2//BCL2//PML//ZMIZ1//SEC63//IGF1R//INHBB//VASH1//BECN1//CAT//CP//FOXG1//NR3C1//IGF1//SLC18A2//PCMT1//AOC3//LCK//ELAVL4//APAF1//VIM//VEGFA//PPP1R9B
GO:0060560	developmental growth involved in morphogenesis	Biological process	15	242	557	17363	1.93217	0.0116397	0.238417	1.93406	0.02693	OLFM1//TNR//SEMA3G//RAB11A//ULK1//RND2//DCX//NLGN3//USP9X//VEGFA//TMTC3//SFRP1//PPP2R3A//SYT17//SYT4
GO:0001945	lymph vessel development	Biological process	4	28	557	17363	4.45319	0.0116397	0.238417	1.93406	0.00718133	ACVRL1//VEGFA//PKD1//VASH1
GO:0002092	positive regulation of receptor internalization	Biological process	4	28	557	17363	4.45319	0.0116397	0.238417	1.93406	0.00718133	DRD2//FMR1//TBC1D5//VEGFA
GO:0006351	transcription, DNA-templated	Biological process	120	3086	557	17363	1.21215	0.0117476	0.238615	1.93005	0.21544	LOC102556967//CUX1//MLXIPL//FOXG1//NR3C1//TP63//MAFK//RB1//THRB//DDX5//SUV39H1//CREBRF//EZH1//ETS2//KLF12//CNOT7//NSD1//SNAI3//E2F8//WDTC1//HEYL//E2F7//CBX6//BCOR//WWC3//TBL1XR1//LMCD1//FEZF1//RGD1565692//VEGFA//GTF2H1//POLR1B//ARNT2//NFYB//TARDBP//NFAT5//SSBP2//CAMTA1//ARID3B//HOXB5//MAFG//KLF10//SUPT6H//PADI2//ZFP628//LOC102546648//CTNND2//CALCOCO1//ACVRL1//CREG1//MIXL1//ZFP275//ZFP46//MED28//Z…
GO:0010646	regulation of cell communication	Biological process	121	3115	557	17363	1.21087	0.0117541	0.238615	1.92981	0.217235	BRAF//IGF1//THBS1//DUSP7//DUSP3//REN//DRD2//CHMP6//CBL//ZFP91//TRAF2//ITPR2//KCTD12//RPGRIP1L//POGLUT1//SKAP1//GRB10//VEGFA//LY49I2//GPHA2//PROM2//INHBB//CXCL13//GMFB//PGF//PTPRJ//CAMK2D//HIPK1//ACVRL1//LDLRAD4//CAT//IGF1R//RGS4//TACR1//SYT4//LCK//RC3H1//RSPO1//SFRP1//ZNRF3//APCDD1//TRABD2B//LRP4//RNF111//ZFP423//FZD4//NR3C1//SLC7A1//TMEM127//SH3BP4//GOLPH3//IQSEC3//TARDBP//BLK//USP46//TP63//LRRC…
GO:0032881	regulation of polysaccharide metabolic process	Biological process	5	43	557	17363	3.62469	0.0117569	0.238615	1.92971	0.00897666	GRB10//IGF1//SORBS1//ADRA1B//HAS2
GO:0032504	multicellular organism reproduction	Biological process	42	913	557	17363	1.434	0.0121135	0.244821	1.91673	0.0754039	BCL2//FMR1//CCND2//VEGFA//FZD4//RPS6KA2//STOX2//RSPO1//WNT4//DND1//PCDHA10//PCDHA3//PCDHA8//TESK2//TP63//RB1//IGF2R//INHBB//ODF4//DDX6//ARID4B//SEPT4//PYGO2//CEP57//TAF7L//ZMIZ1//THRB//SCAMP4//PSME4//NR3C1//CREBRF//TACR1//SFRP1//HAS2//IGF1R//ENPP2//VIM//PRKACA//UBE2A//ACSL4//PPP1R9B//IGF1
GO:0006836	neurotransmitter transport	Biological process	13	199	557	17363	2.03638	0.0121362	0.244821	1.91592	0.0233393	NRXN2//BRSK1//SYT4//SLC18A2//APBA1//FMR1//RHOT1//SYT17//DRD2//LOC100909840//PFN2//BRAF//SLC6A19
GO:2001141	regulation of RNA biosynthetic process	Biological process	118	3033	557	17363	1.21277	0.0123131	0.247448	1.90963	0.211849	LOC102556967//CUX1//MLXIPL//FOXG1//NR3C1//TP63//MAFK//RB1//THRB//DDX5//SUV39H1//CREBRF//EZH1//ETS2//KLF12//CNOT7//NSD1//SNAI3//E2F8//WDTC1//HEYL//E2F7//CBX6//BCOR//WWC3//TBL1XR1//LMCD1//FEZF1//RGD1565692//VEGFA//SUPT6H//PADI2//ZFP628//LOC102546648//CTNND2//CALCOCO1//ACVRL1//ARNT2//NFYB//CREG1//MIXL1//ZFP275//ZFP46//MED28//NFAT5//ZFHX4//USP13//L3MBTL1//PHF20L1//PML//PBX4//CREBL2//TCEA1//ZFP707//HI…
GO:0006479	protein methylation	Biological process	12	178	557	17363	2.10151	0.0124134	0.247448	1.90611	0.021544	NSD1//BCOR//ARID4B//RGD1565692//SUV39H1//WDR5//PYGO2//SUPT6H//EZH1//KDM4A//PCMT1//ETF1
GO:0008213	protein alkylation	Biological process	12	178	557	17363	2.10151	0.0124134	0.247448	1.90611	0.021544	NSD1//BCOR//PCMT1//ETF1//ARID4B//RGD1565692//SUV39H1//WDR5//PYGO2//SUPT6H//EZH1//KDM4A
GO:0044087	regulation of cellular component biogenesis	Biological process	40	862	557	17363	1.44651	0.0124151	0.247448	1.90605	0.0718133	DMTN//LDLRAD4//PFN2//LOC100909840//PECAM1//CDC42EP4//VASP//NPHS1//EIF4EBP1//ULK1//VEGFA//TRABD2B//CRBN//PODXL//CXCL13//GMFB//TCHP//FMR1//GPM6A//BRAF//TACR1//WNT4//CLASP1//CORO1C//PTPRJ//ENPP2//ACVRL1//NLGN3//ANKRD23//FAM110C//SENP6//HAS2//RAPGEF2//ROCK2//HGS//MTMR3//RAB33B//BECN1//PIP4K2A//PRKACA
GO:0033555	multicellular organismal response to stress	Biological process	8	97	557	17363	2.57092	0.012711	0.252587	1.89582	0.0143627	BCL2//USP46//TACR1//P2RX2//VWA1//THBS1//SCN9A//P2RX3
GO:0010631	epithelial cell migration	Biological process	15	245	557	17363	1.90851	0.0129131	0.254534	1.88897	0.02693	VEGFA//ROCK2//THBS1//ACVRL1//VASH1//CORO1C//LOC100909840//PFN2//TACR1//CLASP1//RAB11A//ENPP2//CXCL13//PECAM1//HAS2
GO:0016571	histone methylation	Biological process	10	137	557	17363	2.27535	0.0129136	0.254534	1.88895	0.0179533	NSD1//BCOR//ARID4B//RGD1565692//SUV39H1//WDR5//PYGO2//SUPT6H//EZH1//KDM4A
GO:0019098	reproductive behavior	Biological process	5	44	557	17363	3.54231	0.0129236	0.254534	1.88862	0.00897666	THRB//NR3C1//CREBRF//PPP1R9B//SCAMP4
GO:0007417	central nervous system development	Biological process	49	1103	557	17363	1.38481	0.0129874	0.255035	1.88648	0.0879713	ABCB1A//BCL2//FOXG1//NR3C1//ARNT2//PTPRZ1//IGF1R//SEPT4//HPCA//PYGO2//ATP2B3//RPGRIP1L//SLC7A11//SYT4//APAF1//DCX//LAMC3//VIM//MYRF//KCNQ3//PKD1//NOVA1//FEZF1//SZT2//MYO16//CDK5R2//ATRN//RAPGEF2//USP9X//ULK1//DRD2//SECISBP2//PADI2//SYNGR3//SYPL2//EZH1//PPP1R9B//IGF1//LINGO1//INHBB//TNR//NLGN3//PTPRJ//KDM4A//ENPP2//WNT4//FZD4//SFRP1//FMR1
GO:1902806	regulation of cell cycle G1/S phase transition	Biological process	9	117	557	17363	2.39787	0.0130397	0.255309	1.88473	0.016158	PML//TP63//PKD1//CCND2//MYO16//BCL2//RB1//FHL1//E2F7
GO:1903393	positive regulation of adherens junction organization	Biological process	4	29	557	17363	4.29963	0.0131672	0.257049	1.88051	0.00718133	PTPRJ//VEGFA//ENPP2//WNT4
GO:0033591	response to L-ascorbic acid	Biological process	3	16	557	17363	5.84482	0.0134644	0.260148	1.87081	0.005386	BCL2//CAT//SOD2
GO:0045947	negative regulation of translational initiation	Biological process	3	16	557	17363	5.84482	0.0134644	0.260148	1.87081	0.005386	EIF4EBP1//FMR1//EIF4EBP2
GO:0071548	response to dexamethasone	Biological process	8	98	557	17363	2.54468	0.0134655	0.260148	1.87078	0.0143627	EIF4EBP1//ABCB1A//NR3C1//IGF1//IGF1R//FECH//VEGFA//CYP11B1
GO:0002757	immune response-activating signal transduction	Biological process	16	269	557	17363	1.85412	0.0134822	0.260148	1.87024	0.0287253	MAPKAPK2//BRAF//SKAP1//LCK//RC3H1//LRRC14//LBP//TREML4//ITPR2//LSM14A//RFTN2//BCL2//BLK//PTPRJ//DUSP3//FCGR2A
GO:0010948	negative regulation of cell cycle process	Biological process	13	202	557	17363	2.00614	0.0136133	0.261918	1.86604	0.0233393	PML//FHL1//USP47//TP63//E2F8//E2F7//CLSPN//RPS6KA2//TOM1L1//MLXIPL//MYO16//BCL2//RB1
GO:0032268	regulation of cellular protein metabolic process	Biological process	97	2441	557	17363	1.23872	0.0137853	0.264271	1.86058	0.174147	BRAF//IGF1//THBS1//DUSP7//DUSP3//NSD1//BCOR//SECISBP2//PML//CORO1C//LRP4//PPP1R9B//TARDBP//PROM2//FMR1//ROCK2//RSPO1//CCND2//VEGFA//CHMP6//CBL//DDX6//EIF5B//RB1//CHAD//SENP1//LCK//APAF1//ZFP91//TRAF2//PKD1//PRKACA//DMTN//INHBB//ACVRL1//SERPINA3N//PSME4//FECH//YTHDF1//RBMS3//CNOT7//CNOT8//DGCR8//LIN28B//SEPT4//NDFIP1//RNF111//TOM1L1//RAP2C//DRD2//CLSPN//CLEC16A//RFWD2//MLXIPL//LOC100909840//BCL2//…
GO:0090132	epithelium migration	Biological process	15	247	557	17363	1.89306	0.0138207	0.264271	1.85947	0.02693	VEGFA//ROCK2//THBS1//ACVRL1//VASH1//CORO1C//LOC100909840//PFN2//TACR1//CLASP1//RAB11A//ENPP2//CXCL13//PECAM1//HAS2
GO:0040008	regulation of growth	Biological process	32	661	557	17363	1.5091	0.0138547	0.264271	1.8584	0.0574506	RB1//HTRA4//ACSL4//BCL2//IGF1//USP47//SFRP1//FHL1//ACVRL1//PTPRJ//TCHP//PML//SH3BP4//PPP1R9B//OLFM1//TNR//SEMA3G//LBP//ATRN//DRD2//RAB11A//WWC3//ULK1//RND2//DCX//VEGFA//KCNK2//NR3C1//PPP2R3A//SYT17//SYT4//IGSF11
GO:0050790	regulation of catalytic activity	Biological process	88	2187	557	17363	1.25431	0.0140463	0.266728	1.85244	0.157989	BRAF//IGF1//THBS1//DUSP7//DUSP3//CHMP6//CBL//RB1//CHAD//SENP1//LCK//PML//APAF1//DRD2//ITPR2//ZFP91//TRAF2//HPCA//PPP1R17//NIFK//ELFN1//CNST//SERPINA3N//PSME4//PECAM1//SH3BP4//PKD1//TOM1L1//CLSPN//VEGFA//PPP1R9B//PXK//LOC100909840//TOR1AIP2//PFN2//PROM2//NGEF//CHN1//EVI5//SIPA1L3//RGS4//CDC42EP4//ARHGAP22//RAPGEF2//ACAP3//RASGEF1C//IQSEC3//RGD1563962//RANBP3//ARHGEF9//WNT4//RFK//ROCK2//BCL2//WDTC1…
GO:0001975	response to amphetamine	Biological process	5	45	557	17363	3.46359	0.014166	0.266728	1.84875	0.00897666	ADRA1B//DRD2//SLC18A2//RGD1565692//PPP1R9B
GO:0042771	intrinsic apoptotic signaling pathway in response to DNA damage by p53 class mediator	Biological process	5	45	557	17363	3.46359	0.014166	0.266728	1.84875	0.00897666	STEAP3//TP63//PML//CDIP1//HIPK1
GO:0048599	oocyte development	Biological process	5	45	557	17363	3.46359	0.014166	0.266728	1.84875	0.00897666	RPS6KA2//IGF1//BCL2//INHBB//WNT4
GO:0007613	memory	Biological process	10	139	557	17363	2.24262	0.0141838	0.266728	1.84821	0.0179533	DRD2//TACR1//CCND2//KCNK2//IGF1//NQO2//PGRMC1//EIF4EBP2//SYT4//SLC24A2
GO:0010975	regulation of neuron projection development	Biological process	27	536	557	17363	1.57025	0.014276	0.267264	1.84539	0.048474	PTPRZ1//NCKIPSD//RAPGEF2//TNR//VIM//OLFM1//SEMA3G//RAB11A//ULK1//RND2//DCX//BRAF//IGF1R//SARM1//VEGFA//CHN1//LRP4//CUX1//FBXW8//FMR1//NLGN3//NR3C1//NGEF//ELAVL4//SYT17//SYT4//SFRP1
GO:0032409	regulation of transporter activity	Biological process	15	248	557	17363	1.88542	0.0142926	0.267264	1.84489	0.02693	BCL2//NDFIP1//SYNGR3//FHL1//HPCA//DRD2//FMR1//ABCB1A//CACNB2//LRRC55//NLGN3//DLG4//SHISA9//FXYD6//CAMK2D
GO:0050851	antigen receptor-mediated signaling pathway	Biological process	9	119	557	17363	2.35757	0.014446	0.269375	1.84025	0.016158	BRAF//SKAP1//LCK//RC3H1//BCL2//BLK//PTPRJ//DUSP3//RFTN2
GO:0006402	mRNA catabolic process	Biological process	12	182	557	17363	2.05532	0.0145894	0.270534	1.83596	0.021544	ETF1//RC3H1//CNOT7//DDX5//EDC3//FMR1//ELAVL4//CNOT8//MAPKAPK2//VEGFA//TARDBP//SECISBP2
GO:0050770	regulation of axonogenesis	Biological process	12	182	557	17363	2.05532	0.0145894	0.270534	1.83596	0.021544	OLFM1//TNR//SEMA3G//RAB11A//ULK1//RND2//DCX//VEGFA//LRP4//BRAF//VIM//CHN1
GO:0006891	intra-Golgi vesicle-mediated transport	Biological process	4	30	557	17363	4.15631	0.0148165	0.272588	1.82925	0.00718133	RAB33B//CUX1//COPB1//RAB6B
GO:0043114	regulation of vascular permeability	Biological process	4	30	557	17363	4.15631	0.0148165	0.272588	1.82925	0.00718133	NR3C1//PTPRJ//TACR1//VEGFA
GO:0017148	negative regulation of translation	Biological process	11	161	557	17363	2.12979	0.0148588	0.272588	1.82802	0.0197487	DGCR8//LIN28B//PML//EIF4EBP1//FMR1//EIF4EBP2//DND1//RC3H1//DDX5//CNOT7//CNOT8
GO:2000147	positive regulation of cell motility	Biological process	25	488	557	17363	1.59694	0.014864	0.272588	1.82787	0.0448833	TACR1//AOC3//PECAM1//CXCL13//ROCK2//THBS1//VEGFA//CLASP1//RAB11A//ENPP2//PTPRJ//DMTN//BCL2//CAMK2D//IGF1//HAS2//PODXL//SOD2//PTPRZ1//IGF1R//FAM110C//PGF//LBP//RAPGEF2//ZFP609
GO:0010038	response to metal ion	Biological process	24	464	557	17363	1.61236	0.0151148	0.275411	1.8206	0.043088	BCL2//DRD2//BECN1//SOD2//SLC18A2//SLC30A5//LCK//VIM//GRIA3//IMPA1//CAT//FECH//ABCB1A//NR3C1//THBS1//SLC40A1//FMR1//CP//CYP1A2//ENPP2//BRAF//INHBB//HPCA//DMTN
GO:0072078	nephron tubule morphogenesis	Biological process	7	81	557	17363	2.69391	0.0151602	0.275411	1.8193	0.0125673	BCL2//PBX1//DCHS1//WNT4//PGF//PKD1//VEGFA
GO:0016236	macroautophagy	Biological process	12	183	557	17363	2.04409	0.0151761	0.275411	1.81884	0.021544	BECN1//ULK1//ATG9A//ATG16L1//RAB33B//GABARAPL2//EPG5//CLEC16A//SPTLC2//MTMR3//PIP4K2A//TBC1D5
GO:0071384	cellular response to corticosteroid stimulus	Biological process	9	120	557	17363	2.33793	0.0151897	0.275411	1.81845	0.016158	NR3C1//SERPINA3N//EIF4EBP1//ABCB1A//IGF1//IGF1R//FECH//VEGFA//CREBRF
GO:0031330	negative regulation of cellular catabolic process	Biological process	13	205	557	17363	1.97678	0.0152247	0.275411	1.81745	0.0233393	BCL2//KDM4A//CLEC16A//SENP1//ADRA1B//MAPKAPK2//VEGFA//TARDBP//GABARAPL2//FMR1//USP25//PML//SECISBP2
GO:0035902	response to immobilization stress	Biological process	5	46	557	17363	3.3883	0.0154862	0.279381	1.81006	0.00897666	CYP1A2//REN//SOD2//AOC3//PPP1R9B
GO:0006355	regulation of transcription, DNA-templated	Biological process	116	3000	557	17363	1.20533	0.0156227	0.281081	1.80624	0.208259	LOC102556967//CUX1//MLXIPL//FOXG1//NR3C1//TP63//MAFK//RB1//THRB//DDX5//SUV39H1//CREBRF//EZH1//ETS2//KLF12//CNOT7//NSD1//SNAI3//E2F8//WDTC1//HEYL//E2F7//CBX6//BCOR//WWC3//TBL1XR1//LMCD1//FEZF1//RGD1565692//VEGFA//SUPT6H//PADI2//SOD2//ZFP395//BRWD3//ZMYM3//BRD3//ZFP609//TAF7L//GSC2//ZFP770//ARID4B//MAML1//MAML2//IGF1//CALCOCO1//ACVRL1//ARNT2//NFYB//IGF1R//SKAP1//ATXN7L3//MYRF//RNF111//NAA15//RNF187…
GO:0009056	catabolic process	Biological process	83	2056	557	17363	1.25842	0.0157505	0.28119	1.80271	0.149013	BECN1//ULK1//ATG9A//ATG16L1//RAB33B//GABARAPL2//ETF1//KLHL8//RNF111//ZNRF2//CACUL1//CBL//RC3H1//CNOT7//DDX5//LYPLA2//MLXIPL//PDE7A//USP37//USP15//USP46//USP25//USP47//USP13//USP24//TOLLIP//USP9X//RANBP3//ZNRF3//CYP1A2//EPG5//TBC1D5//PKD1//PRKACA//ENPP2//PSME4//PIP4K2A//BCL2//SOGA1//KDM4A//SH3BP4//LIN28B//PLA2G2D//TBL1XR1//GLA//MMP20//TRAF2//UBXN8//EDEM1//EDC3//CLEC16A//SENP1//RFWD2//GALM//PLA2G15…
GO:0060485	mesenchyme development	Biological process	15	251	557	17363	1.86289	0.0157837	0.28119	1.80179	0.02693	CORO1C//DDX5//WNT4//THBS1//HEYL//ACVRL1//DCHS1//CLASP1//OLFM1//LDLRAD4//VEGFA//SFRP1//BCL2//POGLUT1//HAS2
GO:0009790	embryo development	Biological process	49	1116	557	17363	1.36868	0.0158188	0.28119	1.80083	0.0879713	PKD1//ACVRL1//ARNT2//ZFAND5//PYGO2//UBE2A//RPGRIP1L//WDTC1//ZMIZ1//USP9X//DUSP3//MAFG//APBA1//VEGFA//NSD1//MIXL1//PRKACA//ETS2//POGLUT1//SFRP1//PRICKLE2//WNT4//ROCK2//LIAS//VASP//APAF1//CLASP1//DCHS1//TP63//PBX1//LRP4//WNT9A//COL12A1//ITGB5//COL4A2//FOXG1//TSHZ1//THRB//HIPK1//HOXB5//CLIC5//ACSL4//E2F8//E2F7//VASH2//FBXW8//VASH1//PPP2R3A//IGF1
GO:0072080	nephron tubule development	Biological process	8	101	557	17363	2.4691	0.0159253	0.28119	1.79791	0.0143627	BCL2//PBX1//DCHS1//WNT4//PGF//HEYL//PKD1//VEGFA
GO:0048609	multicellular organismal reproductive process	Biological process	41	903	557	17363	1.41536	0.0159586	0.28119	1.79701	0.0736086	BCL2//FMR1//CCND2//VEGFA//FZD4//RPS6KA2//STOX2//RSPO1//WNT4//DND1//PCDHA10//PCDHA3//PCDHA8//TESK2//TP63//RB1//IGF2R//INHBB//ODF4//DDX6//ARID4B//SEPT4//PYGO2//CEP57//TAF7L//ZMIZ1//THRB//SCAMP4//PSME4//NR3C1//CREBRF//TACR1//HAS2//IGF1R//ENPP2//VIM//PRKACA//UBE2A//ACSL4//PPP1R9B//IGF1
GO:0048675	axon extension	Biological process	9	121	557	17363	2.3186	0.0159612	0.28119	1.79694	0.016158	OLFM1//TNR//SEMA3G//RAB11A//VEGFA//NLGN3//ULK1//USP9X//DCX
GO:0036124	histone H3-K9 trimethylation	Biological process	3	17	557	17363	5.501	0.0159667	0.28119	1.79679	0.005386	KDM4A//RGD1565692//ARID4B
GO:0048172	regulation of short-term neuronal synaptic plasticity	Biological process	3	17	557	17363	5.501	0.0159667	0.28119	1.79679	0.005386	SYT4//SHISA9//SHISA7
GO:0045596	negative regulation of cell differentiation	Biological process	34	720	557	17363	1.47203	0.016021	0.28119	1.79531	0.0610413	LDLRAD4//VEGFA//SFRP1//TNR//VIM//SEMA3G//WNT9A//SOD2//ACVRL1//TP63//RC3H1//MBNL3//FOXG1//FMR1//PBX1//DDX6//TOB2//BCL2//SYT4//ULK1//KDM4A//LINGO1//LRP4//RAPGEF2//MED28//IGF1//NLGN3//NGEF//DMTN//CORO1C//MIXL1//PTPRZ1//OLFM1//WNT4
GO:0010467	gene expression	Biological process	175	4741	557	17363	1.15064	0.0160511	0.28119	1.7945	0.314183	LOC102556967//CUX1//MLXIPL//FOXG1//NR3C1//TP63//MAFK//RB1//THRB//DDX5//SUV39H1//CREBRF//EZH1//ETS2//KLF12//CNOT7//NSD1//SNAI3//E2F8//WDTC1//HEYL//E2F7//CBX6//BCOR//WWC3//TBL1XR1//LMCD1//FEZF1//RGD1565692//VEGFA//ETF1//RC3H1//FMR1//NOVA1//NOL9//SECISBP2//REN//EIF4EBP1//GTF2H1//POLR1B//ARNT2//NFYB//TARDBP//NFAT5//SSBP2//CAMTA1//ARID3B//HOXB5//MAFG//KLF10//SUPT6H//PADI2//ARID4B//CTNND2//CALCOCO1//AT…
GO:0072088	nephron epithelium morphogenesis	Biological process	7	82	557	17363	2.66105	0.0161325	0.281874	1.7923	0.0125673	BCL2//PBX1//DCHS1//WNT4//PGF//PKD1//VEGFA
GO:0001658	branching involved in ureteric bud morphogenesis	Biological process	6	64	557	17363	2.92241	0.0165196	0.287882	1.782	0.010772	VEGFA//BCL2//PBX1//DCHS1//WNT4//PGF
GO:0045920	negative regulation of exocytosis	Biological process	4	31	557	17363	4.02224	0.0165907	0.288366	1.78014	0.00718133	SYT4//RAB33B//BRAF//FMR1
GO:0061024	membrane organization	Biological process	31	645	557	17363	1.49821	0.0167366	0.290016	1.77633	0.0556553	SYT17//STX6//FCGR2A//TREML4//HGS//VAT1//EVI5//TBC1D1//TBC1D5//SYT4//CHMP7//MYRF//RFTN2//BECN1//THBS1//VASH2//DLG4//ABCB1A//ATP11A//BCL2//GOLPH3//LBP//ANO3//LRP4//TARDBP//TOR1AIP2//NRXN2//NLGN3//SGIP1//RHOT1//RAB11A
GO:0090130	tissue migration	Biological process	15	253	557	17363	1.84816	0.0168425	0.290016	1.77359	0.02693	VEGFA//ROCK2//THBS1//ACVRL1//VASH1//CORO1C//LOC100909840//PFN2//TACR1//CLASP1//RAB11A//ENPP2//CXCL13//PECAM1//HAS2
GO:0061912	selective autophagy	Biological process	5	47	557	17363	3.31621	0.016886	0.290016	1.77247	0.00897666	BECN1//ULK1//ATG16L1//CLEC16A//SPTLC2
GO:0051650	establishment of vesicle localization	Biological process	13	208	557	17363	1.94827	0.0169779	0.290016	1.77012	0.0233393	CLASP1//APBA1//MOBP//SHROOM2//RAB11A//NLGN3//AP3M1//SYT17//SYT4//LOC100909840//PFN2//BRAF//FMR1
GO:1903311	regulation of mRNA metabolic process	Biological process	13	208	557	17363	1.94827	0.0169779	0.290016	1.77012	0.0233393	FMR1//DDX5//PAPOLA//ELAVL4//RC3H1//MAPKAPK2//VEGFA//NOVA1//SUPT6H//CNOT7//CNOT8//TARDBP//SECISBP2
GO:1901655	cellular response to ketone	Biological process	10	143	557	17363	2.17988	0.0170015	0.290016	1.76951	0.0179533	SFRP1//IGF1//IGF1R//ROCK2//KLF6//EIF4EBP1//ABCB1A//NR3C1//FECH//VEGFA
GO:0033036	macromolecule localization	Biological process	106	2720	557	17363	1.2148	0.0170255	0.290016	1.7689	0.190305	RAB33B//TNPO1//CEP57//SLC27A1//REN//PKD1//RANBP3//DRD2//ULK1//TREML4//LRP4//CLIC5//PML//SEC63//HGS//LBP//SPNS3//EVI5//COPB1//AP3M1//SNX27//TOM1L1//HID1//TBC1D1//TBC1D5//STX6//SCAMP2//APBA1//TLN2//ITPR2//STEAP3//GOLPH3//THBS1//SUPT6H//ARF3//IGF2R//TMED7//YIPF5//ATG9A//CHMP7//RGD1563962//GABARAPL2//SCAMP4//ACSL4//PABPN1//CYB5R4//SLC18A2//ILDR2//TARDBP//BLK//ABCB1A//RFTN2//BCL2//MMD//DDX5//IGF1//NAG…
GO:0019219	regulation of nucleobase-containing compound metabolic process	Biological process	136	3593	557	17363	1.17992	0.0170342	0.290016	1.76868	0.244165	LOC102556967//CUX1//MLXIPL//FOXG1//NR3C1//TP63//MAFK//RB1//THRB//DDX5//SUV39H1//CREBRF//EZH1//ETS2//KLF12//CNOT7//NSD1//SNAI3//E2F8//WDTC1//HEYL//E2F7//CBX6//BCOR//WWC3//TBL1XR1//LMCD1//FEZF1//RGD1565692//VEGFA//FMR1//SUPT6H//USP37//PADI2//ZFP628//LOC102546648//CTNND2//CALCOCO1//ACVRL1//ARNT2//NFYB//CREG1//MIXL1//ZFP275//ZFP46//MED28//NFAT5//ZFHX4//USP13//L3MBTL1//PHF20L1//PML//PBX4//CREBL2//TCEA…
GO:0051961	negative regulation of nervous system development	Biological process	18	324	557	17363	1.7318	0.0173333	0.294356	1.76112	0.032316	TNR//VIM//SEMA3G//FOXG1//FMR1//PBX1//DDX6//SYT4//ULK1//KDM4A//LINGO1//LRP4//RAPGEF2//NLGN3//NGEF//PRKACA//PTPRZ1//OLFM1
GO:0009267	cellular response to starvation	Biological process	11	165	557	17363	2.07816	0.0175387	0.296333	1.756	0.0197487	BECN1//GABARAPL2//ULK1//SZT2//BCL2//MTMR3//INHBB//CLEC16A//KLF10//SFRP1//WNT4
GO:0061136	regulation of proteasomal protein catabolic process	Biological process	11	165	557	17363	2.07816	0.0175387	0.296333	1.756	0.0197487	CLEC16A//SENP1//RFWD2//GABARAPL2//FMR1//TMTC3//EDEM1//USP25//USP13//PKD1//PRKACA
GO:0050768	negative regulation of neurogenesis	Biological process	17	301	557	17363	1.76056	0.0176487	0.297436	1.75329	0.0305206	TNR//VIM//SEMA3G//FOXG1//FMR1//PBX1//DDX6//SYT4//ULK1//KDM4A//LINGO1//LRP4//RAPGEF2//NLGN3//NGEF//PTPRZ1//OLFM1
GO:0009411	response to UV	Biological process	10	144	557	17363	2.16475	0.0177664	0.298664	1.7504	0.0179533	FECH//CAT//BCL2//TP63//FMR1//USP47//UBE2A//ZRANB3//PML//BRSK1
GO:0044237	cellular metabolic process	Biological process	329	9485	557	17363	1.08126	0.0178282	0.298947	1.74889	0.590664	ACOT4//BECN1//ULK1//ATG9A//ATG16L1//RAB33B//GABARAPL2//RECQL5//LOC102556967//CUX1//MLXIPL//FOXG1//NR3C1//TP63//MAFK//RB1//THRB//DDX5//SUV39H1//CREBRF//EZH1//ETS2//KLF12//CNOT7//NSD1//SNAI3//E2F8//WDTC1//HEYL//E2F7//CBX6//BCOR//WWC3//TBL1XR1//LMCD1//FEZF1//RGD1565692//VEGFA//BRAF//PABPN1//MAPKAPK2//MAPK4//NPHS1//ETF1//IGF1//THBS1//DUSP7//DUSP3//BCL2//UBE2A//RNF111//ZNRF2//CBL//UBE2D2//KLHL8//CACUL…
GO:0045926	negative regulation of growth	Biological process	15	255	557	17363	1.83367	0.017955	0.300317	1.74582	0.02693	BCL2//FHL1//ACVRL1//PTPRJ//TCHP//PML//SH3BP4//SFRP1//PPP1R9B//TNR//SEMA3G//LBP//WWC3//ULK1//KCNK2
GO:0044248	cellular catabolic process	Biological process	72	1759	557	17363	1.27596	0.0181171	0.302269	1.74191	0.129264	BECN1//ULK1//ATG9A//ATG16L1//RAB33B//GABARAPL2//ETF1//KLHL8//RNF111//ZNRF2//CACUL1//CBL//RC3H1//CNOT7//DDX5//PDE7A//USP37//USP15//USP46//USP25//USP47//USP13//USP24//TOLLIP//USP9X//RANBP3//ZNRF3//EPG5//TBC1D5//PKD1//PRKACA//ENPP2//PSME4//PIP4K2A//BCL2//SOGA1//KDM4A//SH3BP4//LIN28B//UBXN8//EDEM1//EDC3//CLEC16A//SENP1//RFWD2//PLA2G15//CYP1A2//CAT//CRBN//UBE2A//PML//RNF187//FBXL22//OTUD5//TBL1XR1//FM…
GO:0050805	negative regulation of synaptic transmission	Biological process	7	84	557	17363	2.5977	0.0182081	0.302272	1.73974	0.0125673	SYT4//DRD2//SLC24A2//NLGN3//FMR1//BRAF//TNR
GO:0072028	nephron morphogenesis	Biological process	7	84	557	17363	2.5977	0.0182081	0.302272	1.73974	0.0125673	BCL2//PBX1//DCHS1//WNT4//PGF//PKD1//VEGFA
GO:1990138	neuron projection extension	Biological process	11	166	557	17363	2.06564	0.0182616	0.302407	1.73846	0.0197487	OLFM1//TNR//SEMA3G//RAB11A//NLGN3//ULK1//USP9X//DCX//VEGFA//SYT17//SYT4
GO:1902373	negative regulation of mRNA catabolic process	Biological process	5	48	557	17363	3.24712	0.0183673	0.303402	1.73596	0.00897666	MAPKAPK2//VEGFA//TARDBP//SECISBP2//FMR1
GO:0032352	positive regulation of hormone metabolic process	Biological process	3	18	557	17363	5.19539	0.018712	0.305308	1.72788	0.005386	WNT4//IGF1//IGF1R
GO:0043369	CD4-positive or CD8-positive, alpha-beta T cell lineage commitment	Biological process	3	18	557	17363	5.19539	0.018712	0.305308	1.72788	0.005386	BCL2//OTUD5//BRAF
GO:0071625	vocalization behavior	Biological process	3	18	557	17363	5.19539	0.018712	0.305308	1.72788	0.005386	NRXN2//NLGN3//DLG4
GO:1902065	response to L-glutamate	Biological process	3	18	557	17363	5.19539	0.018712	0.305308	1.72788	0.005386	ABCB1A//IGF1R//HPCA
GO:2001224	positive regulation of neuron migration	Biological process	3	18	557	17363	5.19539	0.018712	0.305308	1.72788	0.005386	PTPRZ1//RAPGEF2//ZFP609
GO:0009792	embryo development ending in birth or egg hatching	Biological process	34	729	557	17363	1.45385	0.018887	0.30741	1.72384	0.0610413	PKD1//ACVRL1//ARNT2//ZFAND5//PYGO2//UBE2A//RPGRIP1L//WDTC1//ZMIZ1//USP9X//DUSP3//MAFG//APBA1//VEGFA//POGLUT1//SFRP1//PRICKLE2//ROCK2//PRKACA//LIAS//VASP//APAF1//DCHS1//WNT9A//HOXB5//PBX1//ACSL4//E2F8//E2F7//VASH2//FBXW8//VASH1//PPP2R3A//IGF1
GO:0072657	protein localization to membrane	Biological process	23	449	557	17363	1.5968	0.0189716	0.308034	1.7219	0.0412926	SEC63//RFTN2//CNST//GOLPH3//ARHGEF9//LRP4//CACNB2//ROCK2//SKAP1//DCHS1//RAPGEF2//RAB11A//WNT4//BRAF//HPCA//DMTN//DLG4//NRXN2//CAMK2D//PGRMC1//SORBS1//PPP1R9B//HGS
GO:0009628	response to abiotic stimulus	Biological process	57	1347	557	17363	1.3191	0.0190682	0.308283	1.71969	0.102334	P2RX2//BECN1//ABCB1A//BCL2//CAMK2D//CAT//DRD2//IGF1//SOD2//ACVRL1//ARNT2//PML//PDLIM1//APAF1//ITPR2//P2RX3//VEGFA//PGF//KCNK2//INHBB//LCK//ANKRD23//THBS1//NFAT5//BRAF//NLGN3//ADRA1B//PTPRZ1//NR3C1//VIM//TACR1//SLC27A1//UBE2A//ZRANB3//BRSK1//FMR1//FECH//TP63//RFWD2//CBL//ANO3//IGF1R//PRKACA//USP47//NRXN2//PKD1//DCX//HPCA//EIF4EBP1//PCMT1//SUV39H1//RGD1565692//SFRP1//WNT4//CCND2//PPP1R9B//CHORDC1
GO:0031345	negative regulation of cell projection organization	Biological process	12	189	557	17363	1.9792	0.0190796	0.308283	1.71943	0.021544	TNR//VIM//SEMA3G//TCHP//ULK1//LRP4//RAPGEF2//NLGN3//NGEF//LOC100909840//PFN2//PTPRZ1
GO:0006811	ion transport	Biological process	65	1570	557	17363	1.29058	0.0195306	0.314125	1.70928	0.116697	SLC27A1//FCGR2A//CAMK2D//DRD2//PPME1//SLC7A1//P2RX3//KCNK2//ABCC9//KCND3//SLC24A2//CACNB2//PKD1//NALCN//ITPR2//CLIC5//NDFIP1//SLC30A5//CP//ATOX1//STEAP3//SLC40A1//SLC18A2//MICU1//PML//BCL2//THBS1//PRSS8//APBA1//NR3C1//SYT4//SLC21A4//SLC16A5//SLC35C2//SLC6A19//SLC44A1//ACSL4//ABCB1A//GABRB3//CHRNA5//GRIA3//KCNQ3//FXYD6//KCNH3//SCN9A//CRBN//SLC31A2//SLC9A4//FHL1//PXK//ATP11A//PLA2G2D//LCK//IGF1//AT…
GO:0006401	RNA catabolic process	Biological process	13	212	557	17363	1.91151	0.0195485	0.314125	1.70889	0.0233393	ETF1//RC3H1//CNOT7//DDX5//LIN28B//EDC3//FMR1//ELAVL4//CNOT8//MAPKAPK2//VEGFA//TARDBP//SECISBP2
GO:0050794	regulation of cellular process	Biological process	374	10927	557	17363	1.06694	0.0196747	0.314125	1.70609	0.671454	CLSPN//LOC102556967//CUX1//MLXIPL//FOXG1//NR3C1//TP63//MAFK//RB1//THRB//DDX5//SUV39H1//CREBRF//EZH1//ETS2//KLF12//CNOT7//NSD1//SNAI3//E2F8//WDTC1//HEYL//E2F7//CBX6//BCOR//WWC3//TBL1XR1//LMCD1//FEZF1//RGD1565692//VEGFA//KCNH3//BRAF//PABPN1//MAPKAPK2//MAPK4//NPHS1//IGF1//THBS1//DUSP7//DUSP3//FMR1//SECISBP2//HTRA4//BCL2//SOD2//GRIA3//PML//CORO1C//LRP4//PPP1R9B//TARDBP//PROM2//ROCK2//RSPO1//CCND2//AC…
GO:0001763	morphogenesis of a branching structure	Biological process	14	235	557	17363	1.85708	0.0197444	0.314125	1.70456	0.0251346	VEGFA//BCL2//PBX1//DCHS1//WNT4//PGF//IGF1//PKD1//DRD2//PML//TMTC3//TP63//SFRP1//CTNND2
GO:0008152	metabolic process	Biological process	356	10354	557	17363	1.07179	0.0197514	0.314125	1.7044	0.639138	ACOT4//BECN1//ULK1//ATG9A//ATG16L1//RAB33B//GABARAPL2//RECQL5//LOC102556967//CUX1//MLXIPL//FOXG1//NR3C1//TP63//MAFK//RB1//THRB//DDX5//SUV39H1//CREBRF//EZH1//ETS2//KLF12//CNOT7//NSD1//SNAI3//E2F8//WDTC1//HEYL//E2F7//CBX6//BCOR//WWC3//TBL1XR1//LMCD1//FEZF1//RGD1565692//VEGFA//BRAF//PABPN1//MAPKAPK2//MAPK4//NPHS1//ETF1//IGF1//THBS1//DUSP7//DUSP3//BCL2//UBE2A//RNF111//ZNRF2//CBL//UBE2D2//KLHL8//CACUL…
GO:0009896	positive regulation of catabolic process	Biological process	20	377	557	17363	1.65371	0.0197582	0.314125	1.70425	0.0359066	BECN1//SH3BP4//RFWD2//NDFIP1//CREBRF//PPP2R3A//ADRA1B//MLXIPL//IGF1//CNOT7//CNOT8//RC3H1//CLEC16A//FMR1//TMTC3//EDEM1//USP13//SPTLC2//PIP4K2A//ULK1
GO:0046683	response to organophosphorus	Biological process	12	190	557	17363	1.96878	0.0197969	0.314125	1.7034	0.021544	P2RX2//P2RX6//P2RX3//BRAF//BCL2//REN//CCND2//SERPINA3N//INHBB//RAPGEF2//DMTN//ITPR2
GO:0007528	neuromuscular junction development	Biological process	5	49	557	17363	3.18085	0.0199317	0.314125	1.70046	0.00897666	LRP4//P2RX2//CACNB2//KY//COL4A5
GO:0009994	oocyte differentiation	Biological process	5	49	557	17363	3.18085	0.0199317	0.314125	1.70046	0.00897666	RPS6KA2//BCL2//INHBB//WNT4//IGF1
GO:0043278	response to morphine	Biological process	5	49	557	17363	3.18085	0.0199317	0.314125	1.70046	0.00897666	PPP1R9B//ABCB1A//ADRA1B//DRD2//TACR1
GO:0006357	regulation of transcription from RNA polymerase II promoter	Biological process	77	1908	557	17363	1.258	0.0199601	0.314125	1.69984	0.138241	LOC102556967//CUX1//MLXIPL//FOXG1//NR3C1//TP63//MAFK//RB1//THRB//DDX5//SUV39H1//CREBRF//EZH1//ETS2//KLF12//CNOT7//NSD1//SNAI3//E2F8//WDTC1//HEYL//E2F7//CBX6//BCOR//WWC3//TBL1XR1//LMCD1//FEZF1//RGD1565692//VEGFA//MAML1//MAML2//USP15//ACVRL1//USP9X//LRP4//ZFP423//SFRP1//SUPT6H//RECQL5//SLC40A1//WDR5//DRD2//IGF1//CALCOCO1//PKD1//ARNT2//SKAP1//MIXL1//TARDBP//SENP1//PBX1//NFAT5//PML//ATXN7//ZMIZ1//MLL…
GO:0007269	neurotransmitter secretion	Biological process	10	147	557	17363	2.12057	0.0202131	0.316077	1.69437	0.0179533	APBA1//SYT4//FMR1//RHOT1//SYT17//LOC100909840//PFN2//BRAF//NRXN2//BRSK1
GO:0099643	signal release from synapse	Biological process	10	147	557	17363	2.12057	0.0202131	0.316077	1.69437	0.0179533	NRXN2//BRSK1//SYT4//APBA1//FMR1//RHOT1//SYT17//LOC100909840//PFN2//BRAF
GO:0031346	positive regulation of cell projection organization	Biological process	22	427	557	17363	1.60607	0.0202266	0.316077	1.69408	0.0394973	PTPRZ1//NCKIPSD//RAPGEF2//CDC42EP4//RAB11A//RND2//DCX//BRAF//IGF1R//VEGFA//CUX1//FBXW8//FMR1//GPM6A//NLGN3//NR3C1//ELAVL4//SYT17//SYT4//CORO1C//ENPP2//PROM2
GO:0051272	positive regulation of cellular component movement	Biological process	25	502	557	17363	1.55241	0.0203139	0.316697	1.69221	0.0448833	TACR1//AOC3//PECAM1//CXCL13//ROCK2//THBS1//VEGFA//CLASP1//RAB11A//ENPP2//PTPRJ//DMTN//BCL2//CAMK2D//IGF1//HAS2//PODXL//SOD2//PTPRZ1//IGF1R//FAM110C//PGF//LBP//RAPGEF2//ZFP609
GO:0016079	synaptic vesicle exocytosis	Biological process	7	86	557	17363	2.53728	0.0204645	0.317557	1.689	0.0125673	SYT17//SYT4//LOC100909840//PFN2//BRAF//FMR1//APBA1
GO:0061333	renal tubule morphogenesis	Biological process	7	86	557	17363	2.53728	0.0204645	0.317557	1.689	0.0125673	BCL2//PBX1//DCHS1//WNT4//PGF//PKD1//VEGFA
GO:0060740	prostate gland epithelium morphogenesis	Biological process	4	33	557	17363	3.77847	0.0205236	0.31761	1.68775	0.00718133	TP63//IGF1//SFRP1//IGF1R
GO:0002768	immune response-regulating cell surface receptor signaling pathway	Biological process	11	169	557	17363	2.02897	0.0205633	0.31761	1.68691	0.0197487	BRAF//SKAP1//LCK//RC3H1//ITPR2//RFTN2//BCL2//BLK//PTPRJ//DUSP3//FCGR2A
GO:0008630	intrinsic apoptotic signaling pathway in response to DNA damage	Biological process	8	106	557	17363	2.35263	0.0207218	0.318504	1.68357	0.0143627	TP63//PML//CDIP1//HIPK1//STEAP3//USP47//BCL2//SOD2
GO:0061326	renal tubule development	Biological process	8	106	557	17363	2.35263	0.0207218	0.318504	1.68357	0.0143627	BCL2//PBX1//DCHS1//WNT4//PGF//HEYL//PKD1//VEGFA
GO:0014070	response to organic cyclic compound	Biological process	56	1326	557	17363	1.31648	0.0207647	0.318504	1.68267	0.100539	ADRA1B//DRD2//ABCB1A//CALCOCO1//DDX5//PADI2//BCL2//IGF1//HID1//DGCR8//LIN28B//CAT//CYP1A2//TACR1//ARNT2//CCND2//VIM//VEGFA//WNT4//PPP1R9B//TP63//BECN1//IGF1R//P2RX2//P2RX6//P2RX3//THBS1//CBL//SERPINA3N//FMR1//SLC18A2//ELAVL4//NR3C1//RFTN2//THRB//PTPRU//PRSS8//BRAF//REN//HEYL//SFRP1//INHBB//RAPGEF2//DMTN//ITPR2//ENPP2//ROCK2//PECAM1//KLF6//GABRB3//CYP11B1//EIF4EBP1//FECH//RECQL5//CREBRF//HPCA
GO:0006366	transcription from RNA polymerase II promoter	Biological process	79	1969	557	17363	1.25069	0.0209711	0.320918	1.67838	0.141831	LOC102556967//CUX1//MLXIPL//FOXG1//NR3C1//TP63//MAFK//RB1//THRB//DDX5//SUV39H1//CREBRF//EZH1//ETS2//KLF12//CNOT7//NSD1//SNAI3//E2F8//WDTC1//HEYL//E2F7//CBX6//BCOR//WWC3//TBL1XR1//LMCD1//FEZF1//RGD1565692//VEGFA//SOD2//SUPT6H//ZFP395//BRWD3//ZMYM3//BRD3//ZFP609//TAF7L//GSC2//ZFP770//ARID4B//ELL2//MAML1//MAML2//USP15//ACVRL1//USP9X//LRP4//ZFP423//SFRP1//RECQL5//SLC40A1//WDR5//DRD2//IGF1//CALCOCO1//…
GO:0045471	response to ethanol	Biological process	14	237	557	17363	1.8414	0.0210667	0.320918	1.6764	0.0251346	DRD2//USP46//SOD2//ITPR2//EIF4EBP1//BCL2//CAT//IGF1//TACR1//PCMT1//IGF1R//FECH//CBL//CCND2
GO:1901990	regulation of mitotic cell cycle phase transition	Biological process	14	237	557	17363	1.8414	0.0210667	0.320918	1.6764	0.0251346	PML//CAMK2D//PBX1//RAB11A//FHL1//USP47//TP63//PKD1//CLSPN//RB1//CCND2//MYO16//BCL2//E2F7
GO:0007015	actin filament organization	Biological process	19	356	557	17363	1.66369	0.0214839	0.324539	1.66789	0.0341113	SHROOM1//DMTN//GAS7//PPP1R9B//VASP//PFN2//SHROOM2//LOC100909840//PECAM1//CDC42EP4//NPHS1//GMFB//ITGB5//SORBS1//BRAF//TACR1//WNT4//CLASP1//BCL2
GO:0042325	regulation of phosphorylation	Biological process	61	1467	557	17363	1.29619	0.0215649	0.324539	1.66625	0.109515	BRAF//IGF1//THBS1//DUSP7//DUSP3//PML//CORO1C//LRP4//PPP1R9B//TARDBP//PROM2//FMR1//ROCK2//RSPO1//CCND2//VEGFA//CHMP6//CBL//MLXIPL//RB1//CHAD//ZFP91//TRAF2//DMTN//INHBB//ACVRL1//FECH//PKD1//TOM1L1//RAP2C//DRD2//CLSPN//NSD1//LOC100909840//BCL2//CREBL2//PFN2//ATXN7//GRB10//CNOT7//PECAM1//LCK//HGS//PTPRJ//REN//IGF1R//ADRA1B//FZD4//SFRP1//MMD//RAPGEF2//CACUL1//CDK5R2//FKTN//PTPRZ1//ENPP2//LDLRAD4//CAMK…
GO:0003044	regulation of systemic arterial blood pressure mediated by a chemical signal	Biological process	5	50	557	17363	3.11724	0.0215808	0.324539	1.66593	0.00897666	ADRA1B//REN//RPS6KA2//TACR1//SOD2
GO:0010324	membrane invagination	Biological process	6	68	557	17363	2.7505	0.0216882	0.324539	1.66378	0.010772	FCGR2A//TREML4//BECN1//THBS1//LBP//HGS
GO:0001946	lymphangiogenesis	Biological process	3	19	557	17363	4.92195	0.0217019	0.324539	1.6635	0.005386	VASH1//VEGFA//ACVRL1
GO:0070875	positive regulation of glycogen metabolic process	Biological process	3	19	557	17363	4.92195	0.0217019	0.324539	1.6635	0.005386	IGF1//SORBS1//ADRA1B
GO:0070884	regulation of calcineurin-NFAT signaling cascade	Biological process	3	19	557	17363	4.92195	0.0217019	0.324539	1.6635	0.005386	IGF1//LMCD1//NFAT5
GO:0106056	regulation of calcineurin-mediated signaling	Biological process	3	19	557	17363	4.92195	0.0217019	0.324539	1.6635	0.005386	NFAT5//IGF1//LMCD1
GO:0006897	endocytosis	Biological process	27	556	557	17363	1.51377	0.0217854	0.324539	1.66183	0.048474	DRD2//RSPO1//FMR1//DLG4//TBC1D5//VEGFA//NLGN3//ENPP2//PECAM1//CDC42SE1//FCGR2A//TREML4//SYT4//ULK1//ITPR2//BECN1//THBS1//MAPKAPK2//DCX//SGIP1//CBL//PROM2//LBP//SH3BP4//SCAMP2//LRP4//SH3KBP1
GO:0001657	ureteric bud development	Biological process	8	107	557	17363	2.33064	0.0217919	0.324539	1.6617	0.0143627	BCL2//PBX1//DCHS1//WNT4//PGF//VEGFA//CAT//SFRP1
GO:0043279	response to alkaloid	Biological process	11	171	557	17363	2.00524	0.0222122	0.33006	1.65341	0.0197487	ADRA1B//DRD2//ABCB1A//BCL2//IGF1//FMR1//SLC18A2//ELAVL4//TACR1//PPP1R9B//RECQL5
GO:0051241	negative regulation of multicellular organismal process	Biological process	50	1167	557	17363	1.33558	0.0222906	0.330487	1.65188	0.0897666	ACVRL1//THBS1//VASH1//LOC100909840//CORO1C//PFN2//LDLRAD4//VEGFA//SFRP1//TNR//VIM//ROCK2//COL4A2//PML//INHBB//BCL2//LRP4//BCOR//SEMA3G//WNT9A//ATG9A//NDFIP1//LBP//DRD2//TP63//RC3H1//FOXG1//FMR1//PBX1//DDX6//TOB2//MRVI1//WWC3//SYT4//ULK1//KDM4A//LINGO1//RAPGEF2//KCNK2//IGF1//NLGN3//NGEF//WNT4//CHAD//MIXL1//PRKACA//OTUD5//PTPRZ1//CXCL13//OLFM1
GO:0048638	regulation of developmental growth	Biological process	19	358	557	17363	1.6544	0.0226094	0.334468	1.64571	0.0341113	OLFM1//TNR//SEMA3G//IGF1//ATRN//BCL2//DRD2//RAB11A//WWC3//ULK1//RND2//DCX//VEGFA//KCNK2//NR3C1//PPP2R3A//SYT17//SYT4//SFRP1
GO:1901890	positive regulation of cell junction assembly	Biological process	4	34	557	17363	3.66734	0.0226867	0.334868	1.64423	0.00718133	PTPRJ//VEGFA//ENPP2//WNT4
GO:1903050	regulation of proteolysis involved in cellular protein catabolic process	Biological process	12	194	557	17363	1.92819	0.0228687	0.336808	1.64076	0.021544	PKD1//PRKACA//CLEC16A//SENP1//RFWD2//GABARAPL2//FMR1//TMTC3//EDEM1//USP25//USP13//PML
GO:1901991	negative regulation of mitotic cell cycle phase transition	Biological process	9	129	557	17363	2.17482	0.0232005	0.337427	1.6345	0.016158	PML//FHL1//USP47//TP63//CLSPN//MYO16//BCL2//RB1//E2F7
GO:0002764	immune response-regulating signaling pathway	Biological process	16	287	557	17363	1.73783	0.0232703	0.337427	1.6332	0.0287253	MAPKAPK2//SKAP1//BRAF//LCK//RC3H1//LRRC14//LBP//TREML4//ITPR2//LSM14A//RFTN2//BCL2//BLK//PTPRJ//DUSP3//FCGR2A
GO:0050808	synapse organization	Biological process	16	287	557	17363	1.73783	0.0232703	0.337427	1.6332	0.0287253	NRXN2//NLGN3//DRD2//GPM6A//PCDHB20//P2RX2//CACNB2//KY//COL4A5//LRP4//DLG4//PGRMC1//FMR1//CTNND2//TNR//ELFN1
GO:0080135	regulation of cellular response to stress	Biological process	28	585	557	17363	1.49201	0.0233102	0.337427	1.63245	0.0502693	FIGN//FECH//TRAF2//FZD4//SFRP1//DDX5//IGF1R//FKTN//DUSP3//BRAF//TNR//CHORDC1//KCNK2//CREBRF//VEGFA//SZT2//STEAP3//SOD2//USP47//TLDC1//EDEM1//USP25//USP13//RECQL5//VASH1//TP63//PML//FMR1
GO:0006911	phagocytosis, engulfment	Biological process	5	51	557	17363	3.05611	0.0233163	0.337427	1.63234	0.00897666	BECN1//THBS1//LBP//FCGR2A//TREML4
GO:0014072	response to isoquinoline alkaloid	Biological process	5	51	557	17363	3.05611	0.0233163	0.337427	1.63234	0.00897666	ABCB1A//ADRA1B//DRD2//TACR1//PPP1R9B
GO:0051496	positive regulation of stress fiber assembly	Biological process	5	51	557	17363	3.05611	0.0233163	0.337427	1.63234	0.00897666	LOC100909840//BRAF//TACR1//PFN2//WNT4
GO:1903078	positive regulation of protein localization to plasma membrane	Biological process	5	51	557	17363	3.05611	0.0233163	0.337427	1.63234	0.00897666	CNST//PGRMC1//SORBS1//RAB11A//PPP1R9B
GO:0010639	negative regulation of organelle organization	Biological process	19	360	557	17363	1.64521	0.0237795	0.343384	1.6238	0.0341113	BCOR//MAP1A//CLASP1//VAT1//SHROOM2//LOC100909840//PECAM1//PFN2//SYT4//PML//GMFB//TCHP//RPS6KA2//TOM1L1//SUPT6H//IGF1//KDM4A//CLEC16A//BECN1
GO:0071383	cellular response to steroid hormone stimulus	Biological process	16	288	557	17363	1.7318	0.0239395	0.344947	1.62088	0.0287253	CALCOCO1//DDX5//PADI2//TP63//NR3C1//THRB//IGF1//HEYL//SFRP1//SERPINA3N//IGF1R//EIF4EBP1//ABCB1A//FECH//VEGFA//CREBRF
GO:0048709	oligodendrocyte differentiation	Biological process	8	109	557	17363	2.28788	0.0240482	0.345764	1.61892	0.0143627	MYRF//KCNQ3//ENPP2//LINGO1//NLGN3//BCL2//PTPRZ1//PTPRJ
GO:0010657	muscle cell apoptotic process	Biological process	7	89	557	17363	2.45176	0.0242032	0.347122	1.61613	0.0125673	IGF1//IGF1R//RPS6KA2//APAF1//CAMK2D//BCL2//PCMT1
GO:0051302	regulation of cell division	Biological process	9	130	557	17363	2.15809	0.0242469	0.347122	1.61534	0.016158	TP63//BECN1//E2F8//E2F7//DRD2//IGF1R//CAT//VEGFA//PGF
GO:0065009	regulation of molecular function	Biological process	117	3079	557	17363	1.18453	0.0245474	0.349402	1.61	0.210054	BRAF//IGF1//THBS1//DUSP7//DUSP3//CHMP6//CBL//RB1//CHAD//SENP1//LCK//PML//APAF1//DRD2//ITPR2//ZFP91//TRAF2//GPHA2//PROM2//INHBB//CXCL13//GMFB//VEGFA//PGF//HPCA//PPP1R17//NIFK//ELFN1//CNST//SERPINA3N//PSME4//PECAM1//SH3BP4//BCL2//PKD1//CAT//LRRC14//RAPGEF2//TOM1L1//CLSPN//NDFIP1//SYNGR3//PPP1R9B//PXK//LOC100909840//TOR1AIP2//PFN2//CRTC3//NGEF//CHN1//EVI5//SIPA1L3//RGS4//CDC42EP4//ARHGAP22//ACAP3//R…
GO:0042147	retrograde transport, endosome to Golgi	Biological process	6	70	557	17363	2.67192	0.0246411	0.349402	1.60834	0.010772	EVI5//PLEKHJ1//RAB6B//RAB9B//TBC1D5//STX6
GO:0098657	import into cell	Biological process	29	614	557	17363	1.47231	0.0247913	0.349402	1.6057	0.0520646	DRD2//RSPO1//FMR1//DLG4//TBC1D5//VEGFA//SGIP1//SH3BP4//SCAMP2//LRP4//SH3KBP1//NLGN3//ENPP2//PECAM1//CDC42SE1//FCGR2A//TREML4//SYT4//ULK1//ITPR2//BECN1//THBS1//MAPKAPK2//DCX//CBL//PROM2//LBP//STEAP3//SLC9A4
GO:0035590	purinergic nucleotide receptor signaling pathway	Biological process	3	20	557	17363	4.67585	0.0249367	0.349402	1.60316	0.005386	P2RX2//P2RX6//P2RX3
GO:0043984	histone H4-K16 acetylation	Biological process	3	20	557	17363	4.67585	0.0249367	0.349402	1.60316	0.005386	MSL1//MSL2//WDR5
GO:0050774	negative regulation of dendrite morphogenesis	Biological process	3	20	557	17363	4.67585	0.0249367	0.349402	1.60316	0.005386	NLGN3//NGEF//RAPGEF2
GO:0061298	retina vasculature development in camera-type eye	Biological process	3	20	557	17363	4.67585	0.0249367	0.349402	1.60316	0.005386	FZD4//VEGFA//ACVRL1
GO:0001941	postsynaptic membrane organization	Biological process	4	35	557	17363	3.56255	0.0249835	0.349402	1.60235	0.00718133	LRP4//NRXN2//NLGN3//DLG4
GO:0045747	positive regulation of Notch signaling pathway	Biological process	4	35	557	17363	3.56255	0.0249835	0.349402	1.60235	0.00718133	TP63//POGLUT1//SLC35C2//ZMIZ1
GO:0060512	prostate gland morphogenesis	Biological process	4	35	557	17363	3.56255	0.0249835	0.349402	1.60235	0.00718133	TP63//IGF1//SFRP1//IGF1R
GO:0070873	regulation of glycogen metabolic process	Biological process	4	35	557	17363	3.56255	0.0249835	0.349402	1.60235	0.00718133	GRB10//IGF1//SORBS1//ADRA1B
GO:0043009	chordate embryonic development	Biological process	33	719	557	17363	1.43072	0.0251118	0.35046	1.60012	0.059246	PKD1//ACVRL1//ARNT2//ZFAND5//PYGO2//UBE2A//RPGRIP1L//WDTC1//ZMIZ1//USP9X//DUSP3//MAFG//APBA1//VEGFA//POGLUT1//SFRP1//PRICKLE2//ROCK2//PRKACA//LIAS//VASP//APAF1//DCHS1//WNT9A//HOXB5//PBX1//E2F8//E2F7//VASH2//FBXW8//VASH1//PPP2R3A//IGF1
GO:0016482	cytosolic transport	Biological process	9	131	557	17363	2.14161	0.0253264	0.352716	1.59643	0.016158	TGOLN2//EVI5//PLEKHJ1//RAB6B//RAB9B//TBC1D5//STX6//BECN1//AP1G1
GO:0016570	histone modification	Biological process	23	462	557	17363	1.55187	0.0253942	0.352921	1.59527	0.0412926	NSD1//BCOR//UBE2A//TBL1XR1//KDM4A//ATXN7L3//ATXN7//PML//FMR1//ARID4B//RGD1565692//PYGO2//USP15//PADI2//POLE3//WDR5//NAA60//MSL1//MSL2//SUV39H1//SUPT6H//EZH1//VEGFA
GO:0046916	cellular transition metal ion homeostasis	Biological process	7	90	557	17363	2.42452	0.0255471	0.354307	1.59266	0.0125673	SLC31A2//ATOX1//SLC40A1//CP//NDFIP1//SLC30A5//LCK
GO:0040007	growth	Biological process	45	1042	557	17363	1.34621	0.0260046	0.359579	1.58495	0.0807899	ADRA1B//BCL2//RB1//HTRA4//THBS1//IGF1//ACSL4//USP47//SFRP1//FHL1//ACVRL1//PTPRJ//TCHP//PML//SH3BP4//PPP1R9B//OLFM1//TNR//SEMA3G//LBP//WDTC1//TBL1XR1//APBA1//IGSF11//ATRN//DRD2//VIM//RAB11A//WWC3//PYGO2//ZMIZ1//ULK1//RND2//DCX//NLGN3//USP9X//VEGFA//LRP4//KCNK2//TMTC3//CAMK2D//NR3C1//PPP2R3A//SYT17//SYT4
GO:0046486	glycerolipid metabolic process	Biological process	17	315	557	17363	1.68232	0.0260353	0.359579	1.58444	0.0305206	PIGN//ACSL4//CAT//SLC27A1//PLA2G15//AGPAT1//PTDSS2//IMPA1//PRKACA//ENPP2//DGKK//DRD2//PIP4K2A//MTMR3//THRB//TBL1XR1//DGKG
GO:0046928	regulation of neurotransmitter secretion	Biological process	6	71	557	17363	2.63428	0.0262134	0.360542	1.58148	0.010772	SYT4//LOC100909840//PFN2//BRAF//FMR1//RHOT1
GO:0060675	ureteric bud morphogenesis	Biological process	6	71	557	17363	2.63428	0.0262134	0.360542	1.58148	0.010772	BCL2//PBX1//DCHS1//WNT4//PGF//VEGFA
GO:0014074	response to purine-containing compound	Biological process	13	221	557	17363	1.83367	0.0263895	0.362216	1.57857	0.0233393	BCL2//IGF1//P2RX2//P2RX6//P2RX3//BRAF//REN//CCND2//SERPINA3N//INHBB//RAPGEF2//DMTN//ITPR2
GO:0006939	smooth muscle contraction	Biological process	8	111	557	17363	2.24666	0.0264634	0.362483	1.57735	0.0143627	ADRA1B//P2RX2//P2RX3//DRD2//MRVI1//TACR1//LCK//ROCK2
GO:0043112	receptor metabolic process	Biological process	11	176	557	17363	1.94827	0.0267559	0.365729	1.57258	0.0197487	PLEKHJ1//GRIA3//DRD2//RSPO1//FMR1//DLG4//TBC1D5//VEGFA//ULK1//BECN1//ZNRF3
GO:0042127	regulation of cell proliferation	Biological process	67	1653	557	17363	1.26349	0.0268546	0.365729	1.57098	0.120287	ACVRL1//THBS1//VASH1//VASH2//VEGFA//PGF//DRD2//FOXG1//TP63//MLXIPL//BCL2//IGF1//THRB//ARNT2//PRKACA//HAS2//CRKL//UBE2A//PBX1//CNOT7//PRC1//RNF187//CNOT8//CACUL1//HIPK1//CCND2//PDF//ENPP2//SFRP1//BECN1//PTPRU//RPS6KA2//MYO16//RB1//SOD2//PTPRZ1//WNT9A//PTPRJ//RAPGEF2//TMEM127//E2F7//TOB2//PML//FKTN//FEZF1//SH3BP4//RC3H1//PYGO2//IGF1R//NDFIP1//PLA2G2D//ZMIZ1//TACR1//CAMK2D//KCNK2//VIM//DGCR8//NQO2//…
GO:0034645	cellular macromolecule biosynthetic process	Biological process	156	4241	557	17363	1.14664	0.0268652	0.365729	1.57081	0.280072	RECQL5//LOC102556967//CUX1//MLXIPL//FOXG1//NR3C1//TP63//MAFK//RB1//THRB//DDX5//SUV39H1//CREBRF//EZH1//ETS2//KLF12//CNOT7//NSD1//SNAI3//E2F8//WDTC1//HEYL//E2F7//CBX6//BCOR//WWC3//TBL1XR1//LMCD1//FEZF1//RGD1565692//VEGFA//SECISBP2//EIF4EBP1//GTF2H1//POLR1B//ARNT2//NFYB//TARDBP//NFAT5//SSBP2//CAMTA1//ARID3B//HOXB5//MAFG//KLF10//SUPT6H//USP37//PADI2//CTNND2//CALCOCO1//ATXN7L3//MED28//COL4A2//L3MBTL1/…
GO:0032355	response to estradiol	Biological process	14	245	557	17363	1.78128	0.0270294	0.367213	1.56816	0.0251346	ABCB1A//IGF1//IGF1R//ENPP2//SFRP1//WNT4//PPP1R9B//CAT//CYP1A2//TACR1//ARNT2//CCND2//VIM//VEGFA
GO:0034976	response to endoplasmic reticulum stress	Biological process	13	222	557	17363	1.82541	0.027246	0.367953	1.5647	0.0233393	UBXN8//EDEM1//BCL2//PML//APAF1//CREBRF//USP25//USP13//TMX4//TARDBP//TMTC3//ELAVL4//THBS1
GO:0030325	adrenal gland development	Biological process	4	36	557	17363	3.46359	0.0274155	0.367953	1.562	0.00718133	NR3C1//IGF1R//PBX1//WNT4
GO:0032885	regulation of polysaccharide biosynthetic process	Biological process	4	36	557	17363	3.46359	0.0274155	0.367953	1.562	0.00718133	GRB10//IGF1//SORBS1//HAS2
GO:0033144	negative regulation of intracellular steroid hormone receptor signaling pathway	Biological process	4	36	557	17363	3.46359	0.0274155	0.367953	1.562	0.00718133	TP63//IGF1//HEYL//SFRP1
GO:0060674	placenta blood vessel development	Biological process	4	36	557	17363	3.46359	0.0274155	0.367953	1.562	0.00718133	FBXW8//VASH2//VASH1//PKD1
GO:2000171	negative regulation of dendrite development	Biological process	4	36	557	17363	3.46359	0.0274155	0.367953	1.562	0.00718133	RAPGEF2//NLGN3//NGEF//PTPRZ1
GO:0001837	epithelial to mesenchymal transition	Biological process	9	133	557	17363	2.10941	0.027587	0.36951	1.5593	0.016158	HEYL//CLASP1//OLFM1//LDLRAD4//VEGFA//SFRP1//HAS2//DDX5//WNT4
GO:0008104	protein localization	Biological process	94	2425	557	17363	1.20833	0.0276849	0.370077	1.55776	0.168761	RAB33B//TNPO1//CEP57//PKD1//RANBP3//PML//SEC63//HGS//EVI5//COPB1//AP3M1//SNX27//TOM1L1//HID1//TBC1D1//TBC1D5//STX6//SCAMP2//APBA1//TLN2//ITPR2//STEAP3//GOLPH3//SUPT6H//ARF3//IGF2R//TMED7//YIPF5//ATG9A//CHMP7//RGD1563962//GABARAPL2//SCAMP4//PABPN1//CYB5R4//SLC18A2//ILDR2//TARDBP//BLK//RFTN2//BCL2//MMD//DDX5//IGF1//NAGPA//PTPRU//ATG16L1//DLG4//NPHS1//TOLLIP//CNST//ARHGEF9//LRP4//PMM2//SHROOM2//CORO…
GO:0000280	nuclear division	Biological process	20	391	557	17363	1.59449	0.027759	0.370324	1.5566	0.0359066	CEP57//MAU2//POGZ//NCAPD2//BECN1//CHMP6//CHMP7//RAB11A//L3MBTL1//KIF11//RSPO1//CLASP1//RB1//RPS6KA2//WNT4//TOM1L1//DRD2//IGF1//IGF1R//RANBP3
GO:0072171	mesonephric tubule morphogenesis	Biological process	6	72	557	17363	2.5977	0.0278509	0.370807	1.55516	0.010772	BCL2//PBX1//DCHS1//WNT4//PGF//VEGFA
GO:0031324	negative regulation of cellular metabolic process	Biological process	96	2484	557	17363	1.20473	0.0280273	0.371644	1.55242	0.172352	LOC102556967//CUX1//MLXIPL//FOXG1//NR3C1//TP63//MAFK//RB1//THRB//DDX5//SUV39H1//CREBRF//EZH1//ETS2//KLF12//CNOT7//NSD1//SNAI3//E2F8//WDTC1//HEYL//E2F7//CBX6//BCOR//WWC3//TBL1XR1//LMCD1//FEZF1//RGD1565692//VEGFA//DUSP7//DUSP3//TARDBP//CORO1C//FMR1//DLG4//CHMP6//CBL//SUPT6H//CHAD//DRD2//BCL2//KDM4A//BECN1//THBS1//DMTN//NIFK//ELFN1//CNST//SERPINA3N//USP47//L3MBTL1//PML//KLF10//SFRP1//WNT4//ZFP423//C…
GO:0045055	regulated exocytosis	Biological process	12	200	557	17363	1.87034	0.0281163	0.371644	1.55104	0.021544	APBA1//SYT4//SYT17//CBL//AP1G1//CDK5R2//DMTN//LOC100909840//PFN2//BRAF//FMR1//SYNGR3
GO:0048193	Golgi vesicle transport	Biological process	13	223	557	17363	1.81722	0.0281227	0.371644	1.55094	0.0233393	RAB33B//CUX1//COPB1//TRAPPC2//ARF3//RAB6B//GOLPH3//RGD1563962//TGOLN2//CNST//YIPF5//AP1G1//STX6
GO:0110020	regulation of actomyosin structure organization	Biological process	7	92	557	17363	2.37181	0.0283862	0.371644	1.54689	0.0125673	LOC100909840//BRAF//TACR1//PFN2//WNT4//CLASP1//ANKRD23
GO:0000423	mitophagy	Biological process	3	21	557	17363	4.45319	0.0284162	0.371644	1.54643	0.005386	CLEC16A//BECN1//ULK1
GO:0039694	viral RNA genome replication	Biological process	3	21	557	17363	4.45319	0.0284162	0.371644	1.54643	0.005386	ATG16L1//FMR1//ROCK2
GO:0043496	regulation of protein homodimerization activity	Biological process	3	21	557	17363	4.45319	0.0284162	0.371644	1.54643	0.005386	CRBN//TRAF2//BCL2
GO:1990182	exosomal secretion	Biological process	3	21	557	17363	4.45319	0.0284162	0.371644	1.54643	0.005386	HGS//STEAP3//RAB11A
GO:2001026	regulation of endothelial cell chemotaxis	Biological process	3	21	557	17363	4.45319	0.0284162	0.371644	1.54643	0.005386	VEGFA//CXCL13//THBS1
GO:0030029	actin filament-based process	Biological process	31	674	557	17363	1.43374	0.0285999	0.373313	1.54364	0.0556553	SHROOM1//DMTN//GAS7//PPP1R9B//LOC100909840//TESK2//ROCK2//VASP//IQSEC3//CORO1C//PFN2//ABCC9//BCL2//SORBS1//MOBP//SHROOM2//PECAM1//CDC42EP4//NPHS1//EPB41L2//TRIOBP//GMFB//ITGB5//BRAF//TACR1//WNT4//CLASP1//ANKRD23//CAMK2D//CACNB2//KCND3
GO:0016055	Wnt signaling pathway	Biological process	19	368	557	17363	1.60944	0.0289269	0.376842	1.5387	0.0341113	FZD4//ITPR2//RSPO1//SFRP1//GRB10//ZNRF3//APCDD1//TRABD2B//LRP4//WNT4//PTPRU//WNT9A//PYGO2//TBL1XR1//CTNND2//PPP2R3A//RBMS3//DRD2//CALCOCO1
GO:1902369	negative regulation of RNA catabolic process	Biological process	5	54	557	17363	2.88633	0.0290534	0.377347	1.5368	0.00897666	MAPKAPK2//VEGFA//TARDBP//FMR1//SECISBP2
GO:0010563	negative regulation of phosphorus metabolic process	Biological process	28	597	557	17363	1.46202	0.0292719	0.377347	1.53355	0.0502693	DUSP7//DUSP3//TARDBP//CORO1C//CHMP6//CBL//RB1//CHAD//DRD2//DMTN//NIFK//ELFN1//CNST//HPCA//PPP1R9B//MLXIPL//ROCK2//ATXN7//GRB10//PTPRJ//IGF1R//SFRP1//FKTN//IGF1//PECAM1//LDLRAD4//SLC27A1//CHORDC1
GO:0045936	negative regulation of phosphate metabolic process	Biological process	28	597	557	17363	1.46202	0.0292719	0.377347	1.53355	0.0502693	DUSP7//DUSP3//TARDBP//CORO1C//CHMP6//CBL//RB1//CHAD//DRD2//DMTN//NIFK//ELFN1//CNST//HPCA//PPP1R9B//MLXIPL//ROCK2//ATXN7//GRB10//PTPRJ//IGF1R//SFRP1//FKTN//IGF1//PECAM1//LDLRAD4//SLC27A1//CHORDC1
GO:0045944	positive regulation of transcription from RNA polymerase II promoter	Biological process	49	1160	557	17363	1.31676	0.0293444	0.377347	1.53248	0.0879713	MAML1//MAML2//SUPT6H//WDR5//VEGFA//LOC102556967//SLC40A1//MLXIPL//DRD2//NR3C1//IGF1//CALCOCO1//TP63//PKD1//RB1//THRB//ACVRL1//ARNT2//SKAP1//MIXL1//TARDBP//SENP1//CREBRF//EZH1//ETS2//PBX1//KLF12//CNOT7//NFAT5//E2F8//HEYL//E2F7//PML//ATXN7//ZMIZ1//MLLT10//GTF2H1//SSBP2//CAMTA1//ZFP609//CRTC3//TBL1XR1//ARID3B//HOXB5//LOC498453//KLF6//MAFG//KLF10//ARID4B
GO:0018205	peptidyl-lysine modification	Biological process	18	344	557	17363	1.63111	0.0293515	0.377347	1.53237	0.032316	NSD1//BCOR//LIAS//SENP1//SENP6//TOLLIP//ARID4B//RGD1565692//PYGO2//POLE3//WDR5//NAA60//MSL1//MSL2//SUV39H1//SUPT6H//EZH1//KDM4A
GO:0098655	cation transmembrane transport	Biological process	36	808	557	17363	1.38887	0.0294179	0.377347	1.53139	0.064632	MICU1//ABCC9//CAMK2D//CP//SLC40A1//SLC31A2//ATOX1//SLC9A4//NALCN//SCN9A//SLC24A2//DRD2//LCK//ITPR2//CACNB2//PKD1//ATP2B3//GPM6A//KCND3//SLC30A5//KCNK2//KCNH3//KCNQ3//LRRC55//STEAP3//FHL1//HPCA//FMR1//SLC7A1//NLGN3//DLG4//SHISA9//FXYD6//P2RX2//P2RX6//P2RX3
GO:0040017	positive regulation of locomotion	Biological process	25	520	557	17363	1.49867	0.0294907	0.377347	1.53031	0.0448833	TACR1//AOC3//PECAM1//CXCL13//ROCK2//THBS1//VEGFA//CLASP1//RAB11A//ENPP2//PTPRJ//DMTN//BCL2//CAMK2D//IGF1//HAS2//PODXL//SOD2//PTPRZ1//IGF1R//FAM110C//PGF//LBP//RAPGEF2//ZFP609
GO:0060562	epithelial tube morphogenesis	Biological process	19	369	557	17363	1.60508	0.0296249	0.377347	1.52834	0.0341113	VEGFA//BCL2//PBX1//DCHS1//WNT4//PGF//ROCK2//PRKACA//LIAS//VASP//APAF1//SFRP1//IGF1//PKD1//PML//TMTC3//NR3C1//ACVRL1//PODXL
GO:0006887	exocytosis	Biological process	17	320	557	17363	1.65603	0.0296617	0.377347	1.5278	0.0305206	APBA1//SYT4//SYT17//CBL//AP1G1//SYNGR3//CLASP1//CDK5R2//DMTN//RAB33B//HGS//STEAP3//RAB11A//LOC100909840//PFN2//BRAF//FMR1
GO:0051783	regulation of nuclear division	Biological process	11	179	557	17363	1.91562	0.0297847	0.377347	1.52601	0.0197487	L3MBTL1//RPS6KA2//WNT4//TOM1L1//DRD2//IGF1//IGF1R//RB1//KIF11//RANBP3//BECN1
GO:2001235	positive regulation of apoptotic signaling pathway	Biological process	11	179	557	17363	1.91562	0.0297847	0.377347	1.52601	0.0197487	CIDEB//THBS1//SFRP1//STEAP3//TRAF2//PML//SEPT4//LCK//TP63//INHBB//APAF1
GO:1905477	positive regulation of protein localization to membrane	Biological process	7	93	557	17363	2.34631	0.0298828	0.377347	1.52458	0.0125673	CNST//HPCA//PGRMC1//SORBS1//RAB11A//PPP1R9B//LRP4
GO:1901575	organic substance catabolic process	Biological process	69	1719	557	17363	1.25125	0.0298962	0.377347	1.52438	0.123878	ETF1//KLHL8//RNF111//ZNRF2//CACUL1//CBL//RC3H1//CNOT7//DDX5//LYPLA2//MLXIPL//PDE7A//USP37//USP15//USP46//USP25//USP47//USP13//USP24//TOLLIP//USP9X//RANBP3//ZNRF3//CYP1A2//PKD1//PRKACA//ENPP2//PSME4//LIN28B//PLA2G2D//TBL1XR1//GLA//MMP20//TRAF2//UBXN8//EDEM1//EDC3//CLEC16A//SENP1//RFWD2//BECN1//GALM//PLA2G15//GGACT//CRBN//UBE2A//PML//RNF187//FBXL22//OTUD5//FMR1//ELAVL4//ACOT4//CNOT8//NDFIP1//CREBRF…
GO:0010762	regulation of fibroblast migration	Biological process	4	37	557	17363	3.36998	0.0299838	0.377347	1.52311	0.00718133	DMTN//THBS1//BRAF//CORO1C
GO:0048016	inositol phosphate-mediated signaling	Biological process	4	37	557	17363	3.36998	0.0299838	0.377347	1.52311	0.00718133	NFAT5//IGF1//LMCD1//ITPR2
GO:0051567	histone H3-K9 methylation	Biological process	4	37	557	17363	3.36998	0.0299838	0.377347	1.52311	0.00718133	RGD1565692//ARID4B//KDM4A//SUV39H1
GO:0000070	mitotic sister chromatid segregation	Biological process	9	135	557	17363	2.07816	0.0299859	0.377347	1.52308	0.016158	MAU2//POGZ//NCAPD2//BECN1//CHMP6//CHMP7//RAB11A//RB1//CEP57
GO:0033135	regulation of peptidyl-serine phosphorylation	Biological process	9	135	557	17363	2.07816	0.0299859	0.377347	1.52308	0.016158	MLXIPL//DMTN//LOC100909840//BRAF//BCL2//CREBL2//PFN2//VEGFA//NSD1
GO:0198738	cell-cell signaling by wnt	Biological process	19	370	557	17363	1.60074	0.0303356	0.380775	1.51805	0.0341113	DRD2//CALCOCO1//WNT9A//PYGO2//FZD4//LRP4//WNT4//ITPR2//RSPO1//SFRP1//GRB10//ZNRF3//APCDD1//TRABD2B//PTPRU//TBL1XR1//CTNND2//PPP2R3A//RBMS3
GO:0061387	regulation of extent of cell growth	Biological process	8	114	557	17363	2.18753	0.0303946	0.380775	1.5172	0.0143627	OLFM1//TNR//SEMA3G//RAB11A//ULK1//RND2//DCX//VEGFA
GO:0031331	positive regulation of cellular catabolic process	Biological process	17	321	557	17363	1.65087	0.03043	0.380775	1.5167	0.0305206	BECN1//SH3BP4//RFWD2//ADRA1B//MLXIPL//IGF1//CNOT7//CNOT8//RC3H1//CLEC16A//FMR1//TMTC3//EDEM1//USP13//SPTLC2//PIP4K2A//ULK1
GO:0051648	vesicle localization	Biological process	13	226	557	17363	1.7931	0.0308766	0.385639	1.51037	0.0233393	CLASP1//APBA1//MOBP//SHROOM2//RAB11A//NLGN3//AP3M1//SYT17//SYT4//LOC100909840//PFN2//BRAF//FMR1
GO:0010659	cardiac muscle cell apoptotic process	Biological process	5	55	557	17363	2.83385	0.0311468	0.387252	1.50659	0.00897666	CAMK2D//BCL2//PCMT1//RPS6KA2//APAF1
GO:0030178	negative regulation of Wnt signaling pathway	Biological process	9	136	557	17363	2.06288	0.0312385	0.387252	1.50531	0.016158	ZNRF3//PPP2R3A//RBMS3//LRP4//SFRP1//WNT4//GRB10//APCDD1//TRABD2B
GO:0099504	synaptic vesicle cycle	Biological process	9	136	557	17363	2.06288	0.0312385	0.387252	1.50531	0.016158	SLC18A2//APBA1//NLGN3//SYT17//SYT4//LOC100909840//PFN2//BRAF//FMR1
GO:1901988	negative regulation of cell cycle phase transition	Biological process	9	136	557	17363	2.06288	0.0312385	0.387252	1.50531	0.016158	PML//FHL1//USP47//TP63//CLSPN//MYO16//BCL2//RB1//E2F7
GO:0010634	positive regulation of epithelial cell migration	Biological process	8	115	557	17363	2.16851	0.0317896	0.39185	1.49772	0.0143627	ROCK2//THBS1//VEGFA//HAS2//TACR1//CLASP1//RAB11A//ENPP2
GO:0031399	regulation of protein modification process	Biological process	68	1697	557	17363	1.2491	0.0319923	0.39185	1.49495	0.122083	BRAF//IGF1//THBS1//DUSP7//DUSP3//NSD1//BCOR//PML//CORO1C//LRP4//PPP1R9B//TARDBP//PROM2//FMR1//ROCK2//RSPO1//CCND2//VEGFA//CHMP6//CBL//RB1//CHAD//ZFP91//TRAF2//DMTN//INHBB//ACVRL1//FECH//SEPT4//NDFIP1//RNF111//PKD1//TOM1L1//RAP2C//DRD2//CLSPN//MLXIPL//LOC100909840//BCL2//CREBL2//PFN2//TOLLIP//PYGO2//CNOT7//PECAM1//LCK//HGS//PTPRJ//REN//IGF1R//ADRA1B//FZD4//SFRP1//MMD//RAPGEF2//CACUL1//CDK5R2//FKTN…
GO:0035295	tube development	Biological process	32	707	557	17363	1.41091	0.0320394	0.39185	1.49431	0.0574506	VEGFA//BCL2//CAT//SFRP1//PBX1//DCHS1//WNT4//PGF//ROCK2//PRKACA//LIAS//VASP//APAF1//RPGRIP1L//PKD1//EIF4EBP1//CUX1//CP//CYP1A2//NR3C1//IGF1//TMTC3//MAN1A2//RB1//MIXL1//TP63//PML//THRB//ACVRL1//HEYL//PODXL//INHBB
GO:0014854	response to inactivity	Biological process	3	22	557	17363	4.25078	0.0321391	0.39185	1.49297	0.005386	CAT//DRD2//NR3C1
GO:0016578	histone deubiquitination	Biological process	3	22	557	17363	4.25078	0.0321391	0.39185	1.49297	0.005386	USP15//ATXN7L3//ATXN7
GO:0034067	protein localization to Golgi apparatus	Biological process	3	22	557	17363	4.25078	0.0321391	0.39185	1.49297	0.005386	RAB33B//GOLPH3//ATG9A
GO:0034453	microtubule anchoring	Biological process	3	22	557	17363	4.25078	0.0321391	0.39185	1.49297	0.005386	CEP350//CLASP1//CEP57
GO:0097734	extracellular exosome biogenesis	Biological process	3	22	557	17363	4.25078	0.0321391	0.39185	1.49297	0.005386	HGS//STEAP3//RAB11A
GO:0140112	extracellular vesicle biogenesis	Biological process	3	22	557	17363	4.25078	0.0321391	0.39185	1.49297	0.005386	HGS//STEAP3//RAB11A
GO:0033554	cellular response to stress	Biological process	69	1726	557	17363	1.24617	0.0322451	0.392423	1.49154	0.123878	CLSPN//RECQL5//ZFYVE26//POLK//ASF1A//UBE2A//ZRANB3//GTF2H1//PSME4//USP47//LOC500077//BCL2//TP63//FMR1//MAPKAPK2//SUV39H1//BRSK1//CBL//RGD1565692//PML//BECN1//GABARAPL2//NPHS1//SOD2//INHBB//CLEC16A//KLF10//SFRP1//WNT4//FIGN//FECH//E2F7//UBXN8//EDEM1//ULK1//SZT2//PRKACA//TMX4//TARDBP//CREBRF//TMTC3//ELAVL4//THBS1//MTMR3//CDIP1//HIPK1//TRAF2//FZD4//DDX5//IGF1R//FKTN//DUSP3//BRAF//TNR//VEGFA//APAF1//…
GO:0030155	regulation of cell adhesion	Biological process	30	655	557	17363	1.42774	0.0324421	0.393517	1.48889	0.05386	BCL2//THBS1//ENPP2//PTPRJ//PODXL//ACVRL1//TNR//PTPRZ1//DMTN//FZD4//WNT4//VEGFA//IL2RG//CXCL13//IGF1//NDFIP1//PLA2G2D//BRAF//ZMIZ1//LCK//RC3H1//SKAP1//DUSP3//CLASP1//CORO1C//HAS2//CRKL//TRIOBP//PKD1//PML
GO:0002687	positive regulation of leukocyte migration	Biological process	9	137	557	17363	2.04782	0.0325269	0.393517	1.48776	0.016158	CXCL13//PECAM1//PTPRJ//THBS1//VEGFA//PGF//LBP//TACR1//AOC3
GO:0034220	ion transmembrane transport	Biological process	44	1031	557	17363	1.33034	0.0326188	0.393517	1.48653	0.0789946	SLC7A1//MICU1//ABCC9//THBS1//CAMK2D//CP//SLC40A1//NALCN//KCNH3//KCNQ3//KCND3//SCN9A//CLIC5//CRBN//SLC31A2//ATOX1//SLC9A4//SLC24A2//DRD2//LCK//ITPR2//CACNB2//PKD1//ATP2B3//GPM6A//SLC30A5//KCNK2//LRRC55//SLC7A11//P2RX2//P2RX6//P2RX3//STEAP3//FHL1//HPCA//FMR1//ABCB1A//GABRB3//NLGN3//DLG4//SHISA9//FXYD6//CHRNA5//GRIA3
GO:0021884	forebrain neuron development	Biological process	4	38	557	17363	3.2813	0.0326896	0.393517	1.48559	0.00718133	FOXG1//DRD2//DCX//RAPGEF2
GO:0032350	regulation of hormone metabolic process	Biological process	4	38	557	17363	3.2813	0.0326896	0.393517	1.48559	0.00718133	NR3C1//WNT4//IGF1//IGF1R
GO:0050856	regulation of T cell receptor signaling pathway	Biological process	4	38	557	17363	3.2813	0.0326896	0.393517	1.48559	0.00718133	PTPRJ//DUSP3//LCK//RC3H1
GO:0090630	activation of GTPase activity	Biological process	6	75	557	17363	2.49379	0.0331636	0.398502	1.47934	0.010772	EVI5//TBC1D1//IQSEC3//CXCL13//TBC1D5//CORO1C
GO:0030518	intracellular steroid hormone receptor signaling pathway	Biological process	8	116	557	17363	2.14982	0.0332276	0.398552	1.4785	0.0143627	DDX5//PADI2//TP63//NR3C1//IGF1//HEYL//SFRP1//CALCOCO1
GO:0009892	negative regulation of metabolic process	Biological process	103	2707	557	17363	1.18609	0.033577	0.402018	1.47396	0.184919	LOC102556967//CUX1//MLXIPL//FOXG1//NR3C1//TP63//MAFK//RB1//THRB//DDX5//SUV39H1//CREBRF//EZH1//ETS2//KLF12//CNOT7//NSD1//SNAI3//E2F8//WDTC1//HEYL//E2F7//CBX6//BCOR//WWC3//TBL1XR1//LMCD1//FEZF1//RGD1565692//VEGFA//ETF1//DUSP7//DUSP3//RC3H1//TARDBP//CORO1C//FMR1//DLG4//CHMP6//CBL//SUPT6H//CHAD//DRD2//BCL2//KDM4A//IGF1//ACVRL1//NDFIP1//SLC35C2//RBMS3//SFRP1//WNT4//OLFM1//BECN1//THBS1//DMTN//NIFK//ELF…
GO:0019932	second-messenger-mediated signaling	Biological process	16	301	557	17363	1.657	0.0340134	0.405784	1.46835	0.0287253	CAMK1G//HPCA//PPP1R9B//THBS1//CAMK2D//RAPGEF2//EIF4EBP2//PDE7A//MRVI1//ITPR2//DMTN//CRTC3//NFAT5//IGF1//LMCD1//ADRA1B
GO:0032956	regulation of actin cytoskeleton organization	Biological process	16	301	557	17363	1.657	0.0340134	0.405784	1.46835	0.0287253	PFN2//SHROOM2//LOC100909840//PECAM1//CDC42EP4//VASP//NPHS1//GMFB//BRAF//TACR1//WNT4//CLASP1//ANKRD23//ROCK2//DMTN//TRIOBP
GO:0002253	activation of immune response	Biological process	17	326	557	17363	1.62555	0.0344945	0.409181	1.46225	0.0305206	LOC100911854//MAPKAPK2//SKAP1//BRAF//LCK//RC3H1//LRRC14//LBP//TREML4//ITPR2//LSM14A//RFTN2//BCL2//BLK//PTPRJ//DUSP3//FCGR2A
GO:0071407	cellular response to organic cyclic compound	Biological process	31	685	557	17363	1.41072	0.0345084	0.409181	1.46207	0.0556553	CALCOCO1//DDX5//PADI2//DGCR8//LIN28B//TP63//NR3C1//THRB//IGF1//HEYL//SFRP1//PPP1R9B//SERPINA3N//INHBB//RAPGEF2//DMTN//ITPR2//ABCB1A//IGF1R//ENPP2//WNT4//ROCK2//KLF6//GABRB3//EIF4EBP1//FECH//VEGFA//RECQL5//CREBRF//BCL2//PECAM1
GO:0043255	regulation of carbohydrate biosynthetic process	Biological process	7	96	557	17363	2.27298	0.0346886	0.409181	1.45981	0.0125673	NR3C1//WDR5//GRB10//SOGA1//IGF1//SORBS1//HAS2
GO:0006413	translational initiation	Biological process	8	117	557	17363	2.13144	0.0347093	0.409181	1.45955	0.0143627	EIF4EBP1//EIF5B//FECH//FMR1//EIF4EBP2//UHMK1//YTHDF1//EIF4E3
GO:0017156	calcium ion regulated exocytosis	Biological process	8	117	557	17363	2.13144	0.0347093	0.409181	1.45955	0.0143627	APBA1//SYT17//SYT4//CDK5R2//LOC100909840//PFN2//BRAF//FMR1
GO:0031929	TOR signaling	Biological process	8	117	557	17363	2.13144	0.0347093	0.409181	1.45955	0.0143627	SLC7A1//TMEM127//SH3BP4//GOLPH3//SZT2//CLEC16A//EIF4EBP1//EIF4EBP2
GO:0010648	negative regulation of cell communication	Biological process	52	1256	557	17363	1.29058	0.0347284	0.409181	1.45931	0.0933573	DUSP7//DUSP3//DRD2//CHMP6//CBL//BRAF//LY49I2//PTPRJ//THBS1//LDLRAD4//RGS4//RPGRIP1L//INHBB//SYT4//GRB10//ZNRF3//APCDD1//TRABD2B//LRP4//SFRP1//TMEM127//SH3BP4//TP63//LRRC14//ADRA1B//WWC3//WNT4//IGF1R//ATXN7//CRTC3//RB1//FKTN//CHAD//HGS//TNR//SLC24A2//CNOT7//IGF1//HEYL//PADI2//PPP2R3A//RBMS3//NLGN3//CREBRF//NR3C1//FMR1//PRKACA//SOD2//USP47//SZT2//BCL2//VEGFA
GO:0010389	regulation of G2/M transition of mitotic cell cycle	Biological process	6	76	557	17363	2.46098	0.0350705	0.411754	1.45506	0.010772	PBX1//RAB11A//FHL1//USP47//CLSPN//CAMK2D
GO:0048168	regulation of neuronal synaptic plasticity	Biological process	6	76	557	17363	2.46098	0.0350705	0.411754	1.45506	0.010772	DRD2//DLG4//RAB11A//SHISA9//SHISA7//SYT4
GO:0010658	striated muscle cell apoptotic process	Biological process	5	57	557	17363	2.73442	0.0356109	0.415814	1.44842	0.00897666	RPS6KA2//APAF1//CAMK2D//BCL2//PCMT1
GO:0065008	regulation of biological quality	Biological process	129	3478	557	17363	1.15619	0.035934	0.415814	1.44449	0.231598	DRD2//BCL2//RC3H1//RB1//ADRA1B//REN//RPS6KA2//SLC40A1//P2RX2//TACR1//SOD2//HAS2//CAMK2D//FHL1//PKD1//PTPRJ//TMX4//WNT4//ATP2B3//SYPL2//SLC24A2//SLC31A2//ATOX1//CP//NDFIP1//SLC30A5//LCK//SLC9A4//TLN2//DLG4//CXCL13//NRXN2//BRSK1//SYT4//ABCB1A//VEGFA//THRB//ITPR2//NR3C1//ACVRL1//AOC3//CDC42EP4//BRWD3//DMTN//CDC42SE1//SH3KBP1//GAS7//WDTC1//MLXIPL//PML//SENP1//RAB11A//APBA1//INHBB//LOC100909840//IGF1/…
GO:0009719	response to endogenous stimulus	Biological process	68	1708	557	17363	1.24105	0.0359839	0.415814	1.44389	0.122083	USP15//ACVRL1//ITGB5//PML//USP9X//EIF4EBP1//IGF1R//SOGA1//EIF4EBP2//GRB10//SORBS1//CEP57//ADRA1B//TACR1//REN//SH3BP4//DDX5//LRP4//RNF111//THBS1//LDLRAD4//ZFP423//SFRP1//CALCOCO1//PADI2//VEGFA//BCL2//CAT//NR3C1//SLC27A1//IGF1//INHBB//WDTC1//CCND2//PGF//TP63//PPP1R9B//FMR1//CXCL13//HAS2//CBL//RAPGEF2//WNT4//THRB//BRAF//PRSS8//SERPINA3N//VIM//PTPRU//SLC18A2//HEYL//ABCB1A//DMTN//ITPR2//BECN1//PRKACA/…
GO:0019220	regulation of phosphate metabolic process	Biological process	68	1708	557	17363	1.24105	0.0359839	0.415814	1.44389	0.122083	BRAF//IGF1//THBS1//DUSP7//DUSP3//PML//CORO1C//LRP4//PPP1R9B//TARDBP//PROM2//FMR1//ROCK2//RSPO1//CCND2//VEGFA//CHMP6//CBL//MLXIPL//RB1//CHAD//DRD2//ZFP91//TRAF2//DMTN//INHBB//ACVRL1//PPP1R17//NIFK//ELFN1//CNST//FECH//TBL1XR1//GPHA2//HPCA//PKD1//TOM1L1//RAP2C//CLSPN//NSD1//LOC100909840//BCL2//CREBL2//PFN2//ATXN7//GRB10//CNOT7//PECAM1//LCK//HGS//PTPRJ//REN//IGF1R//ADRA1B//FZD4//SFRP1//MMD//RAPGEF2//…
GO:0023057	negative regulation of signaling	Biological process	52	1259	557	17363	1.2875	0.0360298	0.415814	1.44334	0.0933573	DUSP7//DUSP3//DRD2//CHMP6//CBL//BRAF//LY49I2//PTPRJ//THBS1//LDLRAD4//RGS4//RPGRIP1L//INHBB//SYT4//GRB10//ZNRF3//APCDD1//TRABD2B//LRP4//SFRP1//TMEM127//SH3BP4//TP63//LRRC14//ADRA1B//WWC3//WNT4//IGF1R//ATXN7//CRTC3//RB1//FKTN//CHAD//HGS//TNR//SLC24A2//CNOT7//IGF1//HEYL//PADI2//PPP2R3A//RBMS3//NLGN3//CREBRF//NR3C1//FMR1//PRKACA//SOD2//USP47//SZT2//BCL2//VEGFA
GO:0003181	atrioventricular valve morphogenesis	Biological process	3	23	557	17363	4.06596	0.0361034	0.415814	1.44245	0.005386	DCHS1//OLFM1//HEYL
GO:0008211	glucocorticoid metabolic process	Biological process	3	23	557	17363	4.06596	0.0361034	0.415814	1.44245	0.005386	CYP11B1//NR3C1//WNT4
GO:0030947	regulation of vascular endothelial growth factor receptor signaling pathway	Biological process	3	23	557	17363	4.06596	0.0361034	0.415814	1.44245	0.005386	GRB10//VEGFA//FZD4
GO:0031061	negative regulation of histone methylation	Biological process	3	23	557	17363	4.06596	0.0361034	0.415814	1.44245	0.005386	BCOR//SUPT6H//KDM4A
GO:0048670	regulation of collateral sprouting	Biological process	3	23	557	17363	4.06596	0.0361034	0.415814	1.44245	0.005386	ULK1//RND2//DCX
GO:2000050	regulation of non-canonical Wnt signaling pathway	Biological process	3	23	557	17363	4.06596	0.0361034	0.415814	1.44245	0.005386	SFRP1//ZNRF3//RSPO1
GO:0003158	endothelium development	Biological process	8	118	557	17363	2.11338	0.0362351	0.416393	1.44087	0.0143627	PECAM1//HOXB5//VEGFA//ACVRL1//RAPGEF2//RAP2C//ROCK2//SLC40A1
GO:0003073	regulation of systemic arterial blood pressure	Biological process	7	97	557	17363	2.24955	0.0363979	0.416393	1.43892	0.0125673	DRD2//ADRA1B//REN//RPS6KA2//P2RX2//TACR1//SOD2
GO:0009755	hormone-mediated signaling pathway	Biological process	12	208	557	17363	1.7984	0.0364039	0.416393	1.43885	0.021544	CALCOCO1//DDX5//PADI2//TP63//SLC27A1//NR3C1//THRB//IGF1//HEYL//SFRP1//CREBRF//REN
GO:0045930	negative regulation of mitotic cell cycle	Biological process	12	208	557	17363	1.7984	0.0364039	0.416393	1.43885	0.021544	PML//WNT9A//FHL1//USP47//TP63//CLSPN//TOM1L1//MYO16//BCL2//RB1//E2F7//BRINP3
GO:0009968	negative regulation of signal transduction	Biological process	47	1122	557	17363	1.30579	0.0366314	0.417752	1.43615	0.0843806	DUSP7//DUSP3//DRD2//CHMP6//CBL//PTPRJ//THBS1//LDLRAD4//RGS4//RPGRIP1L//GRB10//ZNRF3//APCDD1//TRABD2B//LRP4//SFRP1//TMEM127//SH3BP4//TP63//LRRC14//ADRA1B//WWC3//WNT4//IGF1R//ATXN7//CRTC3//RB1//FKTN//CHAD//HGS//CNOT7//IGF1//HEYL//PADI2//PPP2R3A//RBMS3//NLGN3//CREBRF//NR3C1//PRKACA//SOD2//USP47//SZT2//BCL2//VEGFA//BRAF//LY49I2
GO:0006996	organelle organization	Biological process	128	3451	557	17363	1.1562	0.0366482	0.417752	1.43595	0.229803	BECN1//ULK1//ATG9A//ATG16L1//RAB33B//GABARAPL2//CEP57//SUV39H1//RGD1565692//AP1G1//MAP1A//CLASP1//ATXN7//NSD1//BCOR//ZRANB3//PRC1//BCL2//SOD2//ASF1A//NAA60//SUPT6H//SHROOM1//DMTN//GAS7//PPP1R9B//LOC100909840//TESK2//ROCK2//VASP//IQSEC3//CORO1C//PFN2//SIPA1L3//BRWD3//ZMYM3//ELMO2//VIM//SH3KBP1//SYT17//STX6//L3MBTL1//SMARCD2//NR3C1//TP63//PADI2//CHMP6//CHMP7//RHOT1//SORBS1//TLN2//TOR1AIP2//FBXW8//K…
GO:0042391	regulation of membrane potential	Biological process	21	429	557	17363	1.52592	0.0369404	0.41848	1.4325	0.037702	CAMK2D//FHL1//P2RX2//SCN9A//P2RX3//KCNK2//TACR1//BCL2//SOD2//NALCN//NLGN3//P2RX6//CHRNA5//GRIA3//GABRB3//KCNQ3//KCND3//CACNB2//FMR1//DLG4//KCNH3
GO:0033143	regulation of intracellular steroid hormone receptor signaling pathway	Biological process	6	77	557	17363	2.42901	0.0370467	0.41848	1.43125	0.010772	TP63//DDX5//IGF1//HEYL//SFRP1//NR3C1
GO:0043488	regulation of mRNA stability	Biological process	6	77	557	17363	2.42901	0.0370467	0.41848	1.43125	0.010772	MAPKAPK2//VEGFA//RC3H1//TARDBP//FMR1//ELAVL4
GO:0010976	positive regulation of neuron projection development	Biological process	17	329	557	17363	1.61073	0.037117	0.41848	1.43043	0.0305206	RAB11A//RND2//DCX//BRAF//IGF1R//VEGFA//CUX1//FBXW8//NLGN3//NR3C1//FMR1//PTPRZ1//ELAVL4//SYT17//SYT4//NCKIPSD//RAPGEF2
GO:0008283	cell proliferation	Biological process	78	1996	557	17363	1.21816	0.0371364	0.41848	1.4302	0.140036	ACVRL1//THBS1//VASH1//VASH2//VEGFA//PGF//DRD2//FOXG1//TP63//MLXIPL//BCL2//IGF1//THRB//ARNT2//PRKACA//HAS2//CRKL//UBE2A//PBX1//CNOT7//PRC1//RNF187//CNOT8//CACUL1//HIPK1//CCND2//PDF//ENPP2//SFRP1//BECN1//PTPRU//RPS6KA2//MYO16//RB1//SOD2//PTPRZ1//WNT9A//PTPRJ//RAPGEF2//TMEM127//E2F7//TOB2//PML//FKTN//FEZF1//SH3BP4//RC3H1//WNT4//PYGO2//IGF1R//CD151//BRAF//NR3C1//LCK//BLK//CXCL13//MAFG//PPP1R9B//NDFIP…
GO:0007162	negative regulation of cell adhesion	Biological process	14	256	557	17363	1.70474	0.0371486	0.41848	1.43006	0.0251346	THBS1//ENPP2//PTPRZ1//DMTN//FZD4//PODXL//TNR//VEGFA//NDFIP1//PLA2G2D//RC3H1//DUSP3//ACVRL1//CORO1C
GO:0051336	regulation of hydrolase activity	Biological process	51	1234	557	17363	1.28832	0.0372678	0.41848	1.42867	0.0915619	SENP1//LCK//PML//APAF1//ITPR2//HPCA//PPP1R17//NIFK//ELFN1//CNST//SERPINA3N//PSME4//PECAM1//SH3BP4//PPP1R9B//PXK//LOC100909840//TOR1AIP2//PFN2//PROM2//NGEF//CHN1//EVI5//SIPA1L3//RGS4//CDC42EP4//ARHGAP22//RAPGEF2//ACAP3//RASGEF1C//IQSEC3//RGD1563962//RANBP3//ARHGEF9//WNT4//ROCK2//IGF1//WNT9A//USP47//THBS1//VEGFA//TP63//RGD735029//DRD2//TBC1D1//CXCL13//TBC1D5//CORO1C//CIDEB//TCEA1//DYNLL2
GO:0051174	regulation of phosphorus metabolic process	Biological process	68	1713	557	17363	1.23743	0.0379227	0.41848	1.4211	0.122083	BRAF//IGF1//THBS1//DUSP7//DUSP3//PML//CORO1C//LRP4//PPP1R9B//TARDBP//PROM2//FMR1//ROCK2//RSPO1//CCND2//VEGFA//CHMP6//CBL//MLXIPL//RB1//CHAD//DRD2//ZFP91//TRAF2//DMTN//INHBB//ACVRL1//PPP1R17//NIFK//ELFN1//CNST//FECH//TBL1XR1//GPHA2//HPCA//PKD1//TOM1L1//RAP2C//CLSPN//NSD1//LOC100909840//BCL2//CREBL2//PFN2//ATXN7//GRB10//CNOT7//PECAM1//LCK//HGS//PTPRJ//REN//IGF1R//ADRA1B//FZD4//SFRP1//MMD//RAPGEF2//…
GO:0031327	negative regulation of cellular biosynthetic process	Biological process	60	1487	557	17363	1.25779	0.0379273	0.41848	1.42105	0.10772	LOC102556967//CUX1//MLXIPL//FOXG1//NR3C1//TP63//MAFK//RB1//THRB//DDX5//SUV39H1//CREBRF//EZH1//ETS2//KLF12//CNOT7//NSD1//SNAI3//E2F8//WDTC1//HEYL//E2F7//CBX6//BCOR//WWC3//TBL1XR1//LMCD1//FEZF1//RGD1565692//VEGFA//SUPT6H//DRD2//USP47//L3MBTL1//KDM4A//PML//KLF10//SFRP1//WNT4//ZFP423//FMR1//CNOT8//DGCR8//LIN28B//HPCA//RECQL5//GLA//GRB10//SOGA1//EIF4EBP1//EIF4EBP2//RAPGEF2//INHBB//ZRANB3//DND1//RC3H1/…
GO:0016239	positive regulation of macroautophagy	Biological process	5	58	557	17363	2.68727	0.0379833	0.41848	1.42041	0.00897666	CLEC16A//SPTLC2//BECN1//PIP4K2A//ULK1
GO:0001889	liver development	Biological process	13	233	557	17363	1.73923	0.0380538	0.41848	1.4196	0.0233393	E2F8//E2F7//BCL2//EZH1//CP//PKD1//SOD2//IGF2R//LBP//RPGRIP1L//SEC63//CCND2//WNT4
GO:0031623	receptor internalization	Biological process	7	98	557	17363	2.2266	0.038162	0.41848	1.41837	0.0125673	DRD2//RSPO1//FMR1//DLG4//TBC1D5//VEGFA//ULK1
GO:0035335	peptidyl-tyrosine dephosphorylation	Biological process	7	98	557	17363	2.2266	0.038162	0.41848	1.41837	0.0125673	PTPRU//PTPRZ1//PTPRJ//DUSP7//MTMR3//RNGTT//DUSP3
GO:0045778	positive regulation of ossification	Biological process	7	98	557	17363	2.2266	0.038162	0.41848	1.41837	0.0125673	WNT4//IGF1//TP63//VEGFA//TACR1//THRB//TOB2
GO:0048589	developmental growth	Biological process	32	718	557	17363	1.3893	0.0383395	0.41848	1.41635	0.0574506	THBS1//IGF1//OLFM1//TNR//SEMA3G//WDTC1//TBL1XR1//APBA1//ADRA1B//BCL2//ATRN//DRD2//VIM//RAB11A//WWC3//ULK1//RND2//DCX//NLGN3//USP9X//VEGFA//LRP4//KCNK2//TMTC3//CAMK2D//NR3C1//SFRP1//PPP2R3A//SYT17//SYT4//PYGO2//ZMIZ1
GO:0018130	heterocycle biosynthetic process	Biological process	133	3606	557	17363	1.14973	0.0386747	0.41848	1.41257	0.238779	LOC102556967//CUX1//MLXIPL//FOXG1//NR3C1//TP63//MAFK//RB1//THRB//DDX5//SUV39H1//CREBRF//EZH1//ETS2//KLF12//CNOT7//NSD1//SNAI3//E2F8//WDTC1//HEYL//E2F7//CBX6//BCOR//WWC3//TBL1XR1//LMCD1//FEZF1//RGD1565692//VEGFA//GTF2H1//POLR1B//ARNT2//NFYB//TARDBP//NFAT5//SSBP2//CAMTA1//ARID3B//HOXB5//MAFG//KLF10//SUPT6H//PADI2//CTNND2//CALCOCO1//ATXN7L3//MED28//COL4A2//L3MBTL1//WDR5//CREBL2//TCEA1//CNOT8//HIPK1/…
GO:0000183	chromatin silencing at rDNA	Biological process	2	10	557	17363	6.23447	0.0389751	0.41848	1.40921	0.00359066	SUV39H1//RGD1565692
GO:0002091	negative regulation of receptor internalization	Biological process	2	10	557	17363	6.23447	0.0389751	0.41848	1.40921	0.00359066	FMR1//DLG4
GO:0002433	immune response-regulating cell surface receptor signaling pathway involved in phagocytosis	Biological process	2	10	557	17363	6.23447	0.0389751	0.41848	1.40921	0.00359066	ITPR2//FCGR2A
GO:0006658	phosphatidylserine metabolic process	Biological process	2	10	557	17363	6.23447	0.0389751	0.41848	1.40921	0.00359066	PTDSS2//SLC27A1
GO:0010838	positive regulation of keratinocyte proliferation	Biological process	2	10	557	17363	6.23447	0.0389751	0.41848	1.40921	0.00359066	TP63//HAS2
GO:0031017	exocrine pancreas development	Biological process	2	10	557	17363	6.23447	0.0389751	0.41848	1.40921	0.00359066	IGF1//IGF1R
GO:0031943	regulation of glucocorticoid metabolic process	Biological process	2	10	557	17363	6.23447	0.0389751	0.41848	1.40921	0.00359066	NR3C1//WNT4
GO:0033689	negative regulation of osteoblast proliferation	Biological process	2	10	557	17363	6.23447	0.0389751	0.41848	1.40921	0.00359066	BCL2//SFRP1
GO:0034350	regulation of glial cell apoptotic process	Biological process	2	10	557	17363	6.23447	0.0389751	0.41848	1.40921	0.00359066	TRAF2//IGF1
GO:0034650	cortisol metabolic process	Biological process	2	10	557	17363	6.23447	0.0389751	0.41848	1.40921	0.00359066	CYP11B1//WNT4
GO:0038096	Fc-gamma receptor signaling pathway involved in phagocytosis	Biological process	2	10	557	17363	6.23447	0.0389751	0.41848	1.40921	0.00359066	FCGR2A//ITPR2
GO:0045324	late endosome to vacuole transport	Biological process	2	10	557	17363	6.23447	0.0389751	0.41848	1.40921	0.00359066	BECN1//CHMP7
GO:0046607	positive regulation of centrosome cycle	Biological process	2	10	557	17363	6.23447	0.0389751	0.41848	1.40921	0.00359066	ROCK2//RANBP3
GO:0051382	kinetochore assembly	Biological process	2	10	557	17363	6.23447	0.0389751	0.41848	1.40921	0.00359066	SENP6//POGZ
GO:0061577	calcium ion transmembrane transport via high voltage-gated calcium channel	Biological process	2	10	557	17363	6.23447	0.0389751	0.41848	1.40921	0.00359066	CAMK2D//CACNB2
GO:0070886	positive regulation of calcineurin-NFAT signaling cascade	Biological process	2	10	557	17363	6.23447	0.0389751	0.41848	1.40921	0.00359066	IGF1//LMCD1
GO:0072697	protein localization to cell cortex	Biological process	2	10	557	17363	6.23447	0.0389751	0.41848	1.40921	0.00359066	PPP1R9B//EPB41L2
GO:0090073	positive regulation of protein homodimerization activity	Biological process	2	10	557	17363	6.23447	0.0389751	0.41848	1.40921	0.00359066	CRBN//TRAF2
GO:0090557	establishment of endothelial intestinal barrier	Biological process	2	10	557	17363	6.23447	0.0389751	0.41848	1.40921	0.00359066	RAP2C//RAPGEF2
GO:0106058	positive regulation of calcineurin-mediated signaling	Biological process	2	10	557	17363	6.23447	0.0389751	0.41848	1.40921	0.00359066	IGF1//LMCD1
GO:0045913	positive regulation of carbohydrate metabolic process	Biological process	6	78	557	17363	2.39787	0.0390928	0.419067	1.4079	0.010772	WDR5//IGF1//SORBS1//ADRA1B//MLXIPL//HAS2
GO:0099565	chemical synaptic transmission, postsynaptic	Biological process	8	120	557	17363	2.07816	0.0394209	0.421226	1.40427	0.0143627	P2RX2//NLGN3//P2RX6//CHRNA5//GRIA3//P2RX3//GABRB3//DLG4
GO:0035637	multicellular organismal signaling	Biological process	9	142	557	17363	1.97571	0.0395229	0.421226	1.40315	0.016158	P2RX2//SCN9A//P2RX3//TNR//CACNB2//KCND3//FMR1//CAMK2D//ITPR2
GO:0006914	autophagy	Biological process	18	357	557	17363	1.57172	0.0399702	0.421226	1.39826	0.032316	BECN1//ULK1//ATG9A//ATG16L1//RAB33B//GABARAPL2//PIP4K2A//BCL2//USP13//SOGA1//KDM4A//SH3BP4//TBC1D5//EPG5//CLEC16A//SPTLC2//MTMR3//TOLLIP
GO:0061919	process utilizing autophagic mechanism	Biological process	18	357	557	17363	1.57172	0.0399702	0.421226	1.39826	0.032316	BECN1//ULK1//ATG9A//ATG16L1//RAB33B//GABARAPL2//TOLLIP//EPG5//TBC1D5//PIP4K2A//BCL2//USP13//SOGA1//KDM4A//SH3BP4//CLEC16A//SPTLC2//MTMR3
GO:0002009	morphogenesis of an epithelium	Biological process	25	536	557	17363	1.45393	0.0400452	0.421226	1.39745	0.0448833	VEGFA//BCL2//PBX1//DCHS1//WNT4//PGF//TP63//RPGRIP1L//ROCK2//PRKACA//LIAS//VASP//APAF1//SFRP1//ACVRL1//IGF1//PKD1//ZNRF3//PML//TMTC3//NR3C1//IGF1R//PODXL//CLASP1//RIPK4
GO:0022898	regulation of transmembrane transporter activity	Biological process	13	235	557	17363	1.72443	0.0403058	0.421226	1.39463	0.0233393	FHL1//HPCA//DRD2//FMR1//ABCB1A//CACNB2//LRRC55//NLGN3//DLG4//SHISA9//FXYD6//CAMK2D//BCL2
GO:0045665	negative regulation of neuron differentiation	Biological process	13	235	557	17363	1.72443	0.0403058	0.421226	1.39463	0.0233393	TNR//VIM//SEMA3G//ULK1//LRP4//RAPGEF2//NLGN3//NGEF//PTPRZ1//FOXG1//FMR1//PBX1//DDX6
GO:0007064	mitotic sister chromatid cohesion	Biological process	3	24	557	17363	3.89654	0.0403066	0.421226	1.39462	0.005386	RB1//MAU2//POGZ
GO:0010893	positive regulation of steroid biosynthetic process	Biological process	3	24	557	17363	3.89654	0.0403066	0.421226	1.39462	0.005386	WNT4//IGF1//IGF1R
GO:0021801	cerebral cortex radial glia guided migration	Biological process	3	24	557	17363	3.89654	0.0403066	0.421226	1.39462	0.005386	CDK5R2//DCX//FOXG1
GO:0022030	telencephalon glial cell migration	Biological process	3	24	557	17363	3.89654	0.0403066	0.421226	1.39462	0.005386	CDK5R2//DCX//FOXG1
GO:0031954	positive regulation of protein autophosphorylation	Biological process	3	24	557	17363	3.89654	0.0403066	0.421226	1.39462	0.005386	VEGFA//TOM1L1//RAP2C
GO:0032469	endoplasmic reticulum calcium ion homeostasis	Biological process	3	24	557	17363	3.89654	0.0403066	0.421226	1.39462	0.005386	BCL2//CAMK2D//PML
GO:0042059	negative regulation of epidermal growth factor receptor signaling pathway	Biological process	3	24	557	17363	3.89654	0.0403066	0.421226	1.39462	0.005386	CHMP6//CBL//PTPRJ
GO:0072010	glomerular epithelium development	Biological process	3	24	557	17363	3.89654	0.0403066	0.421226	1.39462	0.005386	PECAM1//PODXL//NPHS1
GO:1903306	negative regulation of regulated secretory pathway	Biological process	3	24	557	17363	3.89654	0.0403066	0.421226	1.39462	0.005386	SYT4//BRAF//FMR1
GO:0001508	action potential	Biological process	9	143	557	17363	1.9619	0.0410355	0.426168	1.38684	0.016158	P2RX2//SCN9A//P2RX3//TACR1//NALCN//CACNB2//CAMK2D//FMR1//KCND3
GO:0048489	synaptic vesicle transport	Biological process	9	143	557	17363	1.9619	0.0410355	0.426168	1.38684	0.016158	APBA1//NLGN3//AP3M1//SYT17//SYT4//LOC100909840//PFN2//BRAF//FMR1
GO:0097480	establishment of synaptic vesicle localization	Biological process	9	143	557	17363	1.9619	0.0410355	0.426168	1.38684	0.016158	APBA1//NLGN3//AP3M1//SYT17//SYT4//LOC100909840//PFN2//BRAF//FMR1
GO:0099003	vesicle-mediated transport in synapse	Biological process	9	143	557	17363	1.9619	0.0410355	0.426168	1.38684	0.016158	APBA1//NLGN3//AP3M1//SYT17//SYT4//LOC100909840//PFN2//BRAF//FMR1
GO:0034762	regulation of transmembrane transport	Biological process	22	460	557	17363	1.49085	0.0412924	0.428168	1.38413	0.0394973	THBS1//CAMK2D//BCL2//NALCN//KCNH3//KCNQ3//KCND3//SCN9A//CLIC5//CRBN//FHL1//HPCA//DRD2//FMR1//ABCB1A//CACNB2//SLC31A2//LRRC55//NLGN3//DLG4//SHISA9//FXYD6
GO:0061008	hepaticobiliary system development	Biological process	13	236	557	17363	1.71712	0.0414663	0.429302	1.3823	0.0233393	CP//PKD1//SOD2//IGF2R//LBP//RPGRIP1L//SEC63//CCND2//WNT4//E2F8//E2F7//BCL2//EZH1
GO:0016241	regulation of macroautophagy	Biological process	7	100	557	17363	2.18206	0.0418561	0.431325	1.37824	0.0125673	CLEC16A//SPTLC2//MTMR3//RAB33B//BECN1//PIP4K2A//ULK1
GO:0060993	kidney morphogenesis	Biological process	7	100	557	17363	2.18206	0.0418561	0.431325	1.37824	0.0125673	BCL2//PBX1//DCHS1//WNT4//PGF//PKD1//VEGFA
GO:1904375	regulation of protein localization to cell periphery	Biological process	7	100	557	17363	2.18206	0.0418561	0.431325	1.37824	0.0125673	CNST//CAMK2D//PGRMC1//SORBS1//RAB11A//PPP1R9B//EPB41L2
GO:0035239	tube morphogenesis	Biological process	20	410	557	17363	1.5206	0.0422599	0.434813	1.37407	0.0359066	VEGFA//BCL2//PBX1//DCHS1//WNT4//PGF//ROCK2//PRKACA//LIAS//VASP//APAF1//SFRP1//IGF1//PKD1//TP63//PML//TMTC3//NR3C1//ACVRL1//PODXL
GO:0009895	negative regulation of catabolic process	Biological process	14	261	557	17363	1.67208	0.0425491	0.43644	1.37111	0.0251346	BCL2//KDM4A//CLEC16A//SENP1//ADRA1B//MAPKAPK2//VEGFA//CRTC3//TARDBP//GABARAPL2//FMR1//USP25//PML//SECISBP2
GO:1901987	regulation of cell cycle phase transition	Biological process	14	261	557	17363	1.67208	0.0425491	0.43644	1.37111	0.0251346	PML//CAMK2D//PBX1//RAB11A//FHL1//USP47//TP63//PKD1//CLSPN//RB1//CCND2//MYO16//BCL2//E2F7
GO:0006006	glucose metabolic process	Biological process	11	190	557	17363	1.80472	0.0429868	0.438485	1.36666	0.0197487	NR3C1//WDR5//GRB10//SOGA1//IGF1//SORBS1//ADRA1B//PRKACA//H6PD//WDTC1//GALM
GO:0017157	regulation of exocytosis	Biological process	11	190	557	17363	1.80472	0.0429868	0.438485	1.36666	0.0197487	SYT17//SYT4//AP1G1//CLASP1//CDK5R2//RAB33B//HGS//LOC100909840//PFN2//BRAF//FMR1
GO:0099024	plasma membrane invagination	Biological process	5	60	557	17363	2.5977	0.043012	0.438485	1.36641	0.00897666	FCGR2A//TREML4//BECN1//THBS1//LBP
GO:1903051	negative regulation of proteolysis involved in cellular protein catabolic process	Biological process	5	60	557	17363	2.5977	0.043012	0.438485	1.36641	0.00897666	CLEC16A//SENP1//GABARAPL2//USP25//PML
GO:0050852	T cell receptor signaling pathway	Biological process	6	80	557	17363	2.33793	0.0433968	0.441057	1.36254	0.010772	LCK//RC3H1//PTPRJ//DUSP3//BRAF//SKAP1
GO:0051492	regulation of stress fiber assembly	Biological process	6	80	557	17363	2.33793	0.0433968	0.441057	1.36254	0.010772	LOC100909840//BRAF//TACR1//PFN2//WNT4//CLASP1
GO:0001701	in utero embryonic development	Biological process	21	438	557	17363	1.49456	0.0444326	0.443576	1.3523	0.037702	PRICKLE2//PKD1//E2F8//E2F7//VASH2//FBXW8//VASH1//IGF1//ACVRL1//ARNT2//ZFAND5//PYGO2//UBE2A//RPGRIP1L//WDTC1//ZMIZ1//USP9X//DUSP3//MAFG//APBA1//VEGFA
GO:0060359	response to ammonium ion	Biological process	10	168	557	17363	1.8555	0.0445996	0.443576	1.35067	0.0179533	ADRA1B//DRD2//FMR1//SLC18A2//ELAVL4//ABCB1A//TACR1//KCNQ3//PPP1R9B//GABRB3
GO:0002360	T cell lineage commitment	Biological process	3	25	557	17363	3.74068	0.0447454	0.443576	1.34925	0.005386	BRAF//BCL2//OTUD5
GO:0014821	phasic smooth muscle contraction	Biological process	3	25	557	17363	3.74068	0.0447454	0.443576	1.34925	0.005386	P2RX2//DRD2//P2RX3
GO:0033688	regulation of osteoblast proliferation	Biological process	3	25	557	17363	3.74068	0.0447454	0.443576	1.34925	0.005386	BCL2//SFRP1//IGF1R
GO:0043537	negative regulation of blood vessel endothelial cell migration	Biological process	3	25	557	17363	3.74068	0.0447454	0.443576	1.34925	0.005386	ACVRL1//THBS1//VASH1
GO:0070536	protein K63-linked deubiquitination	Biological process	3	25	557	17363	3.74068	0.0447454	0.443576	1.34925	0.005386	USP25//USP13//OTUD5
GO:1901185	negative regulation of ERBB signaling pathway	Biological process	3	25	557	17363	3.74068	0.0447454	0.443576	1.34925	0.005386	CHMP6//CBL//PTPRJ
GO:1904292	regulation of ERAD pathway	Biological process	3	25	557	17363	3.74068	0.0447454	0.443576	1.34925	0.005386	EDEM1//USP25//USP13
GO:0010256	endomembrane system organization	Biological process	17	337	557	17363	1.57249	0.044817	0.443576	1.34856	0.0305206	TOR1AIP2//FBXW8//CLASP1//KIFC3//GOLPH3//TMEM127//PLEKHJ1//STX6//CHMP7//MYRF//RAB11A//ANO3//SYT4//TARDBP//RTN3//SGIP1//RAB33B
GO:0003197	endocardial cushion development	Biological process	4	42	557	17363	2.9688	0.044898	0.443576	1.34777	0.00718133	HEYL//ACVRL1//DCHS1//THBS1
GO:0007080	mitotic metaphase plate congression	Biological process	4	42	557	17363	2.9688	0.044898	0.443576	1.34777	0.00718133	BECN1//CHMP6//CHMP7//RAB11A
GO:0010596	negative regulation of endothelial cell migration	Biological process	4	42	557	17363	2.9688	0.044898	0.443576	1.34777	0.00718133	ACVRL1//THBS1//VASH1//CXCL13
GO:0033059	cellular pigmentation	Biological process	4	42	557	17363	2.9688	0.044898	0.443576	1.34777	0.00718133	SHROOM2//RAB11A//AP1G1//BCL2
GO:1901385	regulation of voltage-gated calcium channel activity	Biological process	4	42	557	17363	2.9688	0.044898	0.443576	1.34777	0.00718133	DRD2//FMR1//CACNB2//HPCA
GO:0060322	head development	Biological process	39	919	557	17363	1.32287	0.045648	0.443576	1.34058	0.070018	ABCB1A//BCL2//FOXG1//NR3C1//ARNT2//PTPRZ1//IGF1R//SEPT4//HPCA//PYGO2//ATP2B3//RPGRIP1L//SLC7A11//SYT4//APAF1//DCX//FEZF1//SZT2//MYO16//CDK5R2//ATRN//RAPGEF2//USP9X//ULK1//DRD2//SECISBP2//PADI2//SYNGR3//SYPL2//EZH1//PPP1R9B//IGF1//INHBB//TNR//WNT4//BRAF//ZFAND5//FZD4//SFRP1
GO:0032233	positive regulation of actin filament bundle assembly	Biological process	5	61	557	17363	2.55511	0.0456692	0.443576	1.34038	0.00897666	LOC100909840//BRAF//TACR1//PFN2//WNT4
GO:0042108	positive regulation of cytokine biosynthetic process	Biological process	5	61	557	17363	2.55511	0.0456692	0.443576	1.34038	0.00897666	FCGR2A//MAPKAPK2//LBP//THBS1//ICOSLG
GO:0042446	hormone biosynthetic process	Biological process	5	61	557	17363	2.55511	0.0456692	0.443576	1.34038	0.00897666	WNT4//NR3C1//CYP11B1//IGF1//IGF1R
GO:0045446	endothelial cell differentiation	Biological process	7	102	557	17363	2.13928	0.0457747	0.443576	1.33937	0.0125673	PECAM1//VEGFA//ACVRL1//RAPGEF2//RAP2C//ROCK2//HOXB5
GO:0051247	positive regulation of protein metabolic process	Biological process	62	1562	557	17363	1.23731	0.0463393	0.443576	1.33405	0.111311	BRAF//IGF1//THBS1//PROM2//FMR1//ROCK2//RSPO1//CCND2//VEGFA//SENP1//LCK//PML//APAF1//ZFP91//TRAF2//INHBB//ACVRL1//PSME4//YTHDF1//RBMS3//SEPT4//NDFIP1//RNF111//PKD1//TOM1L1//RAP2C//DRD2//CLSPN//RFWD2//LOC100909840//BCL2//CREBL2//PFN2//TOLLIP//PECAM1//FCGR2A//MAPKAPK2//LBP//ADRA1B//IGF1R//FZD4//ICOSLG//CREBRF//PPP2R3A//MMD//RAPGEF2//CACUL1//CDK5R2//UHMK1//PTPRZ1//LRP4//ENPP2//DND1//CAMK2D//NQO2//SLC…
GO:0006997	nucleus organization	Biological process	8	124	557	17363	2.01112	0.046341	0.443576	1.33403	0.0143627	PYGO2//POLR1B//PML//CHMP7//PSME4//TARDBP//TOR1AIP2//CHMP6
GO:0046717	acid secretion	Biological process	8	124	557	17363	2.01112	0.046341	0.443576	1.33403	0.0143627	SLC9A4//APBA1//NR3C1//SYT4//ACSL4//ABCB1A//DRD2//PLA2G2D
GO:0002064	epithelial cell development	Biological process	13	240	557	17363	1.6885	0.0463439	0.443576	1.33401	0.0233393	PECAM1//SIPA1L3//CLIC5//RAPGEF2//VIM//PODXL//NPHS1//RAP2C//ARID4B//ROCK2//TP63//SLC9A4//ADAMTSL4
GO:0034654	nucleobase-containing compound biosynthetic process	Biological process	130	3542	557	17363	1.1441	0.0465379	0.443576	1.33219	0.233393	LOC102556967//CUX1//MLXIPL//FOXG1//NR3C1//TP63//MAFK//RB1//THRB//DDX5//SUV39H1//CREBRF//EZH1//ETS2//KLF12//CNOT7//NSD1//SNAI3//E2F8//WDTC1//HEYL//E2F7//CBX6//BCOR//WWC3//TBL1XR1//LMCD1//FEZF1//RGD1565692//VEGFA//GTF2H1//POLR1B//ARNT2//NFYB//TARDBP//NFAT5//SSBP2//CAMTA1//ARID3B//HOXB5//MAFG//KLF10//SUPT6H//PADI2//CTNND2//CALCOCO1//ATXN7L3//MED28//COL4A2//L3MBTL1//WDR5//CREBL2//TCEA1//CNOT8//HIPK1/…
GO:0000301	retrograde transport, vesicle recycling within Golgi	Biological process	2	11	557	17363	5.6677	0.0466431	0.443576	1.33121	0.00359066	RAB33B//CUX1
GO:0006654	phosphatidic acid biosynthetic process	Biological process	2	11	557	17363	5.6677	0.0466431	0.443576	1.33121	0.00359066	AGPAT1//SLC27A1
GO:0006995	cellular response to nitrogen starvation	Biological process	2	11	557	17363	5.6677	0.0466431	0.443576	1.33121	0.00359066	BECN1//GABARAPL2
GO:0010044	response to aluminum ion	Biological process	2	11	557	17363	5.6677	0.0466431	0.443576	1.33121	0.00359066	BECN1//BCL2
GO:0010193	response to ozone	Biological process	2	11	557	17363	5.6677	0.0466431	0.443576	1.33121	0.00359066	CAT//TACR1
GO:0010452	histone H3-K36 methylation	Biological process	2	11	557	17363	5.6677	0.0466431	0.443576	1.33121	0.00359066	NSD1//BCOR
GO:0018894	dibenzo-p-dioxin metabolic process	Biological process	2	11	557	17363	5.6677	0.0466431	0.443576	1.33121	0.00359066	CYP1A2//CYP11B1
GO:0030949	positive regulation of vascular endothelial growth factor receptor signaling pathway	Biological process	2	11	557	17363	5.6677	0.0466431	0.443576	1.33121	0.00359066	GRB10//VEGFA
GO:0032342	aldosterone biosynthetic process	Biological process	2	11	557	17363	5.6677	0.0466431	0.443576	1.33121	0.00359066	WNT4//CYP11B1
GO:0038063	collagen-activated tyrosine kinase receptor signaling pathway	Biological process	2	11	557	17363	5.6677	0.0466431	0.443576	1.33121	0.00359066	COL4A2//COL4A5
GO:0043562	cellular response to nitrogen levels	Biological process	2	11	557	17363	5.6677	0.0466431	0.443576	1.33121	0.00359066	BECN1//GABARAPL2
GO:0048680	positive regulation of axon regeneration	Biological process	2	11	557	17363	5.6677	0.0466431	0.443576	1.33121	0.00359066	BRAF//IGF1R
GO:0070472	regulation of uterine smooth muscle contraction	Biological process	2	11	557	17363	5.6677	0.0466431	0.443576	1.33121	0.00359066	TACR1//LCK
GO:0072173	metanephric tubule morphogenesis	Biological process	2	11	557	17363	5.6677	0.0466431	0.443576	1.33121	0.00359066	WNT4//PKD1
GO:0090161	Golgi ribbon formation	Biological process	2	11	557	17363	5.6677	0.0466431	0.443576	1.33121	0.00359066	GOLPH3//STX6
GO:0097090	presynaptic membrane organization	Biological process	2	11	557	17363	5.6677	0.0466431	0.443576	1.33121	0.00359066	NLGN3//LRP4
GO:0099054	presynapse assembly	Biological process	2	11	557	17363	5.6677	0.0466431	0.443576	1.33121	0.00359066	NLGN3//LRP4
GO:1903867	extraembryonic membrane development	Biological process	2	11	557	17363	5.6677	0.0466431	0.443576	1.33121	0.00359066	E2F8//E2F7
GO:1904016	response to Thyroglobulin triiodothyronine	Biological process	2	11	557	17363	5.6677	0.0466431	0.443576	1.33121	0.00359066	IGF1//INHBB
GO:2000392	regulation of lamellipodium morphogenesis	Biological process	2	11	557	17363	5.6677	0.0466431	0.443576	1.33121	0.00359066	CORO1C//ENPP2
GO:1901565	organonitrogen compound catabolic process	Biological process	45	1086	557	17363	1.29167	0.0467513	0.44397	1.33021	0.0807899	KLHL8//RNF111//ZNRF2//CACUL1//CBL//LYPLA2//PDE7A//USP37//USP15//USP46//USP25//USP47//USP13//USP24//TOLLIP//USP9X//RANBP3//ZNRF3//PKD1//PRKACA//PSME4//MMP20//TRAF2//UBXN8//EDEM1//CLEC16A//SENP1//RFWD2//PLA2G15//ENPP2//GGACT//CRBN//UBE2A//PML//RNF187//FBXL22//OTUD5//TBL1XR1//NDFIP1//CREBRF//PPP2R3A//GLA//GABARAPL2//FMR1//TMTC3
GO:0019058	viral life cycle	Biological process	11	193	557	17363	1.77666	0.0471926	0.447523	1.32613	0.0197487	CLDN6//DDX6//ATG16L1//ROCK2//CHMP6//FMR1//BCL2//DDX5//CNOT7//TRIM10//PML
GO:0048732	gland development	Biological process	27	598	557	17363	1.40745	0.0473113	0.448011	1.32503	0.048474	CP//PKD1//SOD2//IGF2R//LBP//RPGRIP1L//SEC63//CCND2//WNT4//ABCB1A//VEGFA//INHBB//DRD2//BCL2//NR3C1//IGF1R//PBX1//TP63//BRAF//IGF1//PYGO2//SFRP1//CRKL//PML//E2F8//E2F7//EZH1
GO:0045807	positive regulation of endocytosis	Biological process	9	147	557	17363	1.90851	0.0474757	0.448929	1.32353	0.016158	DRD2//FMR1//TBC1D5//VEGFA//SGIP1//CBL//FCGR2A//LBP//DCX
GO:0061138	morphogenesis of a branching epithelium	Biological process	12	217	557	17363	1.72382	0.0476428	0.449369	1.322	0.021544	VEGFA//BCL2//PBX1//DCHS1//WNT4//PGF//IGF1//PKD1//PML//TMTC3//TP63//SFRP1
GO:0043401	steroid hormone mediated signaling pathway	Biological process	10	170	557	17363	1.83367	0.0476573	0.449369	1.32187	0.0179533	CALCOCO1//DDX5//PADI2//TP63//NR3C1//IGF1//HEYL//SFRP1//CREBRF//THRB
GO:0046889	positive regulation of lipid biosynthetic process	Biological process	6	82	557	17363	2.2809	0.0479865	0.451833	1.31888	0.010772	WNT4//MLXIPL//IGF1//IGF1R//CREBL2//SORBS1
GO:1901799	negative regulation of proteasomal protein catabolic process	Biological process	4	43	557	17363	2.89975	0.048297	0.452836	1.31608	0.00718133	CLEC16A//SENP1//USP25//GABARAPL2
GO:1904036	negative regulation of epithelial cell apoptotic process	Biological process	4	43	557	17363	2.89975	0.048297	0.452836	1.31608	0.00718133	RB1//IGF1R//IGF1//BRAF
GO:2001222	regulation of neuron migration	Biological process	4	43	557	17363	2.89975	0.048297	0.452836	1.31608	0.00718133	OLFM1//PTPRZ1//RAPGEF2//ZFP609
GO:0048762	mesenchymal cell differentiation	Biological process	11	194	557	17363	1.7675	0.0486547	0.453741	1.31287	0.0197487	CORO1C//DDX5//WNT4//HEYL//CLASP1//OLFM1//LDLRAD4//VEGFA//SFRP1//BCL2//HAS2
GO:0006812	cation transport	Biological process	47	1145	557	17363	1.27956	0.0487818	0.453741	1.31174	0.0843806	FCGR2A//CAMK2D//DRD2//PPME1//KCNK2//ABCC9//KCND3//SLC24A2//CACNB2//PKD1//NALCN//ITPR2//NDFIP1//SLC30A5//CP//ATOX1//STEAP3//SLC40A1//SLC18A2//MICU1//PML//BCL2//PRSS8//SYT4//SLC7A1//SLC44A1//SLC31A2//SLC9A4//SCN9A//ABCB1A//FHL1//LCK//IGF1//ATP2B3//GPM6A//KCNH3//KCNQ3//LRRC55//P2RX2//P2RX6//P2RX3//HPCA//FMR1//NLGN3//DLG4//SHISA9//FXYD6
GO:0030100	regulation of endocytosis	Biological process	13	242	557	17363	1.67455	0.0489264	0.453741	1.31046	0.0233393	RSPO1//FMR1//DLG4//DRD2//TBC1D5//VEGFA//DCX//SGIP1//CBL//PROM2//FCGR2A//LBP//SYT4
GO:0009416	response to light stimulus	Biological process	16	316	557	17363	1.57835	0.0491378	0.453741	1.30858	0.0287253	BRAF//NLGN3//ADRA1B//DRD2//PTPRZ1//CAT//UBE2A//ZRANB3//PML//BRSK1//FECH//BCL2//TP63//FMR1//USP47//PPP1R9B
GO:0042063	gliogenesis	Biological process	16	316	557	17363	1.57835	0.0491378	0.453741	1.30858	0.0287253	IGF1//LAMC3//VIM//MYRF//KCNQ3//CDK5R2//DCX//FOXG1//APCDD1//NLGN3//BCL2//PTPRZ1//PTPRJ//KDM4A//ENPP2//LINGO1
GO:0060078	regulation of postsynaptic membrane potential	Biological process	9	148	557	17363	1.89562	0.0491848	0.453741	1.30817	0.016158	P2RX2//NLGN3//P2RX6//CHRNA5//GRIA3//P2RX3//GABRB3//DLG4//SCN9A
GO:1905475	regulation of protein localization to membrane	Biological process	9	148	557	17363	1.89562	0.0491848	0.453741	1.30817	0.016158	CNST//HPCA//DMTN//CAMK2D//PGRMC1//SORBS1//RAB11A//PPP1R9B//LRP4
GO:0033273	response to vitamin	Biological process	10	171	557	17363	1.82294	0.0492377	0.453741	1.3077	0.0179533	ABCB1A//CAT//VEGFA//BECN1//BCL2//IGF1R//VIM//SOD2//SERPINA3N//SFRP1
GO:0045935	positive regulation of nucleobase-containing compound metabolic process	Biological process	70	1796	557	17363	1.21496	0.0492512	0.453741	1.30758	0.125673	NR3C1//PADI2//MAML1//MAML2//MLXIPL//IGF1//CALCOCO1//TP63//ACVRL1//ARNT2//NFYB//IGF1R//SKAP1//ATXN7L3//DDX5//MYRF//RNF111//ETS2//NSD1//NAA15//RNF187//CREBL2//TBL1XR1//LOC498453//FEZF1//FZD4//SFRP1//WNT4//ZFP423//GPHA2//PML//E2F8//E2F7//SUPT6H//WDR5//HPCA//LOC102556967//SLC40A1//DRD2//PKD1//RB1//THRB//MIXL1//TARDBP//SENP1//CREBRF//EZH1//PBX1//KLF12//CNOT7//NFAT5//HEYL//ATXN7//ZMIZ1//MLLT10//GTF2H1/…
GO:0002052	positive regulation of neuroblast proliferation	Biological process	3	26	557	17363	3.59681	0.049416	0.453741	1.30613	0.005386	DRD2//FOXG1//VEGFA
GO:0003171	atrioventricular valve development	Biological process	3	26	557	17363	3.59681	0.049416	0.453741	1.30613	0.005386	HEYL//DCHS1//OLFM1
GO:0030194	positive regulation of blood coagulation	Biological process	3	26	557	17363	3.59681	0.049416	0.453741	1.30613	0.005386	PTPRJ//THBS1//DMTN
GO:0033173	calcineurin-NFAT signaling cascade	Biological process	3	26	557	17363	3.59681	0.049416	0.453741	1.30613	0.005386	NFAT5//IGF1//LMCD1
GO:0060716	labyrinthine layer blood vessel development	Biological process	3	26	557	17363	3.59681	0.049416	0.453741	1.30613	0.005386	FBXW8//VASH2//VASH1
GO:1900048	positive regulation of hemostasis	Biological process	3	26	557	17363	3.59681	0.049416	0.453741	1.30613	0.005386	PTPRJ//DMTN//THBS1
GO:0048678	response to axon injury	Biological process	7	104	557	17363	2.09814	0.049921	0.457746	1.30172	0.0125673	BCL2//BRAF//IGF1R//TNR//KCNK2//DRD2//SOD2
