# Supplementary material for: Abnormal expression of rno_circRNA_014900 and rno_circRNA_005442 induced by ketamine in the rat hippocampus
Source: BMC Psychiatry. 2020 Jan 2;20:1. doi: 10.1186/s12888-019-2374-2 (PMC6939336; doi:10.1186/s12888-019-2374-2)
Supplement: Supplementary file 4 — Additional file 4. BP results for circRNA005442. The detailed list of the genes identified as regulated by the circRNA005442, BP: biological process. [file 12888_2019_2374_MOESM4_ESM.xls]

## Sheet: BP
#Column "GO.ID" stands for the ID of gene ontology term
#Column "Term" stands for the name of gene ontology term
#Column "Ontology" stands for the ontology of GOID belongs to
#Column "Count" stands for the number of DE genes associated with the listed GOID
#Column "Pop.Hits" stands for the number of background population genes associated with the listed GOID
#Column "List.Total" stands for the total number of DE genes
#Column "Pop.Total" stands for the total number of background population genes
#Column "Fold.Enrichment" stands for the Fold Enrichment value of the GOID, it equals (Count/Pop.Hits)/(List.Total/Pop.Total)
#Column "Pvalue" stands for the significance testing value of the GOID
#Column "FDR" stands for the false discovery rate of the GOID, using Benjamini & Hochberg (1995) method
#Column "Enrichment.Score" stands for the Enrichment Score value of the GOID, it equals (-log10(Pvalue))
#Column "Gene.Ratio" stands for the Gene Ratio value genes associated with the GOID, it equals (Count/List.Total)
#Column "GENES" stands for the DE genes associated with the GOID
GO.ID	Term	Ontology	Count	Pop.Hits	List.Total	Pop.Total	Fold.Enrichment	Pvalue	FDR	Enrichment.Score	Gene.Ratio	GENES
GO:0048812	neuron projection morphogenesis	Biological process	30	622	298	17363	2.81021	3.59624e-07	0.00109706	6.44415	0.100671	IGF1R//NTNG1//PIP5K1C//MYH10//WNT3//NKX2-1//APBB2//SEMA5A//EPHA4//ROBO2//PAFAH1B1//PLXNA2//CDH11//NEFM//ADNP//DBN1//VLDLR//BTBD3//PREX2//TRAK1//LRP4//NPTX1//NGEF//DAG1//TMEM108//RIMS2//SYT3//GPM6A//CNTNAP1//GAS7
GO:0120039	plasma membrane bounded cell projection morphogenesis	Biological process	30	638	298	17363	2.73974	6.13357e-07	0.00109706	6.21229	0.100671	IGF1R//NTNG1//PIP5K1C//MYH10//WNT3//NKX2-1//APBB2//SEMA5A//EPHA4//ROBO2//PAFAH1B1//PLXNA2//CDH11//NEFM//ADNP//DBN1//GPM6A//CNTNAP1//GAS7//VLDLR//BTBD3//PREX2//TRAK1//LRP4//NPTX1//NGEF//DAG1//TMEM108//RIMS2//SYT3
GO:0048858	cell projection morphogenesis	Biological process	30	641	298	17363	2.72692	6.76416e-07	0.00109706	6.16979	0.100671	IGF1R//NTNG1//PIP5K1C//MYH10//WNT3//NKX2-1//APBB2//SEMA5A//EPHA4//ROBO2//PAFAH1B1//PLXNA2//CDH11//NEFM//ADNP//DBN1//GPM6A//CNTNAP1//GAS7//VLDLR//BTBD3//PREX2//TRAK1//LRP4//NPTX1//NGEF//DAG1//TMEM108//RIMS2//SYT3
GO:0031175	neuron projection development	Biological process	40	1016	298	17363	2.2939	7.86023e-07	0.00109706	6.10456	0.134228	IGF1R//NTNG1//PIP5K1C//MYH10//WNT3//NKX2-1//APBB2//SEMA5A//EPHA4//ROBO2//ADCYAP1//NDRG4//ADNP//DBN1//PAFAH1B1//MCF2//PLXNA2//CDH11//VCAN//DAG1//NEFM//KLF4//GPM6A//CNTNAP1//GAS7//VLDLR//BTBD3//PREX2//TRAK1//LRP4//NPTX1//ARF4//CPEB3//MEF2C//NR3C1//NGEF//TMEM108//RIMS2//SYT3//PRICKLE2
GO:0009653	anatomical structure morphogenesis	Biological process	75	2526	298	17363	1.72996	8.23992e-07	0.00109706	6.08408	0.251678	WNT3//LIPA//TFCP2L1//VEZF1//TGFBR1//SAT1//PLXDC1//ELK3//RHOB//SEMA3E//SEMA5A//ACVR1//PAFAH1B1//KIF16B//SMAD3//BMPR1A//TP63//PLXNA2//PRICKLE2//LATS2//SP1//MEF2C//DAG1//BMPER//SLC8A1//HTT//THRB//NKX2-1//IGF1R//NEK8//NTNG1//PIP5K1C//MYH10//APBB2//EPHA4//ROBO2//TTBK2//EPS8//GAS7//MAB21L2//PHLDB2//CDH11//LRP4//TCF7L2//CNTNAP1//NEFM//KLF4//FZD7//SCNN1G//TMEM231//EMP2//ADNP//DBN1//COL5A2//GPM6A//VLDLR//…
GO:0032990	cell part morphogenesis	Biological process	30	663	298	17363	2.63643	1.35797e-06	0.00150666	5.86711	0.100671	IGF1R//NTNG1//PIP5K1C//MYH10//WNT3//NKX2-1//APBB2//SEMA5A//EPHA4//ROBO2//PAFAH1B1//PLXNA2//CDH11//NEFM//ADNP//DBN1//GPM6A//CNTNAP1//GAS7//VLDLR//BTBD3//PREX2//TRAK1//LRP4//NPTX1//NGEF//DAG1//TMEM108//RIMS2//SYT3
GO:0048666	neuron development	Biological process	42	1148	298	17363	2.13165	2.69418e-06	0.00249552	5.56957	0.14094	IGF1R//NTNG1//PIP5K1C//MYH10//WNT3//NKX2-1//APBB2//SEMA5A//EPHA4//ROBO2//ADCYAP1//NDRG4//ADNP//DBN1//PAFAH1B1//MCF2//PLXNA2//CDH11//VCAN//DAG1//NEFM//TMEM108//PRICKLE2//CNTNAP1//MEF2C//KLF4//GPM6A//GAS7//VLDLR//BTBD3//PREX2//TRAK1//LRP4//NPTX1//ARF4//CPEB3//NR3C1//NGEF//RIMS2//SYT3//HTT//CCSAP
GO:0000902	cell morphogenesis	Biological process	38	993	298	17363	2.22968	2.99897e-06	0.00249552	5.52303	0.127517	LATS2//IGF1R//NTNG1//PIP5K1C//MYH10//WNT3//NKX2-1//APBB2//SEMA5A//EPHA4//ROBO2//SEMA3E//TTBK2//EPS8//GAS7//PAFAH1B1//PLXNA2//CDH11//MEF2C//NEFM//FZD7//ADNP//DBN1//GPM6A//CNTNAP1//VLDLR//BTBD3//PREX2//TRAK1//LRP4//NPTX1//NGEF//DAG1//TMEM108//RIMS2//SYT3//LIPA//TFCP2L1
GO:0030030	cell projection organization	Biological process	49	1450	298	17363	1.96896	3.40531e-06	0.00251879	5.46784	0.16443	MYH10//IGF1R//NTNG1//PIP5K1C//WNT3//NKX2-1//APBB2//SEMA5A//EPHA4//ROBO2//TTBK2//TMEM231//ADCYAP1//NDRG4//ADNP//DBN1//PAFAH1B1//MCF2//PLXNA2//CDH11//TSGA10//CYLD//VCAN//DAG1//NEFM//TMEM108//PRICKLE2//CNTNAP1//EMP1//EMP2//HTT//KLF4//GPM6A//GAS7//VLDLR//BTBD3//PREX2//TRAK1//LRP4//TGFBR1//NPTX1//ARF4//CPEB3//MEF2C//NR3C1//NGEF//FAM98A//RIMS2//SYT3
GO:0120036	plasma membrane bounded cell projection organization	Biological process	48	1426	298	17363	1.96124	4.84947e-06	0.00322829	5.31431	0.161074	MYH10//IGF1R//NTNG1//PIP5K1C//WNT3//NKX2-1//APBB2//SEMA5A//EPHA4//ROBO2//TTBK2//TMEM231//ADCYAP1//NDRG4//ADNP//DBN1//PAFAH1B1//MCF2//PLXNA2//CDH11//CYLD//VCAN//DAG1//NEFM//TMEM108//PRICKLE2//CNTNAP1//EMP1//EMP2//HTT//KLF4//GPM6A//GAS7//VLDLR//BTBD3//PREX2//TRAK1//LRP4//TGFBR1//NPTX1//ARF4//CPEB3//MEF2C//NR3C1//NGEF//FAM98A//RIMS2//SYT3
GO:0032989	cellular component morphogenesis	Biological process	39	1094	298	17363	2.07709	1.16234e-05	0.00703425	4.93467	0.130872	WNT3//LIPA//TFCP2L1//PAFAH1B1//LATS2//IGF1R//NTNG1//PIP5K1C//MYH10//NKX2-1//APBB2//SEMA5A//EPHA4//ROBO2//SEMA3E//TTBK2//EPS8//GAS7//PLXNA2//CDH11//MEF2C//CNTNAP1//NEFM//FZD7//ADNP//DBN1//GPM6A//VLDLR//BTBD3//PREX2//TRAK1//LRP4//NPTX1//NGEF//DAG1//TMEM108//RIMS2//SYT3//PHLDB2
GO:0010717	regulation of epithelial to mesenchymal transition	Biological process	9	84	298	17363	6.24269	1.3659e-05	0.00757735	4.86458	0.0302013	SMAD3//TGFBR1//GCNT2//SDCBP//NKX2-1//TCF7L2//ACVR1//DAG1//PHLDB2
GO:0031346	positive regulation of cell projection organization	Biological process	21	427	298	17363	2.8655	1.63749e-05	0.0083852	4.78582	0.0704698	ADCYAP1//NDRG4//ADNP//DBN1//HTT//PAFAH1B1//IGF1R//WNT3//SEMA5A//TRAK1//ROBO2//EPHA4//TGFBR1//GPM6A//NR3C1//CPEB3//VLDLR//FAM98A//TTBK2//RIMS2//SYT3
GO:0048667	cell morphogenesis involved in neuron differentiation	Biological process	25	570	298	17363	2.55549	1.81829e-05	0.00864597	4.74034	0.0838926	IGF1R//NTNG1//PIP5K1C//MYH10//WNT3//NKX2-1//APBB2//SEMA5A//EPHA4//ROBO2//PAFAH1B1//PLXNA2//CDH11//NEFM//ADNP//DBN1//VLDLR//BTBD3//PREX2//TRAK1//LRP4//NPTX1//NGEF//DAG1//MEF2C
GO:0061564	axon development	Biological process	22	474	298	17363	2.70429	2.50583e-05	0.0105113	4.60105	0.0738255	IGF1R//NTNG1//PIP5K1C//MYH10//WNT3//NKX2-1//APBB2//SEMA5A//EPHA4//ROBO2//PAFAH1B1//PLXNA2//CDH11//VCAN//DAG1//NEFM//ADNP//DBN1//KLF4//LRP4//TRAK1//NPTX1
GO:0120035	regulation of plasma membrane bounded cell projection organization	Biological process	28	693	298	17363	2.35415	2.52636e-05	0.0105113	4.5975	0.0939597	ADCYAP1//NDRG4//ADNP//DBN1//EPHA4//PAFAH1B1//CYLD//NEFM//HTT//KLF4//IGF1R//WNT3//PLXNA2//SEMA5A//LRP4//TRAK1//ROBO2//TGFBR1//GPM6A//CPEB3//MEF2C//NR3C1//NGEF//VLDLR//FAM98A//TTBK2//RIMS2//SYT3
GO:0031344	regulation of cell projection organization	Biological process	28	702	298	17363	2.32396	3.17814e-05	0.0124452	4.49783	0.0939597	ADCYAP1//NDRG4//ADNP//DBN1//EPHA4//PAFAH1B1//CYLD//NEFM//HTT//KLF4//IGF1R//WNT3//PLXNA2//SEMA5A//LRP4//TRAK1//ROBO2//TGFBR1//GPM6A//CPEB3//MEF2C//NR3C1//NGEF//VLDLR//FAM98A//TTBK2//RIMS2//SYT3
GO:0035295	tube development	Biological process	28	707	298	17363	2.30753	3.60283e-05	0.0133245	4.44336	0.0939597	SEMA3E//SEMA5A//ACVR1//VCAN//SMAD3//BMPER//ROBO2//MEF2C//PLXNA2//TTBK2//TCF7L2//NR3C1//SP1//LIPA//NKX2-1//TGFBR1//BMPR1A//SLC8A1//MAN2A1//DBN1//TP63//DAG1//THRB//RHOB//MTSS1//EPHA4//NFIA//STARD13
GO:0050808	synapse organization	Biological process	16	287	298	17363	3.24823	3.861e-05	0.0135277	4.4133	0.0536913	BSN//GPM6A//CACNB2//F2R//LRP4//MEF2C//LRRN1//ADNP//LRRTM2//NFIA//SEZ6L2//TMEM108//MYH10//DBN1//EPHA4//SEMA3E
GO:0006928	movement of cell or subcellular component	Biological process	53	1780	298	17363	1.73486	4.63003e-05	0.0144282	4.33442	0.177852	PAFAH1B1//ACVR1//NKX2-1//APBB2//GPM6A//MEF2C//MYH10//KIF16B//WNT3//SEMA5A//EPHA4//ROBO2//NEFM//BSN//HTT//TMEM108//VCAN//TGFBR1//BMPER//EMP2//RHOB//MTUS1//TNS1//SLC8A1//NDRG4//BMPR1A//ARF4//TRAK1//PLXNA2//MLPH//F2R//SMAD3//IGF1R//ATP8A1//GCNT2//RRAS2//SDCBP//DAG1//KLF4//RAP2C//MYLK2//SCNN1G//EPS8//STARD13//IL17RA//CACNA1D//AKAP6//ASH1L//CACNB2//SMURF2//PHLDB2//DBN1//CCDC125
GO:0030182	neuron differentiation	Biological process	45	1427	298	17363	1.83737	4.99777e-05	0.0144282	4.30122	0.151007	IGF1R//NTNG1//PIP5K1C//MYH10//WNT3//NKX2-1//APBB2//SEMA5A//EPHA4//ROBO2//ADCYAP1//NDRG4//ADNP//DBN1//PAFAH1B1//MCF2//PLXNA2//CDH11//VCAN//DAG1//NEFM//TMEM108//PRICKLE2//CNTNAP1//CASZ1//MEF2C//TGFBR1//HTT//CCSAP//KLF4//GPM6A//GAS7//VLDLR//BTBD3//PREX2//TRAK1//LRP4//NPTX1//ARF4//CPEB3//NR3C1//NGEF//RIMS2//SYT3//MYEF2
GO:0022603	regulation of anatomical structure morphogenesis	Biological process	34	961	298	17363	2.06141	5.15372e-05	0.0144282	4.28788	0.114094	MEF2C//SEMA3E//TTBK2//EPS8//MYH10//GAS7//DAG1//PHLDB2//NEFM//KLF4//FZD7//EMP2//SEMA5A//RHOB//ADNP//DBN1//PAFAH1B1//BMPR1A//WNT3//PLXNA2//EPHA4//LRP4//TRAK1//ROBO2//ZNRF3//CASZ1//NGEF//STARD13//TMEM135//COL5A2//RIMS2//SYT3//TGFBR1//ACVR1
GO:0051017	actin filament bundle assembly	Biological process	11	149	298	17363	4.30145	5.35826e-05	0.0144282	4.27098	0.0369128	PDXP//DBN1//SYNPO2L//MTSS1//PIK3R2//SMAD3//TGFBR1//PHLDB2//EPS8//MYH10//GAS7
GO:0010470	regulation of gastrulation	Biological process	6	40	298	17363	8.73977	5.70879e-05	0.0144282	4.24346	0.0201342	KLF4//FZD7//BMPR1A//COL5A2//DAG1//PHLDB2
GO:0032502	developmental process	Biological process	134	5921	298	17363	1.31862	5.73484e-05	0.0144282	4.24148	0.449664	WNT3//LIPA//TFCP2L1//TP63//VCAN//SMAD3//TGFBR1//ASH1L//COL5A2//VEZF1//SAT1//PLXDC1//ELK3//RHOB//ADCYAP1//FANCF//MEF2C//TCF7L2//SEMA3E//SEMA5A//ACVR1//RRAS2//MAB21L2//ROBO2//BMPER//PAFAH1B1//SP1//MAN2A1//TMEM231//RCN1//RTCB//MTSS1//MYH10//BMPR1A//KIF16B//PLXNA2//NKX2-1//APBB2//GPM6A//SLAMF6//LRP4//PRICKLE2//LATS2//IGF2R//GNPNAT1//SLC8A1//DAG1//CHSY1//IGF1R//RAB11FIP4//HIVEP2//GGNBP2//GATM//TSSK1B/…
GO:0048699	generation of neurons	Biological process	48	1570	298	17363	1.78135	5.88203e-05	0.0144282	4.23047	0.161074	NKX2-1//APBB2//GPM6A//MEF2C//MYH10//PAFAH1B1//IGF1R//NTNG1//PIP5K1C//WNT3//SEMA5A//EPHA4//ROBO2//ADCYAP1//NDRG4//ADNP//DBN1//MCF2//PLXNA2//CDH11//MYEF2//GAS7//VCAN//DAG1//NEFM//TMEM108//PRICKLE2//CNTNAP1//CASZ1//TGFBR1//HTT//CCSAP//KLF4//TCF7L2//VLDLR//BTBD3//PREX2//TRAK1//LRP4//BMPR1A//MAN2A1//NPTX1//ARF4//CPEB3//NR3C1//NGEF//RIMS2//SYT3
GO:0007409	axonogenesis	Biological process	20	431	298	17363	2.70372	5.89138e-05	0.0144282	4.22978	0.0671141	WNT3//NKX2-1//APBB2//SEMA5A//EPHA4//MYH10//ROBO2//PAFAH1B1//PLXNA2//CDH11//NEFM//ADNP//DBN1//LRP4//TRAK1//NPTX1//DAG1//IGF1R//NTNG1//PIP5K1C
GO:0060429	epithelium development	Biological process	38	1136	298	17363	1.94901	6.06863e-05	0.0144282	4.21691	0.127517	SEMA3E//SEMA5A//ACVR1//VCAN//SMAD3//BMPER//ROBO2//TP63//PLXNA2//BMPR1A//VEZF1//LRP4//MEF2C//DAG1//TFCP2L1//KLF4//TTBK2//TCF7L2//HTT//LATS2//SLC8A1//SCNN1G//PAFAH1B1//TGFBR1//ZNRF3//FZD7//NKX2-1//THRB//TMEM231//NR3C1//IGF1R//RHOB//WNT3//MTSS1//EPHA4//RAP2C//STARD13//PHLDB2
GO:0061572	actin filament bundle organization	Biological process	11	152	298	17363	4.21655	6.425e-05	0.0147487	4.19213	0.0369128	EPS8//MYH10//GAS7//PDXP//DBN1//SYNPO2L//MTSS1//PIK3R2//SMAD3//TGFBR1//PHLDB2
GO:0048468	cell development	Biological process	61	2197	298	17363	1.61774	8.68512e-05	0.0192723	4.06122	0.204698	PAFAH1B1//ACVR1//LATS2//VEZF1//CHSY1//TP63//TFCP2L1//SMAD3//TSSK1B//YBX2//SMARCE1//TSSK2//IGF1R//NTNG1//PIP5K1C//MYH10//WNT3//NKX2-1//APBB2//SEMA5A//EPHA4//ROBO2//ADCYAP1//NDRG4//ADNP//DBN1//TCF7L2//BMPR1A//DAG1//MCF2//PLXNA2//CDH11//CNTNAP1//MEF2C//VCAN//NEFM//TMEM108//PRICKLE2//FZD7//CASZ1//HTT//CCSAP//KLF4//SLC8A1//GPM6A//GAS7//VLDLR//BTBD3//PREX2//TRAK1//LRP4//MAN2A1//NPTX1//ARF4//CPEB3//NR3C…
GO:0048731	system development	Biological process	110	4682	298	17363	1.36889	9.70109e-05	0.0208323	4.01318	0.369128	VCAN//TP63//SMAD3//TGFBR1//ASH1L//COL5A2//VEZF1//SAT1//PLXDC1//ELK3//RHOB//ADCYAP1//FANCF//MEF2C//TCF7L2//SEMA3E//SEMA5A//ACVR1//MAB21L2//ROBO2//BMPER//NKX2-1//APBB2//GPM6A//MYH10//PAFAH1B1//SLAMF6//LRP4//SP1//IGF2R//MAN2A1//GNPNAT1//RTCB//SLC8A1//TMEM231//BMPR1A//CHSY1//IGF1R//RAB11FIP4//THRB//NEK8//NAV2//DBN1//GAS7//NTNG1//PIP5K1C//WNT3//EPHA4//BSN//HTT//NR3C1//CTTNBP2//SMARCE1//NT5E//NDRG4//AR…
GO:0010718	positive regulation of epithelial to mesenchymal transition	Biological process	6	45	298	17363	7.76868	0.000112735	0.0234525	3.94794	0.0201342	TCF7L2//TGFBR1//ACVR1//SMAD3//GCNT2//SDCBP
GO:0000904	cell morphogenesis involved in differentiation	Biological process	27	722	298	17363	2.17889	0.000129817	0.0261876	3.88667	0.090604	LATS2//IGF1R//NTNG1//PIP5K1C//MYH10//WNT3//NKX2-1//APBB2//SEMA5A//EPHA4//ROBO2//PAFAH1B1//PLXNA2//CDH11//MEF2C//NEFM//FZD7//ADNP//DBN1//VLDLR//BTBD3//PREX2//TRAK1//LRP4//NPTX1//NGEF//DAG1
GO:0010975	regulation of neuron projection development	Biological process	22	536	298	17363	2.39148	0.000152413	0.0298416	3.81698	0.0738255	ADCYAP1//NDRG4//ADNP//DBN1//EPHA4//PAFAH1B1//NEFM//KLF4//IGF1R//WNT3//PLXNA2//SEMA5A//LRP4//TRAK1//ROBO2//CPEB3//MEF2C//NR3C1//NGEF//VLDLR//RIMS2//SYT3
GO:0022008	neurogenesis	Biological process	49	1692	298	17363	1.68735	0.000183992	0.0349953	3.7352	0.16443	NKX2-1//APBB2//GPM6A//MEF2C//MYH10//PAFAH1B1//IGF1R//NTNG1//PIP5K1C//WNT3//SEMA5A//EPHA4//ROBO2//VCAN//ADCYAP1//NDRG4//ADNP//DBN1//TCF7L2//DAG1//MCF2//PLXNA2//CDH11//CNTNAP1//MYEF2//GAS7//NEFM//TMEM108//PRICKLE2//CASZ1//TGFBR1//HTT//CCSAP//KLF4//VLDLR//BTBD3//PREX2//TRAK1//LRP4//BMPR1A//MAN2A1//NPTX1//ARF4//CPEB3//NR3C1//NGEF//RIMS2//SYT3//SMARCE1
GO:0010976	positive regulation of neuron projection development	Biological process	16	329	298	17363	2.83356	0.000190493	0.0352253	3.72012	0.0536913	ADNP//DBN1//PAFAH1B1//IGF1R//WNT3//SEMA5A//TRAK1//ROBO2//EPHA4//NR3C1//CPEB3//VLDLR//RIMS2//SYT3//ADCYAP1//NDRG4
GO:0048856	anatomical structure development	Biological process	124	5517	298	17363	1.30957	0.000197843	0.0355958	3.70368	0.416107	WNT3//LIPA//TFCP2L1//VCAN//TP63//SMAD3//TGFBR1//ASH1L//COL5A2//VEZF1//SAT1//PLXDC1//ELK3//RHOB//ADCYAP1//FANCF//MEF2C//TCF7L2//SEMA3E//SEMA5A//ACVR1//MAB21L2//ROBO2//BMPER//PAFAH1B1//SP1//MAN2A1//TMEM231//RCN1//RTCB//MTSS1//MYH10//BMPR1A//KIF16B//PLXNA2//NKX2-1//APBB2//GPM6A//SLAMF6//LRP4//PRICKLE2//LATS2//IGF2R//GNPNAT1//SLC8A1//DAG1//CHSY1//IGF1R//RAB11FIP4//HIVEP2//GGNBP2//GATM//TSSK1B//YBX2//…
GO:0030307	positive regulation of cell growth	Biological process	11	175	298	17363	3.66238	0.000224782	0.0393782	3.64824	0.0369128	ADNP//DBN1//PAFAH1B1//WNT3//SEMA5A//NR3C1//AKAP6//RIMS2//SYT3//TGFBR1//SDCBP
GO:0007268	chemical synaptic transmission	Biological process	24	637	298	17363	2.19523	0.000276802	0.0438388	3.55783	0.0805369	RIMS2//SLC5A7//MYLK2//SYT3//CPLX1//NR3C1//MEF2C//HTT//CPEB3//SHISA7//ADNP//ADCYAP1//GRIA3//LRRTM2//SLC24A2//TMEM108//DBN1//F2R//PAIP2//EPHA4//CACNB2//SLC12A6//PAFAH1B1//SDCBP
GO:0098916	anterograde trans-synaptic signaling	Biological process	24	637	298	17363	2.19523	0.000276802	0.0438388	3.55783	0.0805369	CACNB2//SLC12A6//PAFAH1B1//SDCBP//RIMS2//SLC5A7//MYLK2//SYT3//CPLX1//NR3C1//MEF2C//HTT//CPEB3//SHISA7//ADNP//ADCYAP1//GRIA3//LRRTM2//SLC24A2//TMEM108//DBN1//F2R//PAIP2//EPHA4
GO:0099537	trans-synaptic signaling	Biological process	24	638	298	17363	2.19179	0.000283213	0.0438388	3.54789	0.0805369	CACNB2//SLC12A6//PAFAH1B1//SDCBP//RIMS2//SLC5A7//MYLK2//SYT3//CPLX1//NR3C1//MEF2C//HTT//CPEB3//SHISA7//ADNP//ADCYAP1//GRIA3//LRRTM2//SLC24A2//TMEM108//DBN1//F2R//PAIP2//EPHA4
GO:0045778	positive regulation of ossification	Biological process	8	98	298	17363	4.75633	0.000283316	0.0438388	3.54773	0.0268456	SMAD3//SLC8A1//MEF2C//ACVR1//BMPR1A//TP63//ZHX3//THRB
GO:0016358	dendrite development	Biological process	14	274	298	17363	2.97705	0.000289298	0.0438388	3.53865	0.0469799	VLDLR//BTBD3//PREX2//TRAK1//LRP4//EPHA4//ARF4//CPEB3//MEF2C//NR3C1//NGEF//DBN1//PAFAH1B1//MCF2
GO:0099536	synaptic signaling	Biological process	24	639	298	17363	2.18836	0.000289756	0.0438388	3.53797	0.0805369	CACNB2//SLC12A6//PAFAH1B1//SDCBP//RIMS2//SLC5A7//MYLK2//SYT3//CPLX1//NR3C1//MEF2C//HTT//CPEB3//SHISA7//ADNP//ADCYAP1//GRIA3//LRRTM2//SLC24A2//TMEM108//DBN1//F2R//PAIP2//EPHA4
GO:0048729	tissue morphogenesis	Biological process	24	640	298	17363	2.18494	0.000296432	0.0438521	3.52808	0.0805369	SEMA3E//SEMA5A//ACVR1//WNT3//SMAD3//BMPR1A//TP63//MEF2C//DAG1//TGFBR1//HTT//SCNN1G//PAFAH1B1//KLF4//MYLK2//ZNRF3//NKX2-1//NR3C1//IGF1R//RHOB//MTSS1//EPHA4//STARD13//PHLDB2
GO:0050770	regulation of axonogenesis	Biological process	11	182	298	17363	3.52152	0.000315324	0.0456328	3.50124	0.0369128	NEFM//ADNP//DBN1//PAFAH1B1//WNT3//PLXNA2//SEMA5A//LRP4//TRAK1//ROBO2//EPHA4
GO:0046907	intracellular transport	Biological process	46	1602	298	17363	1.67303	0.000359357	0.0500478	3.44447	0.154362	ABCE1//TNPO2//TNPO1//NUP153//NUP160//MLPH//DAG1//XPO6//GOLGA7//SSR2//SSR1//NPTX1//HTT//RIMS2//VPS29//RHOB//TRAPPC8//KIF16B//MYH10//PAFAH1B1//F2R//NEFM//BSN//TMEM108//CHMP5//ATG14//TRAK1//DTX3L//SYT3//CPLX1//SNX18//MYLK2//TCF7L2//FZD7//SMAD3//SEMA5A//CYLD//PIK3R2//EMP2//SPCS2//SLC25A5//TGFBR1//BMPR1A//SREBF2//DBN1//NDRG4
GO:0035556	intracellular signal transduction	Biological process	63	2411	298	17363	1.52248	0.000360867	0.0500478	3.44265	0.211409	PPM1L//MEF2C//F2R//TGFBR1//TP63//CACNA1D//ZFP91//ERCC6//RGL1//RAP1GDS1//ARL8B//RHOB//ARF4//RASGRP3//RRAS2//SDCBP//TOPORS//ADCYAP1//AKAP6//SLC8A1//PIK3R2//PREX2//KLF4//SLC9A3R2//IGF1R//EPS8//RIMS2//PDE7B//HTT//RAP2C//GGNBP2//NGEF//PLEKHG3//MCF2//CCDC125//LATS2//MOB1B//NEK8//CYLD//ZDHHC17//ZMYND11//ASH1L//MYLK2//DAG1//PELI2//EPHA4//PAFAH1B1//GCNT2//SEMA5A//MEIS3//TCF7L2//BMPER//NDRG4//ZFP385B//SEZ6…
GO:0040012	regulation of locomotion	Biological process	30	899	298	17363	1.94433	0.000393925	0.0513774	3.40459	0.100671	BMPER//EMP2//RHOB//MTUS1//SLC8A1//NDRG4//BMPR1A//PLXNA2//F2R//SMAD3//IGF1R//ATP8A1//TGFBR1//GCNT2//RRAS2//ACVR1//SDCBP//DAG1//KLF4//NKX2-1//RAP2C//SEMA5A//WNT3//ROBO2//STARD13//DBN1//SMURF2//DDB1//PHLDB2//CCDC125
GO:0051252	regulation of RNA metabolic process	Biological process	79	3220	298	17363	1.42949	0.000402234	0.0513774	3.39552	0.265101	BACH1//KLF4//NR3C1//TP63//THRB//NFIA//NKX2-1//SMAD3//VLDLR//NFXL1//ZMYND11//SREBF2//TFCP2L1//HMBOX1//CPEB3//ZHX3//HCFC2//MYPOP//MEF2C//MYEF2//TCF7L2//SRSF2//MBNL2//ERCC6//H2AFZ//FZD7//ZFP28//SP1//NR3C2//RBAK//CREG1//TGFBR1//YBX2//LIN54//APBB2//EAF1//ZFHX4//USP13//FOXN3//ELK1//ELK3//ZBTB44//TSC22D2//ADNP//ZFP322A//TADA2B//ZFP518A//RAD21//F2R//IGF1R//ZFP287//CASZ1//TOPORS//DTX3L//ACVR1//BMPR1A//DEP…
GO:0007275	multicellular organism development	Biological process	114	5062	298	17363	1.31217	0.000410902	0.0513774	3.38626	0.38255	VCAN//TP63//SMAD3//TGFBR1//ASH1L//COL5A2//VEZF1//SAT1//PLXDC1//ELK3//RHOB//ADCYAP1//FANCF//MEF2C//TCF7L2//SEMA3E//SEMA5A//ACVR1//MAB21L2//ROBO2//BMPER//SP1//MAN2A1//TMEM231//RCN1//RTCB//MTSS1//MYH10//BMPR1A//KIF16B//WNT3//PLXNA2//NKX2-1//APBB2//GPM6A//PAFAH1B1//SLAMF6//LRP4//PRICKLE2//LATS2//IGF2R//GNPNAT1//SLC8A1//CHSY1//IGF1R//RAB11FIP4//NEK8//DAAM2//HTT//THRB//NAV2//DBN1//GAS7//NTNG1//PIP5K1C/…
GO:0065008	regulation of biological quality	Biological process	84	3478	298	17363	1.40721	0.000411044	0.0513774	3.38611	0.281879	SMC6//PIK3R2//TCF7L2//MEF2C//NKX2-1//SLC8A1//DHRS9//NAV2//EMP2//F2R//EPS8//HPS5//AARSD1//SLC24A2//SLC39A13//SLC39A14//NR3C2//DAG1//PIP5K1C//ADCYAP1//RIMS2//SLC30A4//THRB//NR3C1//SLC5A7//SEMA3E//TTBK2//MYH10//GAS7//AKAP6//SREBF2//MTSS1//SLC41A1//RAP1GDS1//SYT3//CPLX1//SMAD3//USP13//EPHA4//GOLGA7//CNTNAP1//SCN7A//HTT//DBN1//SEMA5A//PDXP//NEFM//NCLN//HMBOX1//ADNP//GCNT2//TMEM97//SP1//ATP8A1//ATP11B/…
GO:0045927	positive regulation of growth	Biological process	14	284	298	17363	2.87222	0.000415282	0.0513774	3.38166	0.0469799	TGFBR1//AKAP6//SDCBP//ADNP//DBN1//PAFAH1B1//WNT3//SEMA5A//MEF2C//BMPR1A//NR3C1//RIMS2//SYT3//TFCP2L1
GO:0051270	regulation of cellular component movement	Biological process	30	903	298	17363	1.93572	0.000423988	0.0513774	3.37265	0.100671	BMPER//EMP2//RHOB//MTUS1//SLC8A1//NDRG4//BMPR1A//PLXNA2//F2R//SMAD3//IGF1R//ATP8A1//TGFBR1//GCNT2//RRAS2//ACVR1//SDCBP//DAG1//KLF4//NKX2-1//RAP2C//MYLK2//SEMA5A//WNT3//AKAP6//STARD13//SMURF2//PHLDB2//DBN1//CCDC125
GO:0030048	actin filament-based movement	Biological process	8	104	298	17363	4.48193	0.000424479	0.0513774	3.37214	0.0268456	MLPH//MYLK2//EMP2//CACNA1D//AKAP6//CACNB2//DBN1//MYH10
GO:0008088	axo-dendritic transport	Biological process	6	58	298	17363	6.02742	0.000464916	0.0552669	3.33263	0.0201342	BSN//TMEM108//PAFAH1B1//TRAK1//NEFM//HTT
GO:0001837	epithelial to mesenchymal transition	Biological process	9	133	298	17363	3.94275	0.000486115	0.0558504	3.31326	0.0302013	DAG1//TGFBR1//PHLDB2//SMAD3//GCNT2//SDCBP//NKX2-1//ACVR1
GO:0048638	regulation of developmental growth	Biological process	16	358	298	17363	2.60403	0.000486604	0.0558504	3.31282	0.0536913	LGMN//ADNP//DBN1//PAFAH1B1//LATS2//TCF7L2//WNT3//PLXNA2//SEMA5A//TGFBR1//BMPR1A//MEF2C//NR3C1//AKAP6//RIMS2//SYT3
GO:0022604	regulation of cell morphogenesis	Biological process	19	471	298	17363	2.3504	0.000528906	0.0596767	3.27662	0.0637584	SEMA3E//TTBK2//EPS8//MYH10//GAS7//NEFM//ADNP//DBN1//PAFAH1B1//WNT3//PLXNA2//SEMA5A//EPHA4//LRP4//TRAK1//ROBO2//NGEF//RIMS2//SYT3
GO:0048762	mesenchymal cell differentiation	Biological process	11	194	298	17363	3.30369	0.000541664	0.0600976	3.26627	0.0369128	ACVR1//TGFBR1//DAG1//PHLDB2//SMAD3//GCNT2//SDCBP//NKX2-1//BMPR1A//MEF2C
GO:0030501	positive regulation of bone mineralization	Biological process	5	40	298	17363	7.28314	0.000579203	0.0623587	3.23717	0.0167785	SMAD3//SLC8A1//MEF2C//ACVR1//BMPR1A
GO:0051493	regulation of cytoskeleton organization	Biological process	19	475	298	17363	2.3306	0.000585879	0.0623587	3.23219	0.0637584	EPS8//MAP1A//CHMP5//PIK3R2//DBN1//SEMA5A//PDXP//SLAIN2//SYNPO2L//MTSS1//SMAD3//TGFBR1//PHLDB2//MEF2C//CYLD//PAFAH1B1//CCSAP//STAG2//SEMA3E
GO:0007369	gastrulation	Biological process	11	196	298	17363	3.26998	0.000590145	0.0623587	3.22904	0.0369128	ACVR1//KIF16B//WNT3//SMAD3//BMPR1A//DAG1//PHLDB2//KLF4//FZD7//HTT//COL5A2
GO:0031103	axon regeneration	Biological process	6	61	298	17363	5.73099	0.000610989	0.0635524	3.21397	0.0201342	KLF4//IGF1R//EPHA4//VCAN//DAG1//NEFM
GO:0030029	actin filament-based process	Biological process	24	674	298	17363	2.07472	0.000621024	0.0636024	3.20689	0.0805369	EPS8//MYH10//GAS7//DAAM2//MTSS1//PAFAH1B1//SDCBP//EMP2//DBN1//MLPH//PIK3R2//SEMA5A//PDXP//RAP1GDS1//SYNPO2L//MYLK2//SMAD3//TGFBR1//PHLDB2//MEF2C//CACNA1D//AKAP6//CACNB2//SEMA3E
GO:0048639	positive regulation of developmental growth	Biological process	11	198	298	17363	3.23695	0.000642194	0.0639279	3.19233	0.0369128	ADNP//DBN1//PAFAH1B1//WNT3//SEMA5A//MEF2C//BMPR1A//NR3C1//AKAP6//RIMS2//SYT3
GO:0060998	regulation of dendritic spine development	Biological process	7	85	298	17363	4.7983	0.000643409	0.0639279	3.19151	0.0234899	NR3C1//CPEB3//EPHA4//NGEF//DBN1//PAFAH1B1//MEF2C
GO:0040013	negative regulation of locomotion	Biological process	14	298	298	17363	2.73729	0.00066843	0.0649833	3.17494	0.0469799	NDRG4//BMPR1A//DAG1//KLF4//NKX2-1//RAP2C//RHOB//WNT3//SEMA5A//ROBO2//STARD13//DBN1//PHLDB2//CCDC125
GO:0007417	central nervous system development	Biological process	34	1103	298	17363	1.79602	0.000673554	0.0649833	3.17163	0.114094	NR3C1//NKX2-1//IGF1R//CTTNBP2//HTT//SMARCE1//NT5E//NDRG4//ARF4//MYH10//DBN1//PAFAH1B1//ROBO2//TCF7L2//NEFM//PLXDC1//VLDLR//SEMA5A//SLC8A1//TMEM108//MEF2C//NAV2//SEZ6L2//PLXNA2//EPHA4//CDH11//ADCYAP1//BMPR1A//BTBD3//CNTNAP1//TTBK2//DAG1//WNT3//VCAN
GO:0045597	positive regulation of cell differentiation	Biological process	32	1018	298	17363	1.83152	0.000703165	0.066871	3.15294	0.107383	SMAD3//TGFBR1//GCNT2//SDCBP//ADCYAP1//NDRG4//ADNP//DBN1//THRB//TCF7L2//CYLD//WDFY2//MEF2C//TP63//ZHX3//ACVR1//BMPR1A//PAFAH1B1//IGF1R//WNT3//DAG1//SEMA5A//MAN2A1//TRAK1//ROBO2//EPHA4//NR3C1//CPEB3//AKAP6//VLDLR//RIMS2//SYT3
GO:2001141	regulation of RNA biosynthetic process	Biological process	74	3033	298	17363	1.42157	0.000770608	0.0722526	3.11317	0.248322	BACH1//KLF4//NR3C1//TP63//THRB//NFIA//NKX2-1//SMAD3//VLDLR//NFXL1//ZMYND11//SREBF2//TFCP2L1//HMBOX1//CPEB3//ZHX3//HCFC2//MYPOP//MEF2C//MYEF2//TCF7L2//ERCC6//H2AFZ//FZD7//ZFP28//SP1//NR3C2//RBAK//CREG1//TGFBR1//YBX2//LIN54//APBB2//EAF1//ZFHX4//USP13//FOXN3//ELK1//ELK3//ZBTB44//TSC22D2//ADNP//ZFP322A//TADA2B//ZFP518A//RAD21//F2R//IGF1R//ZFP287//CASZ1//TOPORS//DTX3L//ACVR1//BMPR1A//DEPDC1//NACC2//SM…
GO:0060996	dendritic spine development	Biological process	8	114	298	17363	4.08878	0.000782836	0.0723107	3.10633	0.0268456	CPEB3//MEF2C//NR3C1//EPHA4//NGEF//DBN1//PAFAH1B1//ARF4
GO:0032801	receptor catabolic process	Biological process	4	25	298	17363	9.32242	0.000809252	0.0723107	3.09192	0.0134228	ZNRF3//DTX3L//KIF16B//LGMN
GO:0000278	mitotic cell cycle	Biological process	26	770	298	17363	1.96739	0.000813759	0.0723107	3.0895	0.0872483	LATS2//ACVR1//BACH1//HTT//PAFAH1B1//SON//SNX18//RHOB//MYH10//CHMP5//PDXP//FOXN3//CYLD//SDCBP//EPS8//RAD21//TP63//IGF1R//SMAD3//NACC2//CCSAP//STAG2//DDB1//JADE1//NUP153//SRSF2
GO:0001503	ossification	Biological process	17	413	298	17363	2.39832	0.000825373	0.0723107	3.08335	0.057047	VCAN//SMAD3//RRAS2//MEF2C//ACVR1//CHSY1//LRP4//MTSS1//TCF7L2//SLC8A1//BMPR1A//WNT3//TP63//ZHX3//THRB//SP1//COL5A2
GO:0009790	embryo development	Biological process	34	1116	298	17363	1.7751	0.000825539	0.0723107	3.08326	0.114094	SP1//MAN2A1//SMAD3//TGFBR1//TMEM231//RCN1//RTCB//MTSS1//MYH10//ACVR1//BMPR1A//KIF16B//WNT3//PLXNA2//PRICKLE2//LATS2//SLC8A1//MEF2C//HTT//MAB21L2//DAG1//PHLDB2//TTBK2//TCF7L2//TP63//LRP4//KLF4//PAFAH1B1//FZD7//THRB//GGNBP2//COL5A2//NKX2-1//GATM
GO:0040011	locomotion	Biological process	45	1625	298	17363	1.6135	0.000899543	0.0767852	3.04598	0.151007	PAFAH1B1//ACVR1//NKX2-1//APBB2//GPM6A//MEF2C//MYH10//PIP5K1C//WNT3//SEMA5A//EPHA4//ROBO2//VCAN//TGFBR1//BMPER//EMP2//RHOB//MTUS1//TNS1//SLC8A1//NDRG4//BMPR1A//ARF4//PLXNA2//F2R//SMAD3//IGF1R//ATP8A1//GCNT2//RRAS2//SDCBP//DAG1//KLF4//RAP2C//SCNN1G//EPS8//STARD13//SEMA3E//IL17RA//DBN1//ASH1L//SMURF2//DDB1//PHLDB2//CCDC125
GO:0050772	positive regulation of axonogenesis	Biological process	7	90	298	17363	4.53173	0.000905701	0.0767852	3.04302	0.0234899	ADNP//DBN1//PAFAH1B1//WNT3//SEMA5A//TRAK1//ROBO2
GO:0007267	cell-cell signaling	Biological process	39	1348	298	17363	1.68571	0.000911226	0.0767852	3.04037	0.130872	CYLD//DDB1//TCF7L2//LRP4//RNF138//CACNB2//SLC12A6//PAFAH1B1//SDCBP//RIMS2//SLC5A7//MYLK2//TP63//SYT3//CPLX1//HTT//ADCYAP1//WNT3//ZNRF3//NR3C1//FZD7//MEF2C//CPEB3//SHISA7//ADNP//KLF4//SMAD3//GRIA3//LRRTM2//SLC24A2//CACNA1D//LATS2//JADE1//TMEM108//DBN1//F2R//PAIP2//EPHA4//PANX2
GO:0060037	pharyngeal system development	Biological process	4	26	298	17363	8.96386	0.000943578	0.0783363	3.02522	0.0134228	BMPR1A//PLXNA2//TGFBR1//ACVR1
GO:0007399	nervous system development	Biological process	61	2405	298	17363	1.47783	0.000980436	0.0783363	3.00858	0.204698	NKX2-1//APBB2//GPM6A//MEF2C//MYH10//PAFAH1B1//IGF1R//NTNG1//PIP5K1C//WNT3//SEMA5A//EPHA4//ROBO2//BSN//VCAN//HTT//NR3C1//CTTNBP2//SMARCE1//NT5E//NDRG4//ARF4//DBN1//ADCYAP1//ADNP//TCF7L2//DAG1//MCF2//NEFM//PLXDC1//VLDLR//SLC8A1//TMEM108//NAV2//SEZ6L2//PLXNA2//TTBK2//CDH11//BMPR1A//BTBD3//CNTNAP1//MYEF2//GAS7//PRICKLE2//CASZ1//TP63//TGFBR1//CCSAP//KLF4//PREX2//TRAK1//LRP4//MAN2A1//LRRN1//LRRTM2//NFI…
GO:0008090	retrograde axonal transport	Biological process	3	12	298	17363	14.5663	0.000981563	0.0783363	3.00808	0.0100671	BSN//TMEM108//PAFAH1B1
GO:1901201	regulation of extracellular matrix assembly	Biological process	3	12	298	17363	14.5663	0.000981563	0.0783363	3.00808	0.0100671	SMAD3//DAG1//PHLDB2
GO:0002009	morphogenesis of an epithelium	Biological process	20	536	298	17363	2.17407	0.00100015	0.0783363	2.99994	0.0671141	SEMA3E//SEMA5A//ACVR1//TP63//SMAD3//MEF2C//DAG1//HTT//SCNN1G//PAFAH1B1//KLF4//ZNRF3//NKX2-1//NR3C1//IGF1R//RHOB//MTSS1//EPHA4//STARD13//PHLDB2
GO:0070169	positive regulation of biomineral tissue development	Biological process	5	45	298	17363	6.4739	0.00100291	0.0783363	2.99874	0.0167785	SMAD3//SLC8A1//MEF2C//ACVR1//BMPR1A
GO:0051130	positive regulation of cellular component organization	Biological process	37	1265	298	17363	1.7042	0.00102114	0.0783363	2.99091	0.124161	ADCYAP1//NDRG4//ADNP//DBN1//SEMA5A//PDXP//SLAIN2//SYT3//HMBOX1//SYNPO2L//MTSS1//TADA2B//IGF1R//HTT//PAFAH1B1//RAD21//WNT3//TRAK1//ROBO2//EPHA4//TGFBR1//GPM6A//SMAD3//LRRN1//LRRTM2//NR3C1//CPEB3//ATP8A1//VLDLR//FAM98A//LRP4//TTBK2//SDCBP//RIMS2//SREBF2//DAG1//PHLDB2
GO:0034504	protein localization to nucleus	Biological process	16	384	298	17363	2.42771	0.00102743	0.0783363	2.98825	0.0536913	TNPO2//TNPO1//NUP153//DAG1//F2R//TCF7L2//FZD7//SMAD3//SEMA5A//CYLD//PIK3R2//TOPORS//TGFBR1//BMPR1A//DTX3L//HTT
GO:0048869	cellular developmental process	Biological process	93	4052	298	17363	1.33728	0.00103554	0.0783363	2.98483	0.312081	WNT3//LIPA//TFCP2L1//TP63//VCAN//SMAD3//RRAS2//MEF2C//PAFAH1B1//ACVR1//NKX2-1//APBB2//GPM6A//MYH10//SLAMF6//LATS2//SP1//PRICKLE2//TGFBR1//VEZF1//BMPR1A//CHSY1//TSSK1B//YBX2//SMARCE1//TSSK2//IGF1R//NTNG1//PIP5K1C//SEMA5A//EPHA4//ROBO2//HTT//SEMA3E//TTBK2//EPS8//GAS7//KLF4//DAG1//PHLDB2//GCNT2//SDCBP//ADCYAP1//NDRG4//ADNP//DBN1//TCF7L2//MYLK2//MYEF2//MCF2//PLXNA2//CDH11//CNTNAP1//RIMS2//SYT3//ZHX3/…
GO:0051179	localization	Biological process	122	5621	298	17363	1.2646	0.00105854	0.0787351	2.97529	0.409396	ABCE1//TNPO2//TNPO1//HTT//PAFAH1B1//ACVR1//NKX2-1//APBB2//GPM6A//MEF2C//MYH10//ADCYAP1//SLC8A1//LRRTM2//SDCBP//CNTNAP1//KIF16B//ARF4//NUP153//AKAP10//LRP4//NUP160//MLPH//DAG1//XPO6//GOLGA7//SSR2//SSR1//SMAD3//PITPNM2//SLC44A1//SLC12A6//PANX2//KCNG1//SLC24A2//SCNN1G//SLC5A9//SLC12A3//SCN7A//SLC5A7//CACNB2//CACNA1D//SLC39A14//SLC30A4//MYLK2//SV2C//NPTX1//VLDLR//RIMS2//VPS29//RHOB//PIP5K1C//TRAPPC8/…
GO:0045666	positive regulation of neuron differentiation	Biological process	17	423	298	17363	2.34162	0.00107207	0.0787351	2.96978	0.057047	ADCYAP1//NDRG4//ADNP//DBN1//PAFAH1B1//IGF1R//WNT3//SEMA5A//TRAK1//ROBO2//EPHA4//NR3C1//CPEB3//VLDLR//RIMS2//SYT3//MEF2C
GO:0051271	negative regulation of cellular component movement	Biological process	13	278	298	17363	2.72463	0.0010763	0.0787351	2.96807	0.0436242	NDRG4//BMPR1A//DAG1//KLF4//NKX2-1//RAP2C//RHOB//WNT3//SEMA5A//STARD13//PHLDB2//DBN1//CCDC125
GO:0016202	regulation of striated muscle tissue development	Biological process	9	149	298	17363	3.51937	0.00109845	0.0794821	2.95922	0.0302013	TCF7L2//ACVR1//MEF2C//TGFBR1//BMPR1A//NR3C1//AKAP6//FZD7//SMAD3
GO:0006606	protein import into nucleus	Biological process	13	279	298	17363	2.71486	0.00111192	0.0795917	2.95393	0.0436242	TNPO2//TNPO1//DAG1//F2R//TCF7L2//FZD7//SMAD3//SEMA5A//CYLD//PIK3R2//TGFBR1//BMPR1A//NUP153
GO:1903506	regulation of nucleic acid-templated transcription	Biological process	73	3025	298	17363	1.40607	0.00115312	0.0816629	2.93813	0.244966	BACH1//KLF4//NR3C1//TP63//THRB//NFIA//NKX2-1//SMAD3//VLDLR//NFXL1//ZMYND11//SREBF2//TFCP2L1//HMBOX1//CPEB3//ZHX3//HCFC2//MYPOP//MEF2C//MYEF2//TCF7L2//ERCC6//H2AFZ//FZD7//ZFP28//SP1//NR3C2//RBAK//CREG1//TGFBR1//YBX2//LIN54//APBB2//EAF1//ZFHX4//USP13//FOXN3//ELK1//ELK3//ZBTB44//TSC22D2//ADNP//ZFP322A//TADA2B//ZFP518A//RAD21//F2R//IGF1R//ZFP287//CASZ1//TOPORS//DTX3L//ACVR1//BMPR1A//DEPDC1//NACC2//SM…
GO:0072359	circulatory system development	Biological process	32	1051	298	17363	1.77401	0.00119008	0.0833936	2.92442	0.107383	VEZF1//TGFBR1//SAT1//PLXDC1//ELK3//RHOB//MEF2C//TCF7L2//SEMA3E//SEMA5A//ACVR1//TMEM231//SMAD3//BMPER//SLC8A1//BMPR1A//IGF1R//MYH10//VCAN//VLDLR//NEK8//CACNA1D//EMP2//MYLK2//DAG1//GGNBP2//NDRG4//NR3C1//AKAP6//KLF4//STARD13//FZD7
GO:0008333	endosome to lysosome transport	Biological process	5	47	298	17363	6.19841	0.00122454	0.0841046	2.91203	0.0167785	CHMP5//ATG14//TRAK1//DTX3L//RHOB
GO:0048646	anatomical structure formation involved in morphogenesis	Biological process	32	1053	298	17363	1.77064	0.00122733	0.0841046	2.91104	0.107383	VEZF1//TGFBR1//SAT1//PLXDC1//ELK3//RHOB//SEMA3E//SEMA5A//ACVR1//PAFAH1B1//KIF16B//WNT3//SMAD3//BMPR1A//PLXNA2//PRICKLE2//LATS2//SP1//BMPER//MEF2C//HTT//MYH10//CNTNAP1//FZD7//EMP2//DAG1//TP63//KLF4//STARD13//COL5A2//PHLDB2//NKX2-1
GO:0051641	cellular localization	Biological process	63	2528	298	17363	1.45202	0.00124562	0.0841046	2.90461	0.211409	ABCE1//TNPO2//TNPO1//HTT//PAFAH1B1//CNTNAP1//NUP153//NUP160//MLPH//DAG1//XPO6//GOLGA7//SSR2//SSR1//NPTX1//RIMS2//VPS29//RHOB//TRAPPC8//KIF16B//PIP5K1C//CHMP5//MYH10//F2R//NEFM//BSN//TMEM108//ATG14//TRAK1//DTX3L//AKAP6//SLC8A1//SYT3//CPLX1//SNX18//TCF7L2//FAM98A//ARL8B//DBN1//MYLK2//EMP2//TOPORS//LATS2//NACC2//FZD7//SMAD3//SEMA5A//CYLD//PIK3R2//LRP4//SPCS2//SLC25A5//MEF2C//NDRG4//PLXNA2//TGFBR1//B…
GO:0048340	paraxial mesoderm morphogenesis	Biological process	3	13	298	17363	13.4458	0.00125989	0.0841046	2.89967	0.0100671	HTT//BMPR1A//SMAD3
GO:1901861	regulation of muscle tissue development	Biological process	9	152	298	17363	3.44991	0.0012634	0.0841046	2.89846	0.0302013	SMAD3//TCF7L2//ACVR1//MEF2C//TGFBR1//BMPR1A//NR3C1//AKAP6//FZD7
GO:0016477	cell migration	Biological process	37	1281	298	17363	1.68291	0.00127807	0.0842387	2.89345	0.124161	PAFAH1B1//ACVR1//NKX2-1//APBB2//GPM6A//MEF2C//MYH10//VCAN//EPHA4//TGFBR1//BMPER//EMP2//RHOB//MTUS1//TNS1//SLC8A1//NDRG4//BMPR1A//PLXNA2//F2R//SMAD3//IGF1R//ATP8A1//GCNT2//RRAS2//SDCBP//DAG1//KLF4//RAP2C//SCNN1G//EPS8//STARD13//SEMA5A//IL17RA//SMURF2//PHLDB2//ARF4
GO:0051170	nuclear import	Biological process	13	284	298	17363	2.66706	0.00130515	0.08518	2.88434	0.0436242	TNPO2//TNPO1//NUP153//DAG1//F2R//TCF7L2//FZD7//SMAD3//SEMA5A//CYLD//PIK3R2//TGFBR1//BMPR1A
GO:0048634	regulation of muscle organ development	Biological process	9	153	298	17363	3.42736	0.00132263	0.0854827	2.87856	0.0302013	SMAD3//TCF7L2//ACVR1//MEF2C//TGFBR1//BMPR1A//NR3C1//AKAP6//FZD7
GO:0001704	formation of primary germ layer	Biological process	8	124	298	17363	3.75904	0.00135209	0.0863838	2.86899	0.0268456	WNT3//SMAD3//ACVR1//BMPR1A//FZD7//HTT//COL5A2//KIF16B
GO:0009888	tissue development	Biological process	49	1850	298	17363	1.54324	0.00136936	0.0863838	2.86348	0.16443	SEMA3E//SEMA5A//ACVR1//VCAN//SMAD3//BMPER//ROBO2//WNT3//BMPR1A//TP63//PLXNA2//TGFBR1//VEZF1//LRP4//MEF2C//DAG1//CHSY1//TFCP2L1//NKX2-1//KIF16B//IGF1R//KLF4//PHLDB2//GCNT2//SDCBP//MYLK2//FZD7//TTBK2//TCF7L2//HTT//LATS2//MTSS1//SLC8A1//THRB//SCNN1G//GATM//PAFAH1B1//ASH1L//MYH10//ZNRF3//TMEM231//NR3C1//AKAP6//RHOB//SLC39A13//EPHA4//RAP2C//STARD13//COL5A2
GO:0060485	mesenchyme development	Biological process	12	251	298	17363	2.78558	0.0013755	0.0863838	2.86154	0.0402685	ACVR1//TGFBR1//BMPR1A//DAG1//PHLDB2//SMAD3//GCNT2//SDCBP//NKX2-1//MEF2C//HTT
GO:0032231	regulation of actin filament bundle assembly	Biological process	7	97	298	17363	4.2047	0.00140692	0.0871224	2.85173	0.0234899	DBN1//SYNPO2L//MTSS1//PIK3R2//SMAD3//TGFBR1//PHLDB2
GO:0051962	positive regulation of nervous system development	Biological process	21	592	298	17363	2.06684	0.00141343	0.0871224	2.84972	0.0704698	ADCYAP1//NDRG4//ADNP//DBN1//DAG1//MEF2C//PAFAH1B1//IGF1R//WNT3//SEMA5A//MAN2A1//TRAK1//ROBO2//EPHA4//LRRN1//LRRTM2//NR3C1//CPEB3//VLDLR//RIMS2//SYT3
GO:0035411	catenin import into nucleus	Biological process	4	29	298	17363	8.03657	0.00143969	0.0877553	2.84173	0.0134228	FZD7//SMAD3//SEMA5A//TCF7L2
GO:0050804	modulation of chemical synaptic transmission	Biological process	16	397	298	17363	2.34822	0.00145006	0.0877553	2.83861	0.0536913	NR3C1//MEF2C//HTT//CPEB3//MYLK2//SHISA7//ADNP//ADCYAP1//LRRTM2//SLC24A2//RIMS2//TMEM108//DBN1//F2R//PAIP2//EPHA4
GO:0006355	regulation of transcription, DNA-templated	Biological process	72	3000	298	17363	1.39836	0.00146388	0.087793	2.8345	0.241611	BACH1//KLF4//NR3C1//TP63//THRB//NFIA//NKX2-1//SMAD3//VLDLR//NFXL1//ZMYND11//SREBF2//TFCP2L1//HMBOX1//CPEB3//ZHX3//HCFC2//MYPOP//MEF2C//MYEF2//TCF7L2//ERCC6//H2AFZ//SP1//TADA2B//ZFP518A//RAD21//ELK3//FZD7//F2R//IGF1R//TGFBR1//ZFP287//CASZ1//FOXN3//ELK1//TOPORS//DTX3L//ACVR1//BMPR1A//DEPDC1//NACC2//SMARCE1//LANCL2//LRP4//BMPER//SMURF2//CYLD//CACNA1D//ADCYAP1//VEZF1//HIVEP2//PIK3R2//JADE1//ASH1L//ME…
GO:2000026	regulation of multicellular organismal development	Biological process	50	1907	298	17363	1.52766	0.00151211	0.0893634	2.82042	0.167785	DAG1//PHLDB2//TGFBR1//SMAD3//GCNT2//SDCBP//NKX2-1//ADCYAP1//NDRG4//ADNP//DBN1//EPHA4//PAFAH1B1//SEMA3E//SLC8A1//MEF2C//ACVR1//BMPR1A//NEFM//TCF7L2//THRB//CLPTM1//KLF4//FZD7//CYLD//TP63//CASZ1//EMP2//SEMA5A//RHOB//IGF1R//WNT3//PLXNA2//MAN2A1//LRP4//TRAK1//ROBO2//LRRN1//LRRTM2//ZNRF3//CPEB3//NR3C1//NGEF//AKAP6//STARD13//VLDLR//SMURF2//COL5A2//RIMS2//SYT3
GO:0050793	regulation of developmental process	Biological process	61	2448	298	17363	1.45187	0.00151691	0.0893634	2.81904	0.204698	MEF2C//SEMA3E//TTBK2//EPS8//MYH10//GAS7//DAG1//PHLDB2//TGFBR1//SMAD3//GCNT2//SDCBP//NKX2-1//ADCYAP1//NDRG4//ADNP//DBN1//EPHA4//PAFAH1B1//SLC8A1//ACVR1//BMPR1A//NEFM//TCF7L2//THRB//CLPTM1//KLF4//LGMN//FZD7//CYLD//WNT3//WDFY2//TP63//CASZ1//ZHX3//EMP2//SEMA5A//RHOB//LATS2//IGF1R//PLXNA2//MAN2A1//LRP4//TRAK1//ROBO2//TNPO2//RBPMS2//LRRN1//LRRTM2//ZNRF3//CPEB3//NR3C1//NGEF//AKAP6//STARD13//TMEM135//VLD…
GO:0071560	cellular response to transforming growth factor beta stimulus	Biological process	11	221	298	17363	2.90007	0.00156886	0.0916131	2.80442	0.0369128	SMAD3//TGFBR1//GCNT2//ACVR1//SDCBP//NKX2-1//SMURF2//NR3C1//IGF1R//MEF2C//DBN1
GO:1903047	mitotic cell cycle process	Biological process	21	598	298	17363	2.0461	0.0015985	0.0925323	2.79629	0.0704698	LATS2//ACVR1//BACH1//HTT//PAFAH1B1//SON//SNX18//RHOB//MYH10//CHMP5//PDXP//FOXN3//EPS8//RAD21//TP63//IGF1R//NACC2//CCSAP//STAG2//DDB1//JADE1
GO:0072132	mesenchyme morphogenesis	Biological process	5	50	298	17363	5.82651	0.00162217	0.093093	2.7899	0.0167785	ACVR1//BMPR1A//SMAD3//HTT//TGFBR1
GO:0050767	regulation of neurogenesis	Biological process	27	853	298	17363	1.84426	0.00166871	0.094723	2.77762	0.090604	ADCYAP1//NDRG4//ADNP//DBN1//EPHA4//PAFAH1B1//NEFM//CASZ1//MEF2C//KLF4//IGF1R//WNT3//TCF7L2//DAG1//PLXNA2//SEMA5A//BMPR1A//MAN2A1//LRP4//TRAK1//ROBO2//CPEB3//NR3C1//NGEF//VLDLR//RIMS2//SYT3
GO:0003012	muscle system process	Biological process	16	403	298	17363	2.31325	0.00168977	0.094723	2.77217	0.0536913	MYLK2//SCN7A//F2R//MEF2C//SLC8A1//KLF4//RAP1GDS1//NR3C1//GATM//SYNM//AKAP6//CACNA1D//CACNB2//SMAD3//DBN1
GO:0031102	neuron projection regeneration	Biological process	6	74	298	17363	4.7242	0.00169326	0.094723	2.77128	0.0201342	VCAN//DAG1//NEFM//KLF4//IGF1R//EPHA4
GO:0032774	RNA biosynthetic process	Biological process	74	3124	298	17363	1.38016	0.0017714	0.0982686	2.75168	0.248322	BACH1//KLF4//NR3C1//TP63//THRB//NFIA//NKX2-1//SMAD3//VLDLR//NFXL1//ZMYND11//SREBF2//TFCP2L1//HMBOX1//CPEB3//ZHX3//HCFC2//MYPOP//MEF2C//MYEF2//TCF7L2//SP1//VEZF1//HIVEP2//ELK1//RAD21//MEIS3//ZFP143//ELK3//ERCC6//H2AFZ//NR3C2//TADA2B//ZFP287//LIN54//ZFP518A//CASZ1//ZBTB44//ADNP//FZD7//ZFP28//RBAK//CREG1//TGFBR1//YBX2//APBB2//EAF1//ZFHX4//USP13//FOXN3//TSC22D2//ZFP322A//F2R//IGF1R//TOPORS//DTX3L//AC…
GO:0051960	regulation of nervous system development	Biological process	29	948	298	17363	1.78237	0.00188545	0.103731	2.72459	0.0973154	ADCYAP1//NDRG4//ADNP//DBN1//EPHA4//PAFAH1B1//NEFM//TCF7L2//DAG1//CASZ1//MEF2C//KLF4//IGF1R//WNT3//PLXNA2//SEMA5A//BMPR1A//MAN2A1//LRP4//TRAK1//ROBO2//LRRN1//LRRTM2//CPEB3//NR3C1//NGEF//VLDLR//RIMS2//SYT3
GO:0050769	positive regulation of neurogenesis	Biological process	19	526	298	17363	2.10463	0.00192572	0.105078	2.71541	0.0637584	ADCYAP1//NDRG4//ADNP//DBN1//MEF2C//PAFAH1B1//IGF1R//WNT3//DAG1//SEMA5A//TRAK1//ROBO2//EPHA4//NR3C1//CPEB3//VLDLR//RIMS2//SYT3//MAN2A1
GO:0010172	embryonic body morphogenesis	Biological process	3	15	298	17363	11.653	0.00195404	0.105757	2.70907	0.0100671	DAG1//PHLDB2//MAB21L2
GO:0071559	response to transforming growth factor beta	Biological process	11	228	298	17363	2.81104	0.00200626	0.107407	2.69761	0.0369128	SMAD3//TGFBR1//GCNT2//ACVR1//SDCBP//NKX2-1//SMURF2//NR3C1//IGF1R//MEF2C//DBN1
GO:0030334	regulation of cell migration	Biological process	25	778	298	17363	1.87227	0.0020168	0.107407	2.69534	0.0838926	BMPER//EMP2//RHOB//MTUS1//SLC8A1//NDRG4//BMPR1A//F2R//SMAD3//IGF1R//ATP8A1//TGFBR1//GCNT2//RRAS2//ACVR1//SDCBP//DAG1//KLF4//NKX2-1//RAP2C//STARD13//SMURF2//PHLDB2//SEMA5A//PLXNA2
GO:0051128	regulation of cellular component organization	Biological process	59	2380	298	17363	1.44439	0.00207423	0.107657	2.68314	0.197987	WNT3//IGFBP7//LRRTM2//SDCBP//EPS8//MAP1A//PDXP//SEMA3E//TTBK2//MYH10//GAS7//CHMP5//ADCYAP1//NDRG4//ADNP//DBN1//EPHA4//PAFAH1B1//CYLD//TGFBR1//AKAP6//SMAD3//APBB2//PIK3R2//SEMA5A//SLAIN2//NEFM//SYT3//HMBOX1//SYNPO2L//MTSS1//TADA2B//IGF1R//NCLN//HTT//RAD21//KLF4//PLXNA2//LRP4//TRAK1//ROBO2//GPM6A//PHLDB2//MEF2C//LRRN1//CPEB3//NR3C1//NGEF//ATP8A1//TMEM135//VLDLR//FAM98A//MEFV//SLC25A5//CCSAP//STAG2/…
GO:0048588	developmental cell growth	Biological process	11	229	298	17363	2.79876	0.00207614	0.107657	2.68274	0.0369128	ADNP//DBN1//PAFAH1B1//SEMA5A//WNT3//PLXNA2//NR3C1//AKAP6//TMEM108//RIMS2//SYT3
GO:2000145	regulation of cell motility	Biological process	26	823	298	17363	1.8407	0.00208261	0.107657	2.68139	0.0872483	BMPER//EMP2//RHOB//MTUS1//SLC8A1//NDRG4//BMPR1A//PLXNA2//F2R//SMAD3//IGF1R//ATP8A1//TGFBR1//GCNT2//RRAS2//ACVR1//SDCBP//DAG1//KLF4//NKX2-1//RAP2C//STARD13//SMURF2//PHLDB2//CCDC125//SEMA5A
GO:0045165	cell fate commitment	Biological process	12	264	298	17363	2.64841	0.00210047	0.107657	2.67768	0.0402685	LATS2//PRICKLE2//MEF2C//NKX2-1//FZD7//CYLD//BMPR1A//TCF7L2//TGFBR1//CASZ1//ACVR1//SLAMF6
GO:0048678	response to axon injury	Biological process	7	104	298	17363	3.92169	0.00210236	0.107657	2.67729	0.0234899	VCAN//DAG1//NEFM//KLF4//IGF1R//EPHA4//ARF4
GO:0048813	dendrite morphogenesis	Biological process	9	164	298	17363	3.19748	0.00213417	0.108181	2.67077	0.0302013	EPHA4//NGEF//DBN1//PAFAH1B1//VLDLR//BTBD3//PREX2//TRAK1//LRP4
GO:0048870	cell motility	Biological process	39	1414	298	17363	1.60703	0.00217567	0.108181	2.66241	0.130872	PAFAH1B1//ACVR1//NKX2-1//APBB2//GPM6A//MEF2C//MYH10//VCAN//EPHA4//TGFBR1//BMPER//EMP2//RHOB//MTUS1//TNS1//SLC8A1//NDRG4//BMPR1A//ARF4//PLXNA2//F2R//SMAD3//IGF1R//ATP8A1//GCNT2//RRAS2//SDCBP//DAG1//KLF4//RAP2C//SCNN1G//EPS8//STARD13//SEMA5A//IL17RA//ASH1L//SMURF2//PHLDB2//CCDC125
GO:0051674	localization of cell	Biological process	39	1414	298	17363	1.60703	0.00217567	0.108181	2.66241	0.130872	PAFAH1B1//ACVR1//NKX2-1//APBB2//GPM6A//MEF2C//MYH10//VCAN//EPHA4//TGFBR1//BMPER//EMP2//RHOB//MTUS1//TNS1//SLC8A1//NDRG4//BMPR1A//ARF4//PLXNA2//F2R//SMAD3//IGF1R//ATP8A1//GCNT2//RRAS2//SDCBP//DAG1//KLF4//RAP2C//SCNN1G//EPS8//STARD13//SEMA5A//IL17RA//ASH1L//SMURF2//PHLDB2//CCDC125
GO:0030154	cell differentiation	Biological process	88	3880	298	17363	1.32148	0.0021776	0.108181	2.66202	0.295302	VCAN//SMAD3//RRAS2//MEF2C//PAFAH1B1//ACVR1//NKX2-1//APBB2//GPM6A//MYH10//SLAMF6//LATS2//SP1//PRICKLE2//TGFBR1//VEZF1//BMPR1A//CHSY1//TP63//TFCP2L1//TSSK1B//YBX2//SMARCE1//TSSK2//IGF1R//NTNG1//PIP5K1C//WNT3//SEMA5A//EPHA4//ROBO2//KLF4//DAG1//PHLDB2//GCNT2//SDCBP//ADCYAP1//NDRG4//ADNP//DBN1//TCF7L2//MYLK2//MYEF2//MCF2//PLXNA2//CDH11//HTT//CNTNAP1//GAS7//PRR7//MLPH//NEFM//TMEM108//THRB//FZD7//CLPTM1…
GO:1990138	neuron projection extension	Biological process	9	166	298	17363	3.15895	0.00231718	0.114263	2.63504	0.0302013	ADNP//DBN1//PAFAH1B1//SEMA5A//PLXNA2//WNT3//TMEM108//RIMS2//SYT3
GO:0030282	bone mineralization	Biological process	7	106	298	17363	3.8477	0.00234304	0.114689	2.63022	0.0234899	SMAD3//SLC8A1//MEF2C//ACVR1//BMPR1A//MTSS1//TCF7L2
GO:0045595	regulation of cell differentiation	Biological process	46	1755	298	17363	1.52718	0.00239219	0.11624	2.6212	0.154362	DAG1//TGFBR1//PHLDB2//SMAD3//GCNT2//SDCBP//NKX2-1//ADCYAP1//NDRG4//ADNP//DBN1//EPHA4//PAFAH1B1//NEFM//THRB//CLPTM1//FZD7//TCF7L2//CYLD//WDFY2//TP63//MEF2C//CASZ1//ZHX3//ACVR1//BMPR1A//KLF4//IGF1R//WNT3//PLXNA2//SEMA5A//MAN2A1//LRP4//TRAK1//ROBO2//TNPO2//RBPMS2//CPEB3//NR3C1//NGEF//AKAP6//VLDLR//COL5A2//RIMS2//SYT3//EMP2
GO:0097659	nucleic acid-templated transcription	Biological process	73	3109	298	17363	1.36808	0.00242863	0.117155	2.61464	0.244966	BACH1//KLF4//NR3C1//TP63//THRB//NFIA//NKX2-1//SMAD3//VLDLR//NFXL1//ZMYND11//SREBF2//TFCP2L1//HMBOX1//CPEB3//ZHX3//HCFC2//MYPOP//MEF2C//MYEF2//TCF7L2//SP1//VEZF1//HIVEP2//ELK1//RAD21//MEIS3//ZFP143//ELK3//ERCC6//H2AFZ//NR3C2//TADA2B//ZFP287//LIN54//ZFP518A//CASZ1//ZBTB44//ADNP//FZD7//ZFP28//RBAK//CREG1//TGFBR1//YBX2//APBB2//EAF1//ZFHX4//USP13//FOXN3//TSC22D2//ZFP322A//F2R//IGF1R//TOPORS//DTX3L//AC…
GO:0006913	nucleocytoplasmic transport	Biological process	16	419	298	17363	2.22492	0.00249678	0.119079	2.60262	0.0536913	ABCE1//TNPO2//TNPO1//NUP153//NUP160//DAG1//XPO6//F2R//TCF7L2//FZD7//SMAD3//SEMA5A//CYLD//PIK3R2//TGFBR1//BMPR1A
GO:0045664	regulation of neuron differentiation	Biological process	23	705	298	17363	1.90085	0.0025043	0.119079	2.60131	0.0771812	ADCYAP1//NDRG4//ADNP//DBN1//EPHA4//PAFAH1B1//NEFM//CASZ1//MEF2C//KLF4//IGF1R//WNT3//PLXNA2//SEMA5A//LRP4//TRAK1//ROBO2//CPEB3//NR3C1//NGEF//VLDLR//RIMS2//SYT3
GO:0007420	brain development	Biological process	27	880	298	17363	1.78768	0.00258343	0.121858	2.5878	0.090604	SEMA5A//NKX2-1//SLC8A1//PAFAH1B1//TMEM108//MEF2C//IGF1R//MYH10//SEZ6L2//HTT//NEFM//ROBO2//PLXNA2//ADCYAP1//TCF7L2//BMPR1A//VLDLR//BTBD3//TTBK2//WNT3//NR3C1//CTTNBP2//SMARCE1//NT5E//NDRG4//ARF4//DBN1
GO:0046620	regulation of organ growth	Biological process	7	108	298	17363	3.77644	0.00260444	0.121858	2.58429	0.0234899	TCF7L2//TGFBR1//BMPR1A//MEF2C//NR3C1//AKAP6//LATS2
GO:0016197	endosomal transport	Biological process	11	236	298	17363	2.71575	0.00262268	0.121858	2.58125	0.0369128	KIF16B//CHMP5//ATG14//TRAK1//DTX3L//RHOB//VPS29//EMP2//NDRG4//HTT//SNX18
GO:0051094	positive regulation of developmental process	Biological process	38	1383	298	17363	1.60092	0.00265018	0.121858	2.57672	0.127517	SMAD3//TGFBR1//GCNT2//SDCBP//ADCYAP1//NDRG4//ADNP//DBN1//SLC8A1//MEF2C//ACVR1//BMPR1A//DAG1//THRB//PAFAH1B1//TCF7L2//CYLD//WDFY2//TP63//ZHX3//SEMA5A//RHOB//IGF1R//WNT3//MAN2A1//TRAK1//ROBO2//EPHA4//LRRN1//LRRTM2//NR3C1//CPEB3//AKAP6//VLDLR//SMURF2//RIMS2//SYT3//PHLDB2
GO:0051896	regulation of protein kinase B signaling	Biological process	8	138	298	17363	3.37769	0.00265427	0.121858	2.57606	0.0268456	IGF1R//TGFBR1//GCNT2//SEMA5A//MEIS3//TCF7L2//DAG1//KLF4
GO:0007610	behavior	Biological process	23	709	298	17363	1.89012	0.00268735	0.122532	2.57068	0.0771812	ADCYAP1//HTT//MEF2C//GATM//PAFAH1B1//ATP8A1//ARF4//SLC24A2//CACNA1D//PAIP2//ADNP//CPEB3//THRB//NAV2//NKX2-1//EPHA4//SEZ6L2//EPS8//PREX2//NDRG4//NR3C1//VWA1//DBN1
GO:0051169	nuclear transport	Biological process	16	423	298	17363	2.20388	0.00274227	0.124186	2.56189	0.0536913	ABCE1//TNPO2//TNPO1//NUP153//NUP160//DAG1//XPO6//F2R//TCF7L2//FZD7//SMAD3//SEMA5A//CYLD//PIK3R2//TGFBR1//BMPR1A
GO:0032970	regulation of actin filament-based process	Biological process	14	347	298	17363	2.35075	0.0027961	0.125768	2.55345	0.0469799	EPS8//PIK3R2//DBN1//SEMA5A//PDXP//SYNPO2L//MTSS1//MYLK2//SMAD3//TGFBR1//PHLDB2//MEF2C//AKAP6//SEMA3E
GO:0006351	transcription, DNA-templated	Biological process	72	3086	298	17363	1.35939	0.00309223	0.136907	2.50973	0.241611	BACH1//KLF4//NR3C1//TP63//THRB//NFIA//NKX2-1//SMAD3//VLDLR//NFXL1//ZMYND11//SREBF2//TFCP2L1//HMBOX1//CPEB3//ZHX3//HCFC2//MYPOP//MEF2C//MYEF2//TCF7L2//SP1//VEZF1//HIVEP2//ELK1//RAD21//MEIS3//ZFP143//ELK3//ERCC6//H2AFZ//FZD7//ZFP28//NR3C2//RBAK//CREG1//TGFBR1//YBX2//LIN54//APBB2//EAF1//ZFHX4//USP13//FOXN3//ZBTB44//TSC22D2//ADNP//ZFP322A//TADA2B//ZFP518A//F2R//IGF1R//ZFP287//CASZ1//TOPORS//DTX3L//AC…
GO:0051649	establishment of localization in cell	Biological process	49	1925	298	17363	1.48311	0.00309665	0.136907	2.50911	0.16443	ABCE1//TNPO2//TNPO1//HTT//PAFAH1B1//NUP153//NUP160//MLPH//DAG1//XPO6//GOLGA7//SSR2//SSR1//NPTX1//RIMS2//VPS29//RHOB//TRAPPC8//KIF16B//CHMP5//MYH10//F2R//NEFM//BSN//TMEM108//ATG14//TRAK1//DTX3L//AKAP6//SLC8A1//SYT3//CPLX1//SNX18//MYLK2//TCF7L2//FZD7//SMAD3//SEMA5A//CYLD//PIK3R2//EMP2//SPCS2//SLC25A5//MEF2C//TGFBR1//BMPR1A//SREBF2//DBN1//NDRG4
GO:0010171	body morphogenesis	Biological process	5	58	298	17363	5.02285	0.00313905	0.136907	2.5032	0.0167785	MAB21L2//WNT3//TCF7L2//DAG1//PHLDB2
GO:0048589	developmental growth	Biological process	23	718	298	17363	1.86643	0.00314106	0.136907	2.50292	0.0771812	FZD7//ERCC6//TCF7L2//LGMN//GATM//DAG1//ADNP//DBN1//PAFAH1B1//LATS2//SEMA5A//WNT3//PLXNA2//LRP4//TGFBR1//BMPR1A//MEF2C//NR3C1//AKAP6//TMEM108//RIMS2//SYT3//SMAD3
GO:0071495	cellular response to endogenous stimulus	Biological process	37	1350	298	17363	1.5969	0.00314658	0.136907	2.50216	0.124161	SMAD3//TGFBR1//GCNT2//ACVR1//IGF1R//PIK3R2//KIF16B//LATS2//LANCL2//CPEB3//COL5A2//BMPR1A//LRP4//SDCBP//NKX2-1//SMURF2//BMPER//TCF7L2//NR3C2//SP1//VLDLR//H2AFZ//IGFBP7//ROBO2//TP63//MEF2C//NR3C1//THRB//SLC8A1//PDXP//AKAP6//MTUS1//ADCYAP1//KLF4//DBN1//EPHA4//TMEM108
GO:0048518	positive regulation of biological process	Biological process	117	5505	298	17363	1.23833	0.00323741	0.139944	2.4898	0.392617	F2R//TGFBR1//ATG14//PELI2//WDFY2//AKAP6//SEMA5A//DAG1//EMP2//PAFAH1B1//TP63//BMPR1A//NR3C1//SMAD3//ADCYAP1//ZFP91//ERCC6//THRB//SLC25A5//GCNT2//FAM98A//MAB21L2//SDCBP//LANCL2//EPS8//BLNK//MEFV//RHOB//MEF2C//KLF4//RIMS2//MYLK2//WNT3//NKX2-1//SLC8A1//DBN1//ACVR1//TCF7L2//SREBF2//NDRG4//ADNP//IGF1R//CPEB3//NT5E//FZD7//SP1//NFIA//ZFP287//HMBOX1//CASZ1//FOXN3//ELK1//TOPORS//ELK3//DTX3L//CYLD//ATP8A1//…
GO:0030278	regulation of ossification	Biological process	10	209	298	17363	2.7878	0.0033606	0.143958	2.47358	0.033557	CHSY1//MEF2C//LRP4//SMAD3//SLC8A1//ACVR1//BMPR1A//TP63//ZHX3//THRB
GO:0009950	dorsal/ventral axis specification	Biological process	3	18	298	17363	9.71085	0.00337352	0.143958	2.47192	0.0100671	LRP4//WNT3//BMPR1A
GO:1902903	regulation of supramolecular fiber organization	Biological process	13	317	298	17363	2.38942	0.0034065	0.144047	2.46769	0.0436242	EPS8//MAP1A//PIK3R2//DBN1//SEMA5A//PDXP//SLAIN2//SYNPO2L//MTSS1//SMAD3//TGFBR1//PHLDB2//MEF2C
GO:0070252	actin-mediated cell contraction	Biological process	6	85	298	17363	4.11283	0.00341888	0.144047	2.46612	0.0201342	MYLK2//CACNA1D//AKAP6//CACNB2//DBN1//EMP2
GO:0097435	supramolecular fiber organization	Biological process	20	596	298	17363	1.9552	0.00344373	0.144182	2.46297	0.0671141	EPS8//MYH10//GAS7//EMP2//MTSS1//DBN1//SLAIN2//MAP1A//TGFBR1//COL5A2//PIK3R2//SEMA5A//PDXP//SYNPO2L//NEFM//PAFAH1B1//SMAD3//PHLDB2//MEF2C//CCSAP
GO:0048522	positive regulation of cellular process	Biological process	107	4967	298	17363	1.25516	0.00349494	0.145412	2.45656	0.35906	F2R//TGFBR1//ATG14//PELI2//WDFY2//AKAP6//SEMA5A//PAFAH1B1//TP63//BMPR1A//NR3C1//SMAD3//ADCYAP1//ZFP91//ERCC6//THRB//SLC25A5//GCNT2//FAM98A//EMP2//MAB21L2//SDCBP//LANCL2//EPS8//BLNK//MEFV//RHOB//MEF2C//SLC8A1//ACVR1//TCF7L2//NDRG4//ADNP//DBN1//IGF1R//CPEB3//FZD7//KLF4//SP1//NFIA//NKX2-1//SREBF2//ZFP287//HMBOX1//CASZ1//FOXN3//ELK1//TOPORS//ELK3//DTX3L//CYLD//WNT3//ATP8A1//RRAS2//PDXP//SLAIN2//SYT3/…
GO:0048585	negative regulation of response to stimulus	Biological process	39	1459	298	17363	1.55746	0.00374139	0.154698	2.42697	0.130872	ASH1L//ADCYAP1//ACVR1//NDRG4//KLF4//SLC9A3R2//ZNRF3//LRP4//NKX2-1//SMURF2//BMPER//TCF7L2//PREX2//TP63//CCDC125//CYLD//GGNBP2//ZMYND11//DAG1//IGF1R//PIK3R2//PAFAH1B1//EPHA4//WNT3//SEMA5A//SMAD3//NT5E//MEFV//ROBO2//DBN1//LATS2//JADE1//NR3C1//SLC25A5//LGMN//PHLDB2//MEIS3//HTT//TGFBR1
GO:0010720	positive regulation of cell development	Biological process	20	601	298	17363	1.93894	0.00377948	0.155309	2.42257	0.0671141	ADCYAP1//NDRG4//ADNP//DBN1//MEF2C//PAFAH1B1//IGF1R//WNT3//DAG1//SEMA5A//MAN2A1//TRAK1//ROBO2//EPHA4//NR3C1//CPEB3//AKAP6//VLDLR//RIMS2//SYT3
GO:0048513	animal organ development	Biological process	81	3583	298	17363	1.31718	0.00382527	0.156226	2.41734	0.271812	ADCYAP1//FANCF//MAB21L2//ROBO2//VCAN//SMAD3//BMPER//ACVR1//SLAMF6//TGFBR1//LRP4//SP1//IGF2R//MAN2A1//GNPNAT1//RTCB//SLC8A1//TP63//MEF2C//BMPR1A//CHSY1//IGF1R//MYH10//RAB11FIP4//GPM6A//THRB//NKX2-1//NEK8//NR3C1//CTTNBP2//HTT//SMARCE1//NT5E//NDRG4//ARF4//DBN1//PAFAH1B1//TFCP2L1//VLDLR//CACNA1D//SLC30A4//DAG1//PHLDB2//GCNT2//SDCBP//MYLK2//NEFM//PLXDC1//SEMA5A//TMEM108//SEZ6L2//PLXNA2//TCF7L2//BTBD3/…
GO:0060393	regulation of pathway-restricted SMAD protein phosphorylation	Biological process	5	61	298	17363	4.77583	0.00390953	0.157681	2.40788	0.0167785	TGFBR1//ACVR1//BMPR1A//SDCBP//BMPER
GO:0006607	NLS-bearing protein import into nucleus	Biological process	3	19	298	17363	9.19975	0.00395563	0.157681	2.40278	0.0100671	DAG1//TNPO2//TNPO1
GO:0048841	regulation of axon extension involved in axon guidance	Biological process	3	19	298	17363	9.19975	0.00395563	0.157681	2.40278	0.0100671	SEMA5A//WNT3//PLXNA2
GO:1903055	positive regulation of extracellular matrix organization	Biological process	3	19	298	17363	9.19975	0.00395563	0.157681	2.40278	0.0100671	SMAD3//DAG1//PHLDB2
GO:0060078	regulation of postsynaptic membrane potential	Biological process	8	148	298	17363	3.14946	0.00407121	0.158934	2.39028	0.0268456	GRIA3//MEF2C//RIMS2//TMEM108//DBN1//ADCYAP1//SLC8A1//SCN7A
GO:0001558	regulation of cell growth	Biological process	15	401	298	17363	2.17949	0.00407771	0.158934	2.38958	0.0503356	TGFBR1//AKAP6//SDCBP//SMAD3//APBB2//ADNP//DBN1//PAFAH1B1//WNT3//PLXNA2//SEMA5A//NR3C1//RIMS2//SYT3//IGFBP7
GO:0007010	cytoskeleton organization	Biological process	33	1184	298	17363	1.62394	0.00407951	0.158934	2.38939	0.110738	HTT//PAFAH1B1//NEFM//MAP1A//SON//PHLDB2//EPS8//MYH10//GAS7//DAAM2//MTSS1//SDCBP//EMP2//DBN1//DAG1//PIP5K1C//SLAIN2//CHMP5//PIK3R2//SEMA5A//PDXP//RAP1GDS1//SYNPO2L//SYNM//SMAD3//TGFBR1//MEF2C//CYLD//CCSAP//STAG2//SEMA3E//BSN//CNTNAP1
GO:0030900	forebrain development	Biological process	17	481	298	17363	2.05927	0.00408257	0.158934	2.38907	0.057047	SEMA5A//NKX2-1//SLC8A1//PAFAH1B1//TMEM108//MEF2C//MYH10//HTT//NEFM//IGF1R//ROBO2//ADCYAP1//TCF7L2//BMPR1A//VLDLR//BTBD3//TTBK2
GO:0019219	regulation of nucleobase-containing compound metabolic process	Biological process	81	3593	298	17363	1.31352	0.00412774	0.159758	2.38429	0.271812	BACH1//KLF4//NR3C1//TP63//THRB//NFIA//NKX2-1//SMAD3//VLDLR//NFXL1//ZMYND11//SREBF2//TFCP2L1//HMBOX1//CPEB3//ZHX3//HCFC2//MYPOP//MEF2C//MYEF2//TCF7L2//SRSF2//MBNL2//ERCC6//H2AFZ//FZD7//ZFP28//SP1//NR3C2//RBAK//CREG1//TGFBR1//YBX2//LIN54//APBB2//EAF1//ZFHX4//USP13//FOXN3//ELK1//ELK3//ZBTB44//TSC22D2//ADNP//ZFP322A//TADA2B//ZFP518A//RAD21//ADCYAP1//F2R//IGF1R//ZFP287//CASZ1//TOPORS//DTX3L//ACVR1//BM…
GO:0048167	regulation of synaptic plasticity	Biological process	10	216	298	17363	2.69746	0.00424081	0.163092	2.37255	0.033557	NR3C1//MYLK2//SHISA7//LRRTM2//SLC24A2//PAIP2//EPHA4//CPEB3//HTT//MEF2C
GO:0043500	muscle adaptation	Biological process	7	118	298	17363	3.4564	0.00426289	0.163092	2.3703	0.0234899	MEF2C//KLF4//NR3C1//GATM//AKAP6//SMAD3
GO:0055024	regulation of cardiac muscle tissue development	Biological process	6	89	298	17363	3.92798	0.00429214	0.163273	2.36733	0.0201342	TGFBR1//BMPR1A//MEF2C//NR3C1//AKAP6//FZD7
GO:0055023	positive regulation of cardiac muscle tissue growth	Biological process	4	39	298	17363	5.97591	0.00435966	0.164823	2.36055	0.0134228	MEF2C//BMPR1A//NR3C1//AKAP6
GO:0010468	regulation of gene expression	Biological process	85	3814	298	17363	1.29851	0.00441561	0.164823	2.35501	0.285235	BACH1//KLF4//NR3C1//TP63//THRB//NFIA//NKX2-1//SMAD3//VLDLR//NFXL1//ZMYND11//SREBF2//TFCP2L1//HMBOX1//CPEB3//ZHX3//HCFC2//MYPOP//MEF2C//MYEF2//TCF7L2//SRSF2//MBNL2//ERCC6//H2AFZ//FZD7//ZFP28//SP1//NR3C2//RBAK//CREG1//TGFBR1//YBX2//LIN54//APBB2//EAF1//ZFHX4//USP13//FOXN3//ELK1//ELK3//ZBTB44//TSC22D2//ADNP//ZFP322A//TADA2B//ZFP518A//RAD21//MKNK2//PAIP2//NACC2//ATG14//GCNT2//RIMS2//MYLK2//ADCYAP1//WN…
GO:0050890	cognition	Biological process	13	327	298	17363	2.31635	0.00442048	0.164823	2.35453	0.0436242	HTT//MEF2C//GATM//PAFAH1B1//ATP8A1//ARF4//SLC24A2//CACNA1D//PAIP2//ADNP//CPEB3//NDRG4//GPR155
GO:1905114	cell surface receptor signaling pathway involved in cell-cell signaling	Biological process	17	485	298	17363	2.04228	0.00443192	0.164823	2.35341	0.057047	CYLD//DDB1//TCF7L2//LRP4//RNF138//WNT3//ZNRF3//FZD7//KLF4//SMAD3//GRIA3//MEF2C//LATS2//JADE1//RIMS2//TMEM108//DBN1
GO:0051897	positive regulation of protein kinase B signaling	Biological process	6	90	298	17363	3.88434	0.00453403	0.167306	2.34352	0.0201342	IGF1R//TGFBR1//GCNT2//SEMA5A//MEIS3//TCF7L2
GO:0018130	heterocycle biosynthetic process	Biological process	81	3606	298	17363	1.30878	0.00455213	0.167306	2.34179	0.271812	BACH1//KLF4//NR3C1//TP63//THRB//NFIA//NKX2-1//SMAD3//VLDLR//NFXL1//ZMYND11//SREBF2//TFCP2L1//HMBOX1//CPEB3//ZHX3//HCFC2//MYPOP//MEF2C//MYEF2//TCF7L2//SP1//VEZF1//HIVEP2//ELK1//RAD21//MEIS3//ZFP143//ELK3//ERCC6//GNPNAT1//NT5E//H2AFZ//NR3C2//TADA2B//ZFP287//LIN54//ZFP518A//CASZ1//ZBTB44//ADNP//FZD7//ZFP28//RBAK//CREG1//TGFBR1//YBX2//APBB2//EAF1//ZFHX4//USP13//FOXN3//TSC22D2//ZFP322A//NADK2//ADCYAP1…
GO:0007264	small GTPase mediated signal transduction	Biological process	16	446	298	17363	2.09023	0.0045741	0.167306	2.33969	0.0536913	RASGRP3//RRAS2//SDCBP//EPS8//RAP2C//NGEF//PREX2//PLEKHG3//MCF2//CCDC125//F2R//RGL1//RAP1GDS1//ARL8B//RHOB//ARF4
GO:0060322	head development	Biological process	27	919	298	17363	1.71181	0.00464025	0.168021	2.33346	0.090604	NR3C1//NKX2-1//IGF1R//CTTNBP2//HTT//SMARCE1//NT5E//NDRG4//ARF4//MYH10//DBN1//PAFAH1B1//ROBO2//SEMA5A//SLC8A1//TMEM108//MEF2C//SEZ6L2//NEFM//PLXNA2//ADCYAP1//TCF7L2//BMPR1A//VLDLR//BTBD3//TTBK2//WNT3
GO:0048598	embryonic morphogenesis	Biological process	21	655	298	17363	1.86804	0.00464413	0.168021	2.3331	0.0704698	ACVR1//KIF16B//WNT3//SMAD3//BMPR1A//LATS2//MEF2C//HTT//MAB21L2//DAG1//PHLDB2//TP63//LRP4//TCF7L2//KLF4//FZD7//TTBK2//TMEM231//SP1//TGFBR1//COL5A2
GO:0045995	regulation of embryonic development	Biological process	7	120	298	17363	3.3988	0.00467331	0.168163	2.33038	0.0234899	DAG1//PHLDB2//KLF4//PAFAH1B1//FZD7//BMPR1A//COL5A2
GO:0043502	regulation of muscle adaptation	Biological process	6	91	298	17363	3.84165	0.00478582	0.171112	2.32004	0.0201342	MEF2C//KLF4//DAG1//NR3C1//AKAP6//SMAD3
GO:0060389	pathway-restricted SMAD protein phosphorylation	Biological process	5	64	298	17363	4.55196	0.00480666	0.171112	2.31816	0.0167785	TGFBR1//ACVR1//BMPR1A//SDCBP//BMPER
GO:0007611	learning or memory	Biological process	12	293	298	17363	2.38628	0.00486566	0.172291	2.31286	0.0402685	ATP8A1//HTT//ARF4//SLC24A2//CACNA1D//PAIP2//ADNP//CPEB3//NDRG4//MEF2C//GATM//PAFAH1B1
GO:0017038	protein import	Biological process	13	333	298	17363	2.27461	0.00513742	0.180239	2.28925	0.0436242	TNPO2//TNPO1//NUP153//DAG1//F2R//TCF7L2//FZD7//SMAD3//SEMA5A//CYLD//PIK3R2//TGFBR1//BMPR1A
GO:0040008	regulation of growth	Biological process	21	661	298	17363	1.85108	0.00514428	0.180239	2.28868	0.0704698	WNT3//IGFBP7//TGFBR1//AKAP6//SDCBP//SMAD3//APBB2//LGMN//ADNP//DBN1//PAFAH1B1//TFCP2L1//LATS2//TCF7L2//PLXNA2//SEMA5A//BMPR1A//MEF2C//NR3C1//RIMS2//SYT3
GO:2000725	regulation of cardiac muscle cell differentiation	Biological process	4	41	298	17363	5.6844	0.00522611	0.182148	2.28182	0.0134228	NR3C1//AKAP6//FZD7//MEF2C
GO:0007411	axon guidance	Biological process	9	189	298	17363	2.77453	0.00545378	0.188055	2.2633	0.0302013	EPHA4//ROBO2//PLXNA2//SEMA5A//WNT3//DAG1//NKX2-1//APBB2//MYH10
GO:0045669	positive regulation of osteoblast differentiation	Biological process	5	66	298	17363	4.41402	0.00548034	0.188055	2.26119	0.0167785	TP63//ZHX3//MEF2C//ACVR1//BMPR1A
GO:1904888	cranial skeletal system development	Biological process	5	66	298	17363	4.41402	0.00548034	0.188055	2.26119	0.0167785	SMAD3//TGFBR1//MEF2C//FOXN3//TP63
GO:0060421	positive regulation of heart growth	Biological process	4	42	298	17363	5.54906	0.00569958	0.193544	2.24416	0.0134228	MEF2C//BMPR1A//NR3C1//AKAP6
GO:0098930	axonal transport	Biological process	4	42	298	17363	5.54906	0.00569958	0.193544	2.24416	0.0134228	BSN//TMEM108//PAFAH1B1//TRAK1
GO:0035270	endocrine system development	Biological process	8	157	298	17363	2.96892	0.00579048	0.193544	2.23729	0.0268456	ADCYAP1//NKX2-1//TCF7L2//BMPR1A//NR3C1//IGF1R//SMAD3//TGFBR1
GO:0097485	neuron projection guidance	Biological process	9	191	298	17363	2.74548	0.00583389	0.193544	2.23404	0.0302013	WNT3//NKX2-1//APBB2//SEMA5A//EPHA4//MYH10//ROBO2//PLXNA2//DAG1
GO:0055021	regulation of cardiac muscle tissue growth	Biological process	5	67	298	17363	4.34814	0.00584102	0.193544	2.23351	0.0167785	TGFBR1//BMPR1A//MEF2C//NR3C1//AKAP6
GO:0016043	cellular component organization	Biological process	118	5653	298	17363	1.21622	0.00586514	0.193544	2.23172	0.395973	ATG14//HTT//PAFAH1B1//NEFM//MAP1A//SON//PHLDB2//SMC6//WNT3//LIPA//TFCP2L1//IGFBP7//EMP2//MYH10//LATS2//LRRTM2//SDCBP//EPS8//GAS7//DAAM2//MTSS1//BSN//CNTNAP1//MAN2A1//RBBP4//SMARCE1//NR3C1//TP63//TADA2B//CHD1//H2AFZ//ABCE1//MOB4//GORASP2//HPS5//CHMP5//DBN1//DAG1//PIP5K1C//SLAIN2//TRAPPC8//TMEM135//TNS1//STAG2//RAD21//PDXP//SMAD3//IGF1R//NTNG1//NKX2-1//APBB2//SEMA5A//EPHA4//ROBO2//GPM6A//CACNB2//F2…
GO:0045893	positive regulation of transcription, DNA-templated	Biological process	38	1451	298	17363	1.5259	0.00587289	0.193544	2.23115	0.127517	NR3C1//ERCC6//KLF4//ADCYAP1//TP63//SP1//THRB//NFIA//NKX2-1//SMAD3//VEZF1//HIVEP2//PIK3R2//SREBF2//BACH1//JADE1//ASH1L//ELK1//RAD21//MEIS3//ZFP143//ELK3//MEF2C//H2AFZ//TCF7L2//ARF4//ACVR1//BMPR1A//TGFBR1//FZD7//F2R//IGF1R//ZFP287//HMBOX1//CASZ1//FOXN3//TOPORS//DTX3L
GO:1903508	positive regulation of nucleic acid-templated transcription	Biological process	38	1451	298	17363	1.5259	0.00587289	0.193544	2.23115	0.127517	NR3C1//ERCC6//FZD7//KLF4//TP63//SP1//F2R//NFIA//NKX2-1//SMAD3//IGF1R//TGFBR1//SREBF2//ZFP287//HMBOX1//CASZ1//FOXN3//ELK1//TOPORS//ELK3//DTX3L//MEF2C//TCF7L2//ACVR1//BMPR1A//ADCYAP1//THRB//VEZF1//HIVEP2//PIK3R2//BACH1//JADE1//ASH1L//RAD21//MEIS3//ZFP143//H2AFZ//ARF4
GO:1902680	positive regulation of RNA biosynthetic process	Biological process	38	1452	298	17363	1.52484	0.00593807	0.193712	2.22635	0.127517	NR3C1//ERCC6//FZD7//KLF4//TP63//SP1//F2R//NFIA//NKX2-1//SMAD3//IGF1R//TGFBR1//SREBF2//ZFP287//HMBOX1//CASZ1//FOXN3//ELK1//TOPORS//ELK3//DTX3L//MEF2C//TCF7L2//ACVR1//BMPR1A//ADCYAP1//THRB//VEZF1//HIVEP2//PIK3R2//BACH1//JADE1//ASH1L//RAD21//MEIS3//ZFP143//H2AFZ//ARF4
GO:0034613	cellular protein localization	Biological process	42	1646	298	17363	1.48672	0.00595869	0.193712	2.22485	0.14094	ABCE1//TNPO2//TNPO1//CNTNAP1//NUP153//NUP160//MLPH//DAG1//XPO6//GOLGA7//SSR2//SSR1//RIMS2//VPS29//RHOB//PIP5K1C//F2R//DBN1//EMP2//TRAPPC8//HTT//TOPORS//NACC2//AKAP6//TCF7L2//FZD7//SMAD3//SEMA5A//CYLD//PIK3R2//LRP4//SPCS2//TGFBR1//BMPR1A//ARF4//RAD21//CACNB2//GPR158//DTX3L//TTBK2//SREBF2//LATS2
GO:0032956	regulation of actin cytoskeleton organization	Biological process	12	301	298	17363	2.32286	0.00599883	0.193712	2.22193	0.0402685	EPS8//PIK3R2//DBN1//SEMA5A//PDXP//SYNPO2L//MTSS1//SMAD3//TGFBR1//PHLDB2//MEF2C//SEMA3E
GO:0003272	endocardial cushion formation	Biological process	3	22	298	17363	7.94524	0.00605258	0.193712	2.21806	0.0100671	TGFBR1//ACVR1//BMPR1A
GO:0048339	paraxial mesoderm development	Biological process	3	22	298	17363	7.94524	0.00605258	0.193712	2.21806	0.0100671	SMAD3//HTT//BMPR1A
GO:1901673	regulation of mitotic spindle assembly	Biological process	3	22	298	17363	7.94524	0.00605258	0.193712	2.21806	0.0100671	CHMP5//CCSAP//STAG2
GO:0060284	regulation of cell development	Biological process	28	985	298	17363	1.65627	0.00617033	0.196535	2.20969	0.0939597	ADCYAP1//NDRG4//ADNP//DBN1//EPHA4//PAFAH1B1//NEFM//CASZ1//MEF2C//KLF4//IGF1R//WNT3//TCF7L2//DAG1//PLXNA2//SEMA5A//BMPR1A//MAN2A1//LRP4//TRAK1//ROBO2//CPEB3//NR3C1//NGEF//AKAP6//VLDLR//RIMS2//SYT3
GO:0060255	regulation of macromolecule metabolic process	Biological process	113	5385	298	17363	1.22265	0.00621222	0.196927	2.20675	0.379195	BACH1//KLF4//NR3C1//TP63//THRB//NFIA//NKX2-1//SMAD3//VLDLR//NFXL1//ZMYND11//SREBF2//TFCP2L1//HMBOX1//CPEB3//ZHX3//HCFC2//MYPOP//MEF2C//MYEF2//TCF7L2//F2R//TGFBR1//SRSF2//MBNL2//GRIA3//CHMP5//KIF16B//ADCYAP1//ATG14//LRP4//PELI2//WDFY2//AKAP6//LRRTM2//SDCBP//ERCC6//H2AFZ//FZD7//ZFP28//SP1//NR3C2//RBAK//CREG1//YBX2//LIN54//APBB2//EAF1//ZFHX4//USP13//FOXN3//ELK1//ELK3//ZBTB44//TSC22D2//ADNP//ZFP322A/…
GO:0030516	regulation of axon extension	Biological process	6	97	298	17363	3.60403	0.00651761	0.2048	2.18591	0.0201342	ADNP//DBN1//PAFAH1B1//PLXNA2//SEMA5A//WNT3
GO:0016070	RNA metabolic process	Biological process	86	3922	298	17363	1.27761	0.00652211	0.2048	2.18561	0.288591	BACH1//KLF4//NR3C1//TP63//THRB//NFIA//NKX2-1//SMAD3//VLDLR//NFXL1//ZMYND11//SREBF2//TFCP2L1//HMBOX1//CPEB3//ZHX3//HCFC2//MYPOP//MEF2C//MYEF2//TCF7L2//TSEN54//SRSF2//MBNL2//CDC40//SP1//VEZF1//HIVEP2//ELK1//RAD21//MEIS3//ZFP143//ELK3//ERCC6//H2AFZ//NR3C2//TADA2B//ZFP287//LIN54//ZFP518A//CASZ1//ZBTB44//ADNP//FZD7//ZFP28//RBAK//CREG1//TGFBR1//YBX2//APBB2//EAF1//ZFHX4//USP13//FOXN3//TSC22D2//ZFP322A//…
GO:0032984	macromolecular complex disassembly	Biological process	9	195	298	17363	2.68916	0.00665519	0.207217	2.17684	0.0302013	EPS8//SMARCE1//ABCE1//MAP1A//ATG14//SEMA5A//PDXP//IGF1R//CCSAP
GO:0070727	cellular macromolecule localization	Biological process	42	1657	298	17363	1.47685	0.00667142	0.207217	2.17578	0.14094	ABCE1//TNPO2//TNPO1//CNTNAP1//NUP153//NUP160//MLPH//DAG1//XPO6//GOLGA7//SSR2//SSR1//RIMS2//VPS29//RHOB//PIP5K1C//F2R//DBN1//EMP2//TRAPPC8//HTT//TOPORS//LATS2//NACC2//AKAP6//TCF7L2//FZD7//SMAD3//SEMA5A//CYLD//PIK3R2//LRP4//SPCS2//TGFBR1//BMPR1A//ARF4//RAD21//CACNB2//GPR158//DTX3L//TTBK2//SREBF2
GO:0016049	cell growth	Biological process	17	506	298	17363	1.95752	0.00669246	0.207217	2.17441	0.057047	WNT3//IGFBP7//TGFBR1//AKAP6//SDCBP//SMAD3//APBB2//ADNP//DBN1//PAFAH1B1//SEMA5A//PLXNA2//NR3C1//TMEM108//RIMS2//SYT3//EMP1
GO:0090257	regulation of muscle system process	Biological process	10	231	298	17363	2.5223	0.00673703	0.207632	2.17153	0.033557	MYLK2//F2R//MEF2C//SLC8A1//KLF4//DAG1//NR3C1//AKAP6//SMAD3//DBN1
GO:0009719	response to endogenous stimulus	Biological process	43	1708	298	17363	1.46686	0.006806	0.20879	2.16711	0.144295	SMAD3//TGFBR1//GCNT2//ACVR1//IGF1R//PIK3R2//KIF16B//NKX2-1//VLDLR//SREBF2//STEAP2//LATS2//LANCL2//CPEB3//COL5A2//BMPR1A//LRP4//SDCBP//SMURF2//BMPER//TCF7L2//NR3C2//NR3C1//SP1//H2AFZ//IGFBP7//ROBO2//TP63//MEF2C//THRB//DAG1//GATM//RBBP4//SLC8A1//PDXP//AKAP6//MTUS1//ADCYAP1//KLF4//DBN1//ELK1//EPHA4//TMEM108
GO:0071498	cellular response to fluid shear stress	Biological process	3	23	298	17363	7.5998	0.00687317	0.2097	2.16284	0.0100671	KLF4//MTSS1//MEF2C
GO:0055007	cardiac muscle cell differentiation	Biological process	7	129	298	17363	3.16167	0.00689865	0.2097	2.16124	0.0234899	MYH10//MEF2C//SLC8A1//ACVR1//NR3C1//AKAP6//FZD7
GO:0048738	cardiac muscle tissue development	Biological process	10	232	298	17363	2.51143	0.006937	0.209907	2.15883	0.033557	BMPR1A//TGFBR1//MYH10//MEF2C//MYLK2//SLC8A1//ACVR1//NR3C1//AKAP6//FZD7
GO:0030036	actin cytoskeleton organization	Biological process	19	594	298	17363	1.8637	0.00710695	0.214077	2.14832	0.0637584	EPS8//MYH10//GAS7//EMP2//MTSS1//DBN1//PIK3R2//SEMA5A//PDXP//RAP1GDS1//SYNPO2L//SMAD3//TGFBR1//PHLDB2//MEF2C//SEMA3E//DAAM2//PAFAH1B1//SDCBP
GO:0055078	sodium ion homeostasis	Biological process	4	45	298	17363	5.17912	0.00728928	0.2176	2.13732	0.0134228	NR3C2//SLC8A1//SCNN1G//SCN7A
GO:0061001	regulation of dendritic spine morphogenesis	Biological process	4	45	298	17363	5.17912	0.00728928	0.2176	2.13732	0.0134228	NGEF//DBN1//PAFAH1B1//EPHA4
GO:0110053	regulation of actin filament organization	Biological process	10	234	298	17363	2.48996	0.00735072	0.218454	2.13367	0.033557	EPS8//PIK3R2//DBN1//SEMA5A//PDXP//SYNPO2L//MTSS1//SMAD3//TGFBR1//PHLDB2
GO:0044087	regulation of cellular component biogenesis	Biological process	25	862	298	17363	1.68982	0.00744258	0.220201	2.12828	0.0838926	EPS8//CYLD//PIK3R2//DBN1//SLAIN2//SYNPO2L//MTSS1//NCLN//HTT//TGFBR1//GPM6A//SMAD3//PHLDB2//MEF2C//LRRN1//ADNP//LRRTM2//FAM98A//MEFV//CHMP5//CCSAP//STAG2//TTBK2//SDCBP//DAG1
GO:0010769	regulation of cell morphogenesis involved in differentiation	Biological process	12	310	298	17363	2.25542	0.00751383	0.221052	2.12414	0.0402685	NEFM//ADNP//DBN1//PAFAH1B1//WNT3//PLXNA2//SEMA5A//EPHA4//LRP4//TRAK1//ROBO2//NGEF
GO:1901362	organic cyclic compound biosynthetic process	Biological process	82	3729	298	17363	1.28124	0.00753775	0.221052	2.12276	0.275168	BACH1//KLF4//NR3C1//TP63//THRB//NFIA//NKX2-1//SMAD3//VLDLR//NFXL1//ZMYND11//SREBF2//TFCP2L1//HMBOX1//CPEB3//ZHX3//HCFC2//MYPOP//MEF2C//MYEF2//TCF7L2//SP1//VEZF1//HIVEP2//ELK1//RAD21//MEIS3//ZFP143//ELK3//ERCC6//GNPNAT1//NT5E//H2AFZ//NR3C2//TADA2B//ZFP287//LIN54//ZFP518A//CASZ1//ZBTB44//ADNP//FZD7//ZFP28//RBAK//CREG1//TGFBR1//YBX2//APBB2//EAF1//ZFHX4//USP13//FOXN3//TSC22D2//ZFP322A//NADK2//ADCYAP1…
GO:0048732	gland development	Biological process	19	598	298	17363	1.85123	0.00760917	0.221613	2.11866	0.0637584	SP1//IGF2R//MAN2A1//SMAD3//GNPNAT1//TFCP2L1//SLC30A4//ADCYAP1//NKX2-1//TCF7L2//BMPR1A//NR3C1//IGF1R//TP63//IGSF3//TGFBR1//ASH1L//DAG1//WNT3
GO:0022411	cellular component disassembly	Biological process	13	350	298	17363	2.16413	0.00768648	0.221613	2.11427	0.0436242	ATG14//EPS8//SMARCE1//ABCE1//MAP1A//SEMA5A//PDXP//IGF1R//PAFAH1B1//SREBF2//HTT//TGFBR1//CCSAP
GO:0048846	axon extension involved in axon guidance	Biological process	3	24	298	17363	7.28314	0.00775662	0.221613	2.11033	0.0100671	PLXNA2//SEMA5A//WNT3
GO:0071577	zinc II ion transmembrane transport	Biological process	3	24	298	17363	7.28314	0.00775662	0.221613	2.11033	0.0100671	SLC39A14//SLC39A13//SLC30A4
GO:1902284	neuron projection extension involved in neuron projection guidance	Biological process	3	24	298	17363	7.28314	0.00775662	0.221613	2.11033	0.0100671	PLXNA2//SEMA5A//WNT3
GO:1902895	positive regulation of pri-miRNA transcription from RNA polymerase II promoter	Biological process	3	24	298	17363	7.28314	0.00775662	0.221613	2.11033	0.0100671	SMAD3//TGFBR1//BMPR1A
GO:0007166	cell surface receptor signaling pathway	Biological process	54	2274	298	17363	1.3836	0.00788893	0.223731	2.10298	0.181208	PAFAH1B1//CYLD//DDB1//TCF7L2//LRP4//RNF138//BLNK//PPM1L//KIF16B//ARF4//SMAD3//TGFBR1//GCNT2//ACVR1//TP63//TTBK2//TMEM231//PELI2//IGF1R//PIK3R2//NDRG4//BMPR1A//SDCBP//IL17RA//WNT3//ZNRF3//NKX2-1//SMURF2//BMPER//GRIA3//ROBO2//FZD7//VLDLR//CHSY1//IGF2R//NGEF//EPHA4//MEF2C//TMEM108//KLF4//PLXNA2//SEMA3E//SEMA5A//LATS2//JADE1//RIMS2//MKNK2//DBN1//LGMN//EMP2//ZMYND11//HTT//IGSF3//TSPAN31
GO:0001707	mesoderm formation	Biological process	5	72	298	17363	4.04619	0.00789796	0.223731	2.10249	0.0167785	HTT//BMPR1A//WNT3//SMAD3//ACVR1
GO:0030324	lung development	Biological process	10	237	298	17363	2.45844	0.0080068	0.225853	2.09654	0.033557	MAN2A1//DBN1//NKX2-1//DAG1//THRB//NR3C1//SP1//LIPA//TGFBR1//BMPR1A
GO:0051254	positive regulation of RNA metabolic process	Biological process	39	1530	298	17363	1.48519	0.00814469	0.228773	2.08913	0.130872	NR3C1//ERCC6//FZD7//KLF4//TP63//SP1//F2R//NFIA//NKX2-1//SMAD3//IGF1R//TGFBR1//SREBF2//ZFP287//HMBOX1//CASZ1//FOXN3//ELK1//TOPORS//ELK3//DTX3L//MEF2C//TCF7L2//ACVR1//BMPR1A//ADCYAP1//THRB//VEZF1//HIVEP2//PIK3R2//BACH1//JADE1//ASH1L//RAD21//MEIS3//ZFP143//H2AFZ//ARF4//CPEB3
GO:0043241	protein complex disassembly	Biological process	8	167	298	17363	2.79114	0.00829588	0.230996	2.08114	0.0268456	EPS8//ABCE1//MAP1A//ATG14//SEMA5A//PDXP//IGF1R//CCSAP
GO:0043491	protein kinase B signaling	Biological process	8	167	298	17363	2.79114	0.00829588	0.230996	2.08114	0.0268456	IGF1R//TGFBR1//GCNT2//SEMA5A//MEIS3//TCF7L2//DAG1//KLF4
GO:0030500	regulation of bone mineralization	Biological process	5	73	298	17363	3.99076	0.00836264	0.230996	2.07766	0.0167785	SMAD3//SLC8A1//MEF2C//ACVR1//BMPR1A
GO:0060420	regulation of heart growth	Biological process	5	73	298	17363	3.99076	0.00836264	0.230996	2.07766	0.0167785	TGFBR1//BMPR1A//MEF2C//NR3C1//AKAP6
GO:0001944	vasculature development	Biological process	20	648	298	17363	1.79831	0.00848351	0.231815	2.07142	0.0671141	VEZF1//TGFBR1//SAT1//PLXDC1//ELK3//RHOB//MEF2C//TCF7L2//SEMA3E//SEMA5A//ACVR1//BMPER//MYH10//BMPR1A//EMP2//DAG1//GGNBP2//KLF4//STARD13//TMEM231
GO:0000281	mitotic cytokinesis	Biological process	4	47	298	17363	4.95873	0.00849673	0.231815	2.07075	0.0134228	SON//SNX18//RHOB//MYH10
GO:0010862	positive regulation of pathway-restricted SMAD protein phosphorylation	Biological process	4	47	298	17363	4.95873	0.00849673	0.231815	2.07075	0.0134228	TGFBR1//ACVR1//BMPR1A//SDCBP
GO:0002062	chondrocyte differentiation	Biological process	6	103	298	17363	3.39408	0.0086649	0.233723	2.06224	0.0201342	CHSY1//TGFBR1//THRB//SMAD3//MEF2C//BMPR1A
GO:0006882	cellular zinc ion homeostasis	Biological process	3	25	298	17363	6.99181	0.00870399	0.233723	2.06028	0.0100671	SLC30A4//SLC39A13//SLC39A14
GO:2000727	positive regulation of cardiac muscle cell differentiation	Biological process	3	25	298	17363	6.99181	0.00870399	0.233723	2.06028	0.0100671	NR3C1//AKAP6//MEF2C
GO:0030323	respiratory tube development	Biological process	10	240	298	17363	2.42771	0.00870712	0.233723	2.06013	0.033557	NR3C1//SP1//LIPA//NKX2-1//TGFBR1//BMPR1A//MAN2A1//DBN1//DAG1//THRB
GO:0031214	biomineral tissue development	Biological process	7	135	298	17363	3.02115	0.00876652	0.234158	2.05717	0.0234899	MTSS1//TCF7L2//SMAD3//SLC8A1//MEF2C//ACVR1//BMPR1A
GO:0007015	actin filament organization	Biological process	13	356	298	17363	2.12766	0.00879366	0.234158	2.05583	0.0436242	EPS8//MYH10//GAS7//MTSS1//PIK3R2//DBN1//SEMA5A//PDXP//SYNPO2L//SMAD3//TGFBR1//PHLDB2//EMP2
GO:0001701	in utero embryonic development	Biological process	15	438	298	17363	1.99538	0.00894222	0.237165	2.04855	0.0503356	TGFBR1//PRICKLE2//LATS2//SP1//SLC8A1//GGNBP2//MAN2A1//SMAD3//TMEM231//RCN1//RTCB//MTSS1//MYH10//ACVR1//BMPR1A
GO:0034654	nucleobase-containing compound biosynthetic process	Biological process	78	3542	298	17363	1.28308	0.00904002	0.238565	2.04383	0.261745	BACH1//KLF4//NR3C1//TP63//THRB//NFIA//NKX2-1//SMAD3//VLDLR//NFXL1//ZMYND11//SREBF2//TFCP2L1//HMBOX1//CPEB3//ZHX3//HCFC2//MYPOP//MEF2C//MYEF2//TCF7L2//SP1//VEZF1//HIVEP2//ELK1//RAD21//MEIS3//ZFP143//ELK3//ERCC6//GNPNAT1//NT5E//H2AFZ//NR3C2//TADA2B//ZFP287//LIN54//ZFP518A//CASZ1//ZBTB44//ADNP//FZD7//ZFP28//RBAK//CREG1//TGFBR1//YBX2//APBB2//EAF1//ZFHX4//USP13//FOXN3//TSC22D2//ZFP322A//NADK2//ADCYAP1…
GO:0090090	negative regulation of canonical Wnt signaling pathway	Biological process	6	104	298	17363	3.36145	0.00906669	0.238565	2.04255	0.0201342	LATS2//JADE1//CYLD//TCF7L2//ZNRF3//LRP4
GO:0010770	positive regulation of cell morphogenesis involved in differentiation	Biological process	8	170	298	17363	2.74189	0.00918596	0.239808	2.03688	0.0268456	ADNP//DBN1//PAFAH1B1//WNT3//SEMA5A//TRAK1//ROBO2//EPHA4
GO:0070507	regulation of microtubule cytoskeleton organization	Biological process	8	170	298	17363	2.74189	0.00918596	0.239808	2.03688	0.0268456	MAP1A//CHMP5//SLAIN2//CCSAP//STAG2//CYLD//PHLDB2//PAFAH1B1
GO:0060070	canonical Wnt signaling pathway	Biological process	10	243	298	17363	2.39774	0.00945356	0.2456	2.0244	0.033557	TCF7L2//WNT3//LRP4//LATS2//JADE1//CYLD//ZNRF3//FZD7//KLF4//SMAD3
GO:1900006	positive regulation of dendrite development	Biological process	6	105	298	17363	3.32943	0.00948163	0.2456	2.02312	0.0201342	EPHA4//NR3C1//CPEB3//DBN1//PAFAH1B1//VLDLR
GO:0006829	zinc II ion transport	Biological process	3	26	298	17363	6.7229	0.00971622	0.246969	2.0125	0.0100671	SLC39A13//SLC39A14//SLC30A4
GO:0018345	protein palmitoylation	Biological process	3	26	298	17363	6.7229	0.00971622	0.246969	2.0125	0.0100671	GOLGA7//ZDHHC6//ZDHHC17
GO:0035412	regulation of catenin import into nucleus	Biological process	3	26	298	17363	6.7229	0.00971622	0.246969	2.0125	0.0100671	SMAD3//SEMA5A//FZD7
GO:1902667	regulation of axon guidance	Biological process	3	26	298	17363	6.7229	0.00971622	0.246969	2.0125	0.0100671	PLXNA2//SEMA5A//WNT3
GO:0032102	negative regulation of response to external stimulus	Biological process	11	282	298	17363	2.27275	0.00973285	0.246969	2.01176	0.0369128	ASH1L//ADCYAP1//EPHA4//WNT3//SEMA5A//SMAD3//NT5E//MEFV//ROBO2//DBN1//PHLDB2
GO:0007178	transmembrane receptor protein serine/threonine kinase signaling pathway	Biological process	12	321	298	17363	2.17813	0.00975708	0.246969	2.01068	0.0402685	SMAD3//TGFBR1//GCNT2//ACVR1//BMPR1A//SDCBP//LRP4//NKX2-1//SMURF2//BMPER//TCF7L2//PPM1L
GO:0021983	pituitary gland development	Biological process	4	49	298	17363	4.75633	0.00982806	0.247003	2.00753	0.0134228	ADCYAP1//NKX2-1//TCF7L2//BMPR1A
GO:0048332	mesoderm morphogenesis	Biological process	5	76	298	17363	3.83323	0.00986972	0.247003	2.0057	0.0167785	WNT3//SMAD3//ACVR1//BMPR1A//HTT
GO:0061097	regulation of protein tyrosine kinase activity	Biological process	5	76	298	17363	3.83323	0.00986972	0.247003	2.0057	0.0167785	VLDLR//ERCC6//EPHA4//GGNBP2//RAP2C
GO:1902115	regulation of organelle assembly	Biological process	8	173	298	17363	2.69434	0.0101455	0.251656	1.99373	0.0268456	CYLD//HTT//MEF2C//CHMP5//CCSAP//STAG2//TTBK2//SDCBP
GO:1990823	response to leukemia inhibitory factor	Biological process	7	139	298	17363	2.93421	0.0102026	0.251656	1.99129	0.0234899	KLF4//SLC25A5//EFHC2//EPS8//MCF2//GNPNAT1//RNF138
GO:1990830	cellular response to leukemia inhibitory factor	Biological process	7	139	298	17363	2.93421	0.0102026	0.251656	1.99129	0.0234899	KLF4//SLC25A5//EFHC2//EPS8//MCF2//GNPNAT1//RNF138
GO:0019438	aromatic compound biosynthetic process	Biological process	79	3613	298	17363	1.27399	0.0102069	0.251656	1.99111	0.265101	BACH1//KLF4//NR3C1//TP63//THRB//NFIA//NKX2-1//SMAD3//VLDLR//NFXL1//ZMYND11//SREBF2//TFCP2L1//HMBOX1//CPEB3//ZHX3//HCFC2//MYPOP//MEF2C//MYEF2//TCF7L2//SP1//VEZF1//HIVEP2//ELK1//RAD21//MEIS3//ZFP143//ELK3//ERCC6//GNPNAT1//NT5E//H2AFZ//NR3C2//TADA2B//ZFP287//LIN54//ZFP518A//CASZ1//ZBTB44//ADNP//FZD7//ZFP28//RBAK//CREG1//TGFBR1//YBX2//APBB2//EAF1//ZFHX4//USP13//FOXN3//TSC22D2//ZFP322A//NADK2//ADCYAP1…
GO:0010927	cellular component assembly involved in morphogenesis	Biological process	6	107	298	17363	3.2672	0.0103519	0.254289	1.98498	0.0201342	PAFAH1B1//MYH10//CNTNAP1//MEF2C//DAG1//PHLDB2
GO:0021537	telencephalon development	Biological process	12	324	298	17363	2.15797	0.0104511	0.25495	1.98084	0.0402685	PAFAH1B1//TMEM108//MEF2C//MYH10//HTT//NEFM//NKX2-1//IGF1R//ROBO2//VLDLR//BTBD3//SLC8A1
GO:0023051	regulation of signaling	Biological process	70	3139	298	17363	1.29932	0.0104581	0.25495	1.98055	0.234899	F2R//TGFBR1//GRIA3//CHMP5//KIF16B//PAFAH1B1//ZFP91//ERCC6//ADCYAP1//TTBK2//LANCL2//NCLN//EPS8//BLNK//ACVR1//WNT3//NDRG4//AKAP6//CYLD//BMPR1A//SDCBP//KLF4//SLC9A3R2//IGF1R//SMAD3//ZNRF3//LRP4//NKX2-1//SMURF2//BMPER//TCF7L2//HTT//NR3C1//PREX2//GGNBP2//TP63//NGEF//PLEKHG3//MCF2//CCDC125//NEK8//ZDHHC17//ZMYND11//ASH1L//MYLK2//DAG1//PIK3R2//PELI2//EPHA4//CHSY1//MEF2C//CPEB3//SHISA7//ADNP//TMEM108//GCN…
GO:0055025	positive regulation of cardiac muscle tissue development	Biological process	4	50	298	17363	4.66121	0.0105416	0.25495	1.97709	0.0134228	MEF2C//BMPR1A//NR3C1//AKAP6
GO:0072358	cardiovascular system development	Biological process	20	662	298	17363	1.76027	0.010565	0.25495	1.97613	0.0671141	VEZF1//TGFBR1//SAT1//PLXDC1//ELK3//RHOB//MEF2C//TCF7L2//SEMA3E//SEMA5A//ACVR1//TMEM231//BMPER//MYH10//BMPR1A//EMP2//DAG1//GGNBP2//KLF4//STARD13
GO:0001568	blood vessel development	Biological process	19	618	298	17363	1.79132	0.0105703	0.25495	1.97591	0.0637584	VEZF1//TGFBR1//SAT1//PLXDC1//ELK3//RHOB//SEMA3E//SEMA5A//ACVR1//BMPER//MYH10//BMPR1A//EMP2//DAG1//GGNBP2//KLF4//STARD13//MEF2C//TCF7L2
GO:0033197	response to vitamin E	Biological process	3	27	298	17363	6.4739	0.0107941	0.258477	1.96681	0.0100671	IGF1R//SRSF2//MEF2C
GO:0055069	zinc ion homeostasis	Biological process	3	27	298	17363	6.4739	0.0107941	0.258477	1.96681	0.0100671	SLC39A13//SLC39A14//SLC30A4
GO:2000112	regulation of cellular macromolecule biosynthetic process	Biological process	75	3409	298	17363	1.28187	0.0108599	0.25912	1.96417	0.251678	BACH1//KLF4//NR3C1//TP63//THRB//NFIA//NKX2-1//SMAD3//VLDLR//NFXL1//ZMYND11//SREBF2//TFCP2L1//HMBOX1//CPEB3//ZHX3//HCFC2//MYPOP//MEF2C//MYEF2//TCF7L2//ERCC6//H2AFZ//FZD7//ZFP28//SP1//NR3C2//RBAK//CREG1//TGFBR1//YBX2//LIN54//APBB2//EAF1//ZFHX4//USP13//FOXN3//ELK1//ELK3//ZBTB44//TSC22D2//ADNP//ZFP322A//TADA2B//ZFP518A//RAD21//MKNK2//PAIP2//F2R//IGF1R//ZFP287//CASZ1//TOPORS//DTX3L//ACVR1//BMPR1A//DEP…
GO:0035725	sodium ion transmembrane transport	Biological process	7	141	298	17363	2.89259	0.0109816	0.261087	1.95934	0.0234899	SLC8A1//SLC9A9//SCNN1G//SLC41A1//SLC12A3//SCN7A//SLC24A2
GO:0051640	organelle localization	Biological process	17	534	298	17363	1.85488	0.0110736	0.262339	1.95571	0.057047	ABCE1//HTT//PAFAH1B1//CHMP5//MYH10//SYT3//CPLX1//ATG14//TRAK1//MLPH//TCF7L2//FAM98A//ARL8B//NDRG4//MYLK2//RIMS2//PLXNA2
GO:0043112	receptor metabolic process	Biological process	8	176	298	17363	2.64841	0.0111775	0.262547	1.95166	0.0268456	GRIA3//CHMP5//KIF16B//LRRTM2//SDCBP//LGMN//ZNRF3//DTX3L
GO:0050773	regulation of dendrite development	Biological process	8	176	298	17363	2.64841	0.0111775	0.262547	1.95166	0.0268456	EPHA4//CPEB3//MEF2C//NR3C1//NGEF//DBN1//PAFAH1B1//VLDLR
GO:0010556	regulation of macromolecule biosynthetic process	Biological process	77	3520	298	17363	1.27455	0.0112007	0.262547	1.95075	0.258389	BACH1//KLF4//NR3C1//TP63//THRB//NFIA//NKX2-1//SMAD3//VLDLR//NFXL1//ZMYND11//SREBF2//TFCP2L1//HMBOX1//CPEB3//ZHX3//HCFC2//MYPOP//MEF2C//MYEF2//TCF7L2//ERCC6//H2AFZ//FZD7//ZFP28//SP1//NR3C2//RBAK//CREG1//TGFBR1//YBX2//LIN54//APBB2//EAF1//ZFHX4//USP13//FOXN3//ELK1//ELK3//ZBTB44//TSC22D2//ADNP//ZFP322A//TADA2B//ZFP518A//RAD21//MKNK2//PAIP2//F2R//IGF1R//ZFP287//CASZ1//TOPORS//DTX3L//ACVR1//BMPR1A//DEP…
GO:0050807	regulation of synapse organization	Biological process	7	142	298	17363	2.87222	0.0113869	0.265973	1.9436	0.0234899	MEF2C//LRRN1//ADNP//LRRTM2//LRP4//DBN1//EPHA4
GO:0002040	sprouting angiogenesis	Biological process	5	79	298	17363	3.68766	0.0115536	0.268667	1.93728	0.0167785	BMPER//SEMA5A//KLF4//STARD13//SEMA3E
GO:0035239	tube morphogenesis	Biological process	14	410	298	17363	1.98954	0.011618	0.268667	1.93487	0.0469799	SEMA3E//SEMA5A//ACVR1//SMAD3//MEF2C//TCF7L2//TP63//DAG1//NKX2-1//NR3C1//RHOB//MTSS1//EPHA4//STARD13
GO:0000910	cytokinesis	Biological process	6	110	298	17363	3.1781	0.0117614	0.268667	1.92954	0.0201342	SON//SNX18//RHOB//MYH10//PDXP//IGF1R
GO:0021952	central nervous system projection neuron axonogenesis	Biological process	3	28	298	17363	6.24269	0.0119385	0.268667	1.92305	0.0100671	PAFAH1B1//EPHA4//CDH11
GO:0035329	hippo signaling	Biological process	3	28	298	17363	6.24269	0.0119385	0.268667	1.92305	0.0100671	NEK8//LATS2//MOB1B
GO:0071526	semaphorin-plexin signaling pathway	Biological process	3	28	298	17363	6.24269	0.0119385	0.268667	1.92305	0.0100671	PLXNA2//SEMA3E//SEMA5A
GO:0090169	regulation of spindle assembly	Biological process	3	28	298	17363	6.24269	0.0119385	0.268667	1.92305	0.0100671	CHMP5//CCSAP//STAG2
GO:0002091	negative regulation of receptor internalization	Biological process	2	10	298	17363	11.653	0.0120626	0.268667	1.91856	0.00671141	LRRTM2//SDCBP
GO:0003183	mitral valve morphogenesis	Biological process	2	10	298	17363	11.653	0.0120626	0.268667	1.91856	0.00671141	ACVR1//BMPR1A
GO:0009128	purine nucleoside monophosphate catabolic process	Biological process	2	10	298	17363	11.653	0.0120626	0.268667	1.91856	0.00671141	NT5E//NUDT4
GO:0010692	regulation of alkaline phosphatase activity	Biological process	2	10	298	17363	11.653	0.0120626	0.268667	1.91856	0.00671141	SMAD3//MEF2C
GO:0033275	actin-myosin filament sliding	Biological process	2	10	298	17363	11.653	0.0120626	0.268667	1.91856	0.00671141	MYLK2//DBN1
GO:0060174	limb bud formation	Biological process	2	10	298	17363	11.653	0.0120626	0.268667	1.91856	0.00671141	WNT3//PLXNA2
GO:0045773	positive regulation of axon extension	Biological process	4	52	298	17363	4.48193	0.0120672	0.268667	1.91839	0.0134228	SEMA5A//ADNP//DBN1//PAFAH1B1
GO:0040007	growth	Biological process	28	1042	298	17363	1.56566	0.0126305	0.280163	1.89858	0.0939597	EMP1//WNT3//IGFBP7//FZD7//TGFBR1//AKAP6//SDCBP//SMAD3//APBB2//ERCC6//TCF7L2//LGMN//GATM//DAG1//ADNP//DBN1//PAFAH1B1//TFCP2L1//LATS2//BMPR1A//SEMA5A//PLXNA2//LRP4//MEF2C//NR3C1//TMEM108//RIMS2//SYT3
GO:0030705	cytoskeleton-dependent intracellular transport	Biological process	7	145	298	17363	2.8128	0.0126677	0.280163	1.8973	0.0234899	NEFM//BSN//HTT//TMEM108//PAFAH1B1//TRAK1//MLPH
GO:0070167	regulation of biomineral tissue development	Biological process	5	81	298	17363	3.59661	0.0127787	0.281682	1.89351	0.0167785	SMAD3//SLC8A1//MEF2C//ACVR1//BMPR1A
GO:0048609	multicellular organismal reproductive process	Biological process	25	903	298	17363	1.6131	0.0128503	0.282052	1.89109	0.0838926	ADCYAP1//FANCF//PAFAH1B1//WNT3//ACVR1//TP63//IGF2R//TSGA10//HTT//SREBF2//GGNBP2//PAIP2//DBN1//TSSK1B//YBX2//SMARCE1//TSSK2//THRB//TGFBR1//NR3C1//IGF1R//ADNP//ASH1L//SP1//ROBO2
GO:1905207	regulation of cardiocyte differentiation	Biological process	4	53	298	17363	4.39737	0.0128803	0.282052	1.89008	0.0134228	NR3C1//AKAP6//FZD7//MEF2C
GO:0051240	positive regulation of multicellular organismal process	Biological process	41	1678	298	17363	1.42364	0.0132053	0.288222	1.87925	0.137584	F2R//RHOB//MEF2C//SMAD3//TGFBR1//GCNT2//SDCBP//ADCYAP1//NDRG4//ADNP//DBN1//SLC8A1//ACVR1//BMPR1A//MYLK2//DAG1//THRB//SLAMF6//IL17RA//PAFAH1B1//TCF7L2//CYLD//TP63//ZHX3//SEMA5A//IGF1R//WNT3//MAN2A1//TRAK1//ROBO2//EPHA4//LRRN1//LRRTM2//NR3C1//CPEB3//AKAP6//VLDLR//SMURF2//RIMS2//SYT3//PHLDB2
GO:0007041	lysosomal transport	Biological process	5	82	298	17363	3.55275	0.013423	0.290224	1.87215	0.0167785	CHMP5//ATG14//TRAK1//DTX3L//RHOB
GO:0097061	dendritic spine organization	Biological process	5	82	298	17363	3.55275	0.013423	0.290224	1.87215	0.0167785	EPHA4//NGEF//DBN1//PAFAH1B1//IGF1R
GO:0010467	gene expression	Biological process	99	4741	298	17363	1.21667	0.013471	0.290224	1.8706	0.332215	BACH1//KLF4//NR3C1//TP63//THRB//NFIA//NKX2-1//SMAD3//VLDLR//NFXL1//ZMYND11//SREBF2//TFCP2L1//HMBOX1//CPEB3//ZHX3//HCFC2//MYPOP//MEF2C//MYEF2//TCF7L2//TSEN54//SRSF2//MBNL2//CDC40//RPL27A//SP1//VEZF1//HIVEP2//ELK1//RAD21//MEIS3//ZFP143//ELK3//ERCC6//H2AFZ//NR3C2//TADA2B//ZFP287//LIN54//ZFP518A//CASZ1//ZBTB44//ADNP//FZD7//ZFP28//RBAK//CREG1//TGFBR1//YBX2//APBB2//EAF1//ZFHX4//USP13//FOXN3//TSC22D2//Z…
GO:0050806	positive regulation of synaptic transmission	Biological process	8	182	298	17363	2.5611	0.0134714	0.290224	1.87059	0.0268456	ADCYAP1//LRRTM2//SLC24A2//RIMS2//PAIP2//EPHA4//CPEB3//DBN1
GO:0090092	regulation of transmembrane receptor protein serine/threonine kinase signaling pathway	Biological process	9	219	298	17363	2.39446	0.013586	0.291748	1.86691	0.0302013	TGFBR1//ACVR1//BMPR1A//SDCBP//SMAD3//NKX2-1//SMURF2//BMPER//TCF7L2
GO:0010812	negative regulation of cell-substrate adhesion	Biological process	4	54	298	17363	4.31593	0.0137275	0.293838	1.86241	0.0134228	SEMA3E//PHLDB2//FZD7//GCNT2
GO:0061387	regulation of extent of cell growth	Biological process	6	114	298	17363	3.06658	0.0138442	0.295388	1.85873	0.0201342	ADNP//DBN1//PAFAH1B1//WNT3//PLXNA2//SEMA5A
GO:0001525	angiogenesis	Biological process	14	420	298	17363	1.94217	0.0140789	0.296506	1.85143	0.0469799	SEMA3E//SEMA5A//ACVR1//BMPER//EMP2//RHOB//DAG1//TGFBR1//KLF4//STARD13//VEZF1//SAT1//PLXDC1//ELK3
GO:0010647	positive regulation of cell communication	Biological process	39	1586	298	17363	1.43275	0.014143	0.296506	1.84946	0.130872	F2R//TGFBR1//PAFAH1B1//ZFP91//ERCC6//LANCL2//EPS8//BLNK//ACVR1//BMPR1A//SDCBP//IGF1R//CYLD//WNT3//HTT//TCF7L2//ZDHHC17//PELI2//EPHA4//TP63//CHSY1//TMEM108//GCNT2//SEMA5A//MEIS3//ADCYAP1//LRRTM2//SLC24A2//AKAP6//BMPER//NDRG4//RIMS2//SMAD3//PAIP2//CPEB3//NACC2//NR3C1//DBN1//EMP2
GO:0001919	regulation of receptor recycling	Biological process	3	30	298	17363	5.82651	0.0144289	0.296506	1.84077	0.0100671	GRIA3//CHMP5//KIF16B
GO:0003203	endocardial cushion morphogenesis	Biological process	3	30	298	17363	5.82651	0.0144289	0.296506	1.84077	0.0100671	BMPR1A//ACVR1//TGFBR1
GO:0010922	positive regulation of phosphatase activity	Biological process	3	30	298	17363	5.82651	0.0144289	0.296506	1.84077	0.0100671	SMAD3//MEF2C//AKAP6
GO:0085029	extracellular matrix assembly	Biological process	3	30	298	17363	5.82651	0.0144289	0.296506	1.84077	0.0100671	SMAD3//DAG1//PHLDB2
GO:0050803	regulation of synapse structure or activity	Biological process	7	149	298	17363	2.73729	0.0145328	0.296506	1.83765	0.0234899	MEF2C//LRRN1//ADNP//LRRTM2//LRP4//DBN1//EPHA4
GO:0032504	multicellular organism reproduction	Biological process	25	913	298	17363	1.59543	0.0145627	0.296506	1.83676	0.0838926	ADCYAP1//FANCF//PAFAH1B1//WNT3//ACVR1//TP63//IGF2R//TSGA10//HTT//SREBF2//GGNBP2//PAIP2//DBN1//TSSK1B//YBX2//SMARCE1//TSSK2//THRB//TGFBR1//NR3C1//IGF1R//ADNP//ASH1L//SP1//ROBO2
GO:0003174	mitral valve development	Biological process	2	11	298	17363	10.5937	0.0145774	0.296506	1.83632	0.00671141	ACVR1//BMPR1A
GO:0006388	tRNA splicing, via endonucleolytic cleavage and ligation	Biological process	2	11	298	17363	10.5937	0.0145774	0.296506	1.83632	0.00671141	TSEN54//RTCB
GO:0042118	endothelial cell activation	Biological process	2	11	298	17363	10.5937	0.0145774	0.296506	1.83632	0.00671141	TGFBR1//BMPER
GO:0048843	negative regulation of axon extension involved in axon guidance	Biological process	2	11	298	17363	10.5937	0.0145774	0.296506	1.83632	0.00671141	WNT3//SEMA5A
GO:0060290	transdifferentiation	Biological process	2	11	298	17363	10.5937	0.0145774	0.296506	1.83632	0.00671141	SMAD3//MEF2C
GO:0072102	glomerulus morphogenesis	Biological process	2	11	298	17363	10.5937	0.0145774	0.296506	1.83632	0.00671141	MTSS1//MEF2C
GO:0032507	maintenance of protein location in cell	Biological process	4	55	298	17363	4.23746	0.0146093	0.296506	1.83537	0.0134228	DAG1//PIP5K1C//TOPORS//DBN1
GO:0046622	positive regulation of organ growth	Biological process	4	55	298	17363	4.23746	0.0146093	0.296506	1.83537	0.0134228	MEF2C//BMPR1A//NR3C1//AKAP6
GO:0007492	endoderm development	Biological process	5	84	298	17363	3.46816	0.0147766	0.298085	1.83042	0.0167785	BMPR1A//COL5A2//NKX2-1//SMAD3//KIF16B
GO:0051651	maintenance of location in cell	Biological process	5	84	298	17363	3.46816	0.0147766	0.298085	1.83042	0.0167785	DAG1//PIP5K1C//DBN1//TOPORS//PAFAH1B1
GO:0021766	hippocampus development	Biological process	6	116	298	17363	3.01371	0.0149766	0.301207	1.82459	0.0201342	TMEM108//MEF2C//NEFM//NKX2-1//IGF1R//PAFAH1B1
GO:0023056	positive regulation of signaling	Biological process	39	1593	298	17363	1.42645	0.0150986	0.302746	1.82106	0.130872	F2R//TGFBR1//PAFAH1B1//ZFP91//ERCC6//LANCL2//EPS8//BLNK//ACVR1//BMPR1A//SDCBP//IGF1R//CYLD//WNT3//HTT//TCF7L2//ZDHHC17//PELI2//EPHA4//TP63//CHSY1//TMEM108//GCNT2//SEMA5A//MEIS3//ADCYAP1//LRRTM2//SLC24A2//AKAP6//BMPER//NDRG4//RIMS2//SMAD3//PAIP2//CPEB3//NACC2//NR3C1//DBN1//EMP2
GO:0000122	negative regulation of transcription from RNA polymerase II promoter	Biological process	23	824	298	17363	1.62633	0.0152897	0.302996	1.8156	0.0771812	SREBF2//NACC2//TGFBR1//KLF4//NR3C1//TP63//THRB//NFIA//NKX2-1//SMAD3//VLDLR//NFXL1//ZMYND11//BACH1//TFCP2L1//HMBOX1//CPEB3//ZHX3//HCFC2//MYPOP//MEF2C//MYEF2//TCF7L2
GO:0009967	positive regulation of signal transduction	Biological process	35	1397	298	17363	1.45976	0.0153132	0.302996	1.81493	0.11745	F2R//TGFBR1//PAFAH1B1//ZFP91//ERCC6//LANCL2//ACVR1//BMPR1A//SDCBP//IGF1R//CYLD//WNT3//HTT//ZDHHC17//PELI2//EPHA4//TP63//CHSY1//TMEM108//GCNT2//SEMA5A//MEIS3//TCF7L2//AKAP6//ADCYAP1//BMPER//NDRG4//RIMS2//SMAD3//NACC2//NR3C1//DBN1//EMP2//EPS8//BLNK
GO:2000146	negative regulation of cell motility	Biological process	10	262	298	17363	2.22386	0.0153737	0.302996	1.81322	0.033557	NDRG4//BMPR1A//DAG1//KLF4//NKX2-1//RAP2C//RHOB//STARD13//PHLDB2//CCDC125
GO:0001655	urogenital system development	Biological process	13	383	298	17363	1.97767	0.0154079	0.302996	1.81226	0.0436242	ROBO2//VCAN//SMAD3//BMPER//TGFBR1//LRP4//TP63//IGF1R//MTSS1//MEF2C//EPHA4//NFIA//ACVR1
GO:0106027	neuron projection organization	Biological process	5	85	298	17363	3.42736	0.0154865	0.302996	1.81005	0.0167785	EPHA4//NGEF//DBN1//PAFAH1B1//IGF1R
GO:0061640	cytoskeleton-dependent cytokinesis	Biological process	4	56	298	17363	4.16179	0.0155261	0.302996	1.80894	0.0134228	SON//SNX18//RHOB//MYH10
GO:0090398	cellular senescence	Biological process	4	56	298	17363	4.16179	0.0155261	0.302996	1.80894	0.0134228	BMPR1A//TP63//IGF1R//SMC6
GO:0046822	regulation of nucleocytoplasmic transport	Biological process	9	224	298	17363	2.34101	0.015532	0.302996	1.80877	0.0302013	FZD7//SMAD3//SEMA5A//CYLD//PIK3R2//TCF7L2//NUP153//TGFBR1//BMPR1A
GO:0007179	transforming growth factor beta receptor signaling pathway	Biological process	7	151	298	17363	2.70103	0.0155354	0.302996	1.80868	0.0234899	SMAD3//SDCBP//NKX2-1//SMURF2//TGFBR1//GCNT2//ACVR1
GO:0007498	mesoderm development	Biological process	6	117	298	17363	2.98795	0.0155663	0.302996	1.80782	0.0201342	WNT3//SMAD3//ACVR1//BMPR1A//TP63//HTT
GO:0048679	regulation of axon regeneration	Biological process	3	31	298	17363	5.63856	0.0157759	0.306181	1.80201	0.0100671	IGF1R//EPHA4//KLF4
GO:0009893	positive regulation of metabolic process	Biological process	71	3253	298	17363	1.27169	0.0159382	0.308431	1.79756	0.238255	F2R//TGFBR1//ATG14//PELI2//WDFY2//AKAP6//NR3C1//SMAD3//ADCYAP1//ZFP91//ERCC6//MEFV//KLF4//RIMS2//MYLK2//WNT3//NKX2-1//FAM98A//MEF2C//ACVR1//BMPR1A//SDCBP//TCF7L2//CPEB3//NT5E//FZD7//TP63//SP1//NFIA//IGF1R//SREBF2//ZFP287//HMBOX1//CASZ1//FOXN3//ELK1//TOPORS//ELK3//DTX3L//ADNP//RAP2C//EMP2//RNF138//RFK//TADA2B//MOB1B//GRAMD4//EPHA4//DDB1//DAG1//VLDLR//THRB//VEZF1//HIVEP2//PIK3R2//BACH1//JADE1//ASH1…
GO:0010628	positive regulation of gene expression	Biological process	44	1850	298	17363	1.38576	0.0159937	0.308609	1.79605	0.147651	NR3C1//ERCC6//CPEB3//FZD7//KLF4//TP63//SP1//F2R//NFIA//NKX2-1//SMAD3//IGF1R//TGFBR1//SREBF2//ZFP287//HMBOX1//CASZ1//FOXN3//ELK1//TOPORS//ELK3//DTX3L//MEF2C//TCF7L2//ACVR1//BMPR1A//ADCYAP1//THRB//VEZF1//HIVEP2//PIK3R2//BACH1//JADE1//ASH1L//RAD21//MEIS3//ZFP143//H2AFZ//ARF4//YBX2//RIMS2//MYLK2//WNT3//FAM98A
GO:0071840	cellular component organization or biogenesis	Biological process	118	5827	298	17363	1.1799	0.0160448	0.308699	1.79467	0.395973	ATG14//ABCE1//HTT//PAFAH1B1//NEFM//MAP1A//SON//PHLDB2//SMC6//WNT3//LIPA//TFCP2L1//IGFBP7//EMP2//MYH10//LATS2//LRRTM2//SDCBP//EPS8//GAS7//DAAM2//MTSS1//BSN//CNTNAP1//MAN2A1//RBBP4//SMARCE1//NR3C1//TP63//TADA2B//CHD1//H2AFZ//MOB4//GORASP2//HPS5//CHMP5//DBN1//DAG1//PIP5K1C//SLAIN2//TRAPPC8//TMEM135//TNS1//STAG2//RAD21//PDXP//SMAD3//IGF1R//NTNG1//NKX2-1//APBB2//SEMA5A//EPHA4//ROBO2//GPM6A//CACNB2//F2…
GO:0003158	endothelium development	Biological process	6	118	298	17363	2.96263	0.0161718	0.310247	1.79124	0.0201342	VEZF1//TGFBR1//RHOB//ACVR1//RAP2C//STARD13
GO:0015748	organophosphate ester transport	Biological process	5	86	298	17363	3.38751	0.0162188	0.310254	1.78998	0.0167785	G6PC3//SLC25A5//PITPNC1//ATP8A1//ATP11B
GO:0006814	sodium ion transport	Biological process	9	226	298	17363	2.32029	0.0163653	0.312159	1.78608	0.0302013	SLC8A1//SCNN1G//SLC41A1//SLC12A3//SCN7A//SLC24A2//SLC9A9//SLC5A9//SLC5A7
GO:0042391	regulation of membrane potential	Biological process	14	429	298	17363	1.90143	0.0166217	0.315462	1.77932	0.0469799	CNTNAP1//SCN7A//SLC9A3R2//HTT//ADCYAP1//SLC8A1//GRIA3//MEF2C//AKAP6//CACNA1D//CACNB2//RIMS2//TMEM108//DBN1
GO:0006810	transport	Biological process	90	4285	298	17363	1.22377	0.016731	0.315462	1.77648	0.302013	ABCE1//TNPO2//TNPO1//ADCYAP1//SLC8A1//LRRTM2//SDCBP//KIF16B//ARF4//NUP153//NUP160//MLPH//DAG1//XPO6//GOLGA7//SSR2//SSR1//SLC12A6//PANX2//KCNG1//SLC24A2//SCNN1G//SLC5A9//SLC12A3//SCN7A//SLC5A7//CACNB2//CACNA1D//SLC39A14//SLC30A4//MYLK2//SV2C//NPTX1//HTT//VLDLR//RIMS2//VPS29//RHOB//PIP5K1C//MYH10//TRAPPC8//STEAP2//SNX18//LRP4//TMPRSS13//TMEM108//MOB4//PAFAH1B1//F2R//NEFM//BSN//CHMP5//ATG14//TRAK1//…
GO:0051235	maintenance of location	Biological process	11	306	298	17363	2.0945	0.0170015	0.315462	1.76951	0.0369128	DAG1//PIP5K1C//AKAP6//SLC8A1//SREBF2//HTT//DBN1//F2R//TOPORS//PAFAH1B1//SLC30A4
GO:0072073	kidney epithelium development	Biological process	7	154	298	17363	2.64841	0.0171301	0.315462	1.76624	0.0234899	VCAN//SMAD3//BMPER//ROBO2//MTSS1//MEF2C//EPHA4
GO:0006767	water-soluble vitamin metabolic process	Biological process	3	32	298	17363	5.46235	0.0171913	0.315462	1.76469	0.0100671	TPK1//RFK//PDXP
GO:0010453	regulation of cell fate commitment	Biological process	3	32	298	17363	5.46235	0.0171913	0.315462	1.76469	0.0100671	FZD7//BMPR1A//CASZ1
GO:0010613	positive regulation of cardiac muscle hypertrophy	Biological process	3	32	298	17363	5.46235	0.0171913	0.315462	1.76469	0.0100671	NR3C1//AKAP6//MEF2C
GO:0014742	positive regulation of muscle hypertrophy	Biological process	3	32	298	17363	5.46235	0.0171913	0.315462	1.76469	0.0100671	MEF2C//NR3C1//AKAP6
GO:0001649	osteoblast differentiation	Biological process	9	228	298	17363	2.29994	0.0172308	0.315462	1.76369	0.0302013	SMAD3//WNT3//TP63//ZHX3//MEF2C//ACVR1//BMPR1A//VCAN//RRAS2
GO:0002043	blood vessel endothelial cell proliferation involved in sprouting angiogenesis	Biological process	2	12	298	17363	9.71085	0.0172966	0.315462	1.76204	0.00671141	BMPER//SEMA5A
GO:0003093	regulation of glomerular filtration	Biological process	2	12	298	17363	9.71085	0.0172966	0.315462	1.76204	0.00671141	F2R//EMP2
GO:0009125	nucleoside monophosphate catabolic process	Biological process	2	12	298	17363	9.71085	0.0172966	0.315462	1.76204	0.00671141	NT5E//NUDT4
GO:0014745	negative regulation of muscle adaptation	Biological process	2	12	298	17363	9.71085	0.0172966	0.315462	1.76204	0.00671141	KLF4//SMAD3
GO:0035413	positive regulation of catenin import into nucleus	Biological process	2	12	298	17363	9.71085	0.0172966	0.315462	1.76204	0.00671141	SMAD3//SEMA5A
GO:0090051	negative regulation of cell migration involved in sprouting angiogenesis	Biological process	2	12	298	17363	9.71085	0.0172966	0.315462	1.76204	0.00671141	KLF4//STARD13
GO:1902668	negative regulation of axon guidance	Biological process	2	12	298	17363	9.71085	0.0172966	0.315462	1.76204	0.00671141	WNT3//SEMA5A
GO:0051239	regulation of multicellular organismal process	Biological process	63	2843	298	17363	1.29114	0.0174661	0.316508	1.7578	0.211409	SLC8A1//EMP2//F2R//MYLK2//THRB//DAG1//PHLDB2//BMPER//RHOB//MEF2C//TGFBR1//SMAD3//GCNT2//SDCBP//NKX2-1//ADCYAP1//NDRG4//ADNP//DBN1//EPHA4//PAFAH1B1//KLF4//SEMA3E//ACVR1//CHSY1//LRP4//BMPR1A//NEFM//TCF7L2//MEFV//SLAMF6//IL17RA//CLPTM1//LGMN//ZFP287//FZD7//CYLD//TP63//CASZ1//ZHX3//SEMA5A//LATS2//IGF1R//WNT3//PLXNA2//MAN2A1//TRAK1//ROBO2//LRRN1//LRRTM2//ZNRF3//CPEB3//NR3C1//NGEF//AKAP6//CACNB2//CACNA…
GO:0010611	regulation of cardiac muscle hypertrophy	Biological process	4	58	298	17363	4.01828	0.0174665	0.316508	1.7578	0.0134228	MEF2C//NR3C1//AKAP6//SMAD3
GO:0008104	protein localization	Biological process	55	2425	298	17363	1.32148	0.0175072	0.316508	1.75678	0.184564	ABCE1//TNPO2//TNPO1//CNTNAP1//NUP153//NUP160//MLPH//DAG1//XPO6//GOLGA7//SSR2//SSR1//RIMS2//VPS29//RHOB//PIP5K1C//F2R//PAFAH1B1//IGF2R//PIK3R2//CHMP5//SNX18//ARF4//ADCYAP1//HTT//CPLX1//TCF7L2//DBN1//TMEM231//EMP2//VLDLR//TRAPPC8//TOPORS//LATS2//NACC2//AKAP6//FZD7//SMAD3//SEMA5A//BSN//CYLD//ZDHHC17//LRP4//SPCS2//PHLDB2//TGFBR1//BMPR1A//RAD21//CACNB2//GPR158//DTX3L//TTBK2//SREBF2//IL17RA//AKAP10
GO:0010604	positive regulation of macromolecule metabolic process	Biological process	66	3002	298	17363	1.28098	0.0175442	0.316508	1.75587	0.221477	F2R//TGFBR1//ATG14//PELI2//WDFY2//AKAP6//NR3C1//SMAD3//ZFP91//ERCC6//KLF4//RIMS2//MYLK2//ADCYAP1//WNT3//NKX2-1//FAM98A//MEF2C//ACVR1//BMPR1A//SDCBP//TCF7L2//CPEB3//FZD7//TP63//SP1//NFIA//IGF1R//SREBF2//ZFP287//HMBOX1//CASZ1//FOXN3//ELK1//TOPORS//ELK3//DTX3L//RAP2C//EMP2//ADNP//RNF138//TADA2B//GRAMD4//EPHA4//DDB1//DAG1//VLDLR//THRB//VEZF1//HIVEP2//PIK3R2//BACH1//JADE1//ASH1L//RAD21//MEIS3//ZFP143/…
GO:0048675	axon extension	Biological process	6	121	298	17363	2.88918	0.0180857	0.325371	1.74266	0.0201342	ADNP//DBN1//PAFAH1B1//PLXNA2//SEMA5A//WNT3
GO:0009968	negative regulation of signal transduction	Biological process	29	1122	298	17363	1.50596	0.0181733	0.325371	1.74057	0.0973154	NDRG4//KLF4//SLC9A3R2//ZNRF3//LRP4//NKX2-1//SMURF2//BMPER//TCF7L2//PREX2//ACVR1//TP63//CCDC125//CYLD//GGNBP2//ZMYND11//ASH1L//DAG1//IGF1R//PIK3R2//PAFAH1B1//LATS2//JADE1//NR3C1//SLC25A5//LGMN//MEIS3//HTT//TGFBR1
GO:0001667	ameboidal-type cell migration	Biological process	12	350	298	17363	1.99766	0.0181821	0.325371	1.74036	0.0402685	ACVR1//BMPER//EMP2//RHOB//TNS1//SLC8A1//TGFBR1//STARD13//KLF4//SMURF2//SEMA5A//PAFAH1B1
GO:0060999	positive regulation of dendritic spine development	Biological process	4	59	298	17363	3.95018	0.0184907	0.330008	1.73305	0.0134228	DBN1//PAFAH1B1//NR3C1//CPEB3
GO:1903053	regulation of extracellular matrix organization	Biological process	3	33	298	17363	5.29683	0.0186754	0.331203	1.72873	0.0100671	SMAD3//DAG1//PHLDB2
GO:1905209	positive regulation of cardiocyte differentiation	Biological process	3	33	298	17363	5.29683	0.0186754	0.331203	1.72873	0.0100671	NR3C1//AKAP6//MEF2C
GO:0010594	regulation of endothelial cell migration	Biological process	6	122	298	17363	2.8655	0.0187567	0.331203	1.72684	0.0201342	RHOB//KLF4//STARD13//SEMA5A//BMPER//EMP2
GO:0014065	phosphatidylinositol 3-kinase signaling	Biological process	6	122	298	17363	2.8655	0.0187567	0.331203	1.72684	0.0201342	KLF4//SLC9A3R2//F2R//IGF1R//PIK3R2//PREX2
GO:0007416	synapse assembly	Biological process	7	157	298	17363	2.59781	0.018837	0.331741	1.72499	0.0234899	LRP4//MEF2C//LRRN1//ADNP//LRRTM2//BSN//GPM6A
GO:0060541	respiratory system development	Biological process	10	272	298	17363	2.1421	0.019425	0.338341	1.71164	0.033557	NR3C1//SP1//LIPA//NKX2-1//TGFBR1//BMPR1A//MAN2A1//DBN1//DAG1//THRB
GO:0035051	cardiocyte differentiation	Biological process	7	158	298	17363	2.58137	0.0194316	0.338341	1.71149	0.0234899	MYH10//MEF2C//SLC8A1//ACVR1//NR3C1//AKAP6//FZD7
GO:0006338	chromatin remodeling	Biological process	6	123	298	17363	2.8422	0.0194445	0.338341	1.7112	0.0201342	NR3C1//SMARCE1//RBBP4//TP63//TADA2B//CHD1
GO:0014743	regulation of muscle hypertrophy	Biological process	4	60	298	17363	3.88434	0.0195516	0.338341	1.70882	0.0134228	MEF2C//NR3C1//AKAP6//SMAD3
GO:0010810	regulation of cell-substrate adhesion	Biological process	8	195	298	17363	2.39036	0.0195937	0.338341	1.70788	0.0268456	EMP2//SEMA3E//DAG1//DBN1//FZD7//GCNT2//SMAD3//PHLDB2
GO:0045667	regulation of osteoblast differentiation	Biological process	6	124	298	17363	2.81928	0.0201494	0.338341	1.69574	0.0201342	SMAD3//TP63//ZHX3//MEF2C//ACVR1//BMPR1A
GO:0046824	positive regulation of nucleocytoplasmic transport	Biological process	6	124	298	17363	2.81928	0.0201494	0.338341	1.69574	0.0201342	SMAD3//SEMA5A//PIK3R2//TCF7L2//TGFBR1//BMPR1A
GO:0002674	negative regulation of acute inflammatory response	Biological process	2	13	298	17363	8.96386	0.0202124	0.338341	1.69438	0.00671141	ADCYAP1//ASH1L
GO:0030836	positive regulation of actin filament depolymerization	Biological process	2	13	298	17363	8.96386	0.0202124	0.338341	1.69438	0.00671141	SEMA5A//PDXP
GO:0032060	bleb assembly	Biological process	2	13	298	17363	8.96386	0.0202124	0.338341	1.69438	0.00671141	EMP1//EMP2
GO:0042762	regulation of sulfur metabolic process	Biological process	2	13	298	17363	8.96386	0.0202124	0.338341	1.69438	0.00671141	TCF7L2//SP1
GO:0060391	positive regulation of SMAD protein import into nucleus	Biological process	2	13	298	17363	8.96386	0.0202124	0.338341	1.69438	0.00671141	TGFBR1//BMPR1A
GO:0061051	positive regulation of cell growth involved in cardiac muscle cell development	Biological process	2	13	298	17363	8.96386	0.0202124	0.338341	1.69438	0.00671141	NR3C1//AKAP6
GO:0097369	sodium ion import	Biological process	2	13	298	17363	8.96386	0.0202124	0.338341	1.69438	0.00671141	SLC9A9//SLC8A1
GO:1901626	regulation of postsynaptic membrane organization	Biological process	2	13	298	17363	8.96386	0.0202124	0.338341	1.69438	0.00671141	DBN1//LRP4
GO:1902857	positive regulation of non-motile cilium assembly	Biological process	2	13	298	17363	8.96386	0.0202124	0.338341	1.69438	0.00671141	HTT//TTBK2
GO:0008038	neuron recognition	Biological process	3	34	298	17363	5.14104	0.0202283	0.338341	1.69404	0.0100671	SEMA5A//ROBO2//EPHA4
GO:0043243	positive regulation of protein complex disassembly	Biological process	3	34	298	17363	5.14104	0.0202283	0.338341	1.69404	0.0100671	SEMA5A//PDXP//IGF1R
GO:0097484	dendrite extension	Biological process	3	34	298	17363	5.14104	0.0202283	0.338341	1.69404	0.0100671	RIMS2//SYT3//TMEM108
GO:1901021	positive regulation of calcium ion transmembrane transporter activity	Biological process	3	34	298	17363	5.14104	0.0202283	0.338341	1.69404	0.0100671	HTT//AKAP6//CACNB2
GO:0098662	inorganic cation transmembrane transport	Biological process	20	708	298	17363	1.64591	0.0204264	0.340454	1.68981	0.0671141	SLC12A6//AKAP6//SLC8A1//HTT//SCNN1G//SLC41A1//SLC12A3//SCN7A//SLC24A2//F2R//CACNB2//CACNA1D//GPM6A//SLC39A13//SLC39A14//SLC30A4//KCNG1//SLC9A9//STEAP2//ZDHHC17
GO:0043010	camera-type eye development	Biological process	12	356	298	17363	1.96399	0.0204569	0.340454	1.68916	0.0402685	TGFBR1//RAB11FIP4//GPM6A//KLF4//SP1//CASZ1//MYH10//MAN2A1//SMAD3//TMEM231//RCN1//MAB21L2
GO:0032233	positive regulation of actin filament bundle assembly	Biological process	4	61	298	17363	3.82066	0.0206493	0.34121	1.6851	0.0134228	SMAD3//TGFBR1//SYNPO2L//MTSS1
GO:0035272	exocrine system development	Biological process	4	61	298	17363	3.82066	0.0206493	0.34121	1.6851	0.0134228	TFCP2L1//IGF1R//IGSF3//DAG1
GO:0007167	enzyme linked receptor protein signaling pathway	Biological process	23	848	298	17363	1.5803	0.0206561	0.34121	1.68495	0.0771812	BLNK//PPM1L//KIF16B//ARF4//SMAD3//TGFBR1//GCNT2//ACVR1//IGF1R//PIK3R2//NDRG4//BMPR1A//SDCBP//LRP4//NKX2-1//SMURF2//BMPER//TCF7L2//IGF2R//NGEF//EPHA4//TMEM108//LGMN
GO:0009889	regulation of biosynthetic process	Biological process	80	3778	298	17363	1.23378	0.0207754	0.342331	1.68245	0.268456	BACH1//KLF4//NR3C1//TP63//THRB//NFIA//NKX2-1//SMAD3//VLDLR//NFXL1//ZMYND11//SREBF2//TFCP2L1//HMBOX1//CPEB3//ZHX3//HCFC2//MYPOP//MEF2C//MYEF2//TCF7L2//ERCC6//H2AFZ//FZD7//ZFP28//SP1//NR3C2//RBAK//CREG1//TGFBR1//YBX2//LIN54//APBB2//EAF1//ZFHX4//USP13//FOXN3//ELK1//ELK3//ZBTB44//TSC22D2//ADNP//ZFP322A//TADA2B//ZFP518A//RAD21//MKNK2//PAIP2//ADCYAP1//IGFBP7//NT5E//F2R//IGF1R//ZFP287//CASZ1//TOPORS//DT…
GO:0035023	regulation of Rho protein signal transduction	Biological process	6	125	298	17363	2.79672	0.0208714	0.343064	1.68045	0.0201342	CCDC125//F2R//NGEF//PREX2//PLEKHG3//MCF2
GO:0055017	cardiac muscle tissue growth	Biological process	5	92	298	17363	3.16658	0.0210981	0.345087	1.67576	0.0167785	TGFBR1//BMPR1A//MEF2C//NR3C1//AKAP6
GO:0110020	regulation of actomyosin structure organization	Biological process	5	92	298	17363	3.16658	0.0210981	0.345087	1.67576	0.0167785	PIK3R2//SMAD3//TGFBR1//PHLDB2//MEF2C
GO:0060997	dendritic spine morphogenesis	Biological process	4	62	298	17363	3.75904	0.0217841	0.353909	1.66186	0.0134228	EPHA4//NGEF//DBN1//PAFAH1B1
GO:0009954	proximal/distal pattern formation	Biological process	3	35	298	17363	4.99415	0.0218502	0.353909	1.66054	0.0100671	TP63//CHSY1//LRP4
GO:1900271	regulation of long-term synaptic potentiation	Biological process	3	35	298	17363	4.99415	0.0218502	0.353909	1.66054	0.0100671	EPHA4//CPEB3//PAIP2
GO:1902893	regulation of pri-miRNA transcription from RNA polymerase II promoter	Biological process	3	35	298	17363	4.99415	0.0218502	0.353909	1.66054	0.0100671	TGFBR1//SMAD3//BMPR1A
GO:0060291	long-term synaptic potentiation	Biological process	5	93	298	17363	3.13253	0.0219946	0.355384	1.65768	0.0167785	PAIP2//EPHA4//CPEB3//LRRTM2//SLC24A2
GO:0043624	cellular protein complex disassembly	Biological process	6	127	298	17363	2.75268	0.0223676	0.359956	1.65038	0.0201342	EPS8//ABCE1//MAP1A//SEMA5A//PDXP//CCSAP
GO:0048523	negative regulation of cellular process	Biological process	93	4500	298	17363	1.20415	0.0223857	0.359956	1.65003	0.312081	KLF4//NR3C1//TP63//THRB//NFIA//NKX2-1//SMAD3//VLDLR//NFXL1//ZMYND11//SREBF2//BACH1//TFCP2L1//HMBOX1//CPEB3//ZHX3//HCFC2//MYPOP//MEF2C//MYEF2//TCF7L2//ATG14//TGFBR1//SEMA3E//LRRTM2//SDCBP//EPS8//H2AFZ//PREX2//MAP1A//APBB2//FOXN3//SEMA5A//IGF1R//HTT//AREL1//SON//DDB1//ARF4//F2R//NACC2//GGNBP2//ACVR1//WAP//NDRG4//ADCYAP1//FZD7//GCNT2//AKAP6//SLC8A1//RAD21//EPHA4//PAFAH1B1//SLC9A3R2//BMPR1A//DEPDC1//…
GO:0043409	negative regulation of MAPK cascade	Biological process	7	163	298	17363	2.50218	0.0226023	0.361692	1.64585	0.0234899	ZMYND11//PAFAH1B1//IGF1R//KLF4//DAG1//PIK3R2//ASH1L
GO:0043542	endothelial cell migration	Biological process	7	163	298	17363	2.50218	0.0226023	0.361692	1.64585	0.0234899	BMPER//EMP2//RHOB//KLF4//STARD13//SEMA5A//TGFBR1
GO:0009966	regulation of signal transduction	Biological process	61	2776	298	17363	1.28032	0.0227182	0.362599	1.64363	0.204698	F2R//TGFBR1//PAFAH1B1//ZFP91//ERCC6//ADCYAP1//TTBK2//LANCL2//EPS8//BLNK//ACVR1//WNT3//NDRG4//AKAP6//CYLD//BMPR1A//SDCBP//KLF4//SLC9A3R2//IGF1R//SMAD3//ZNRF3//LRP4//NKX2-1//SMURF2//BMPER//TCF7L2//HTT//PREX2//GGNBP2//TP63//NGEF//PLEKHG3//MCF2//CCDC125//NEK8//ZDHHC17//ZMYND11//ASH1L//MYLK2//DAG1//PIK3R2//PELI2//EPHA4//CHSY1//TMEM108//GCNT2//SEMA5A//MEIS3//SEZ6L2//LATS2//JADE1//RIMS2//DBN1//NR3C1//SL…
GO:0001654	eye development	Biological process	13	404	298	17363	1.87487	0.0227679	0.362599	1.64268	0.0436242	TGFBR1//RAB11FIP4//GPM6A//KLF4//TMEM231//RCN1//MAB21L2//COL5A2//SP1//CASZ1//MYH10//MAN2A1//SMAD3
GO:0007626	locomotory behavior	Biological process	9	240	298	17363	2.18494	0.0231399	0.366091	1.63564	0.0302013	EPHA4//SEZ6L2//EPS8//PREX2//PAFAH1B1//DBN1//NAV2//NKX2-1//HTT
GO:0001977	renal system process involved in regulation of blood volume	Biological process	2	14	298	17363	8.32359	0.0233172	0.366091	1.63232	0.00671141	EMP2//F2R
GO:0010960	magnesium ion homeostasis	Biological process	2	14	298	17363	8.32359	0.0233172	0.366091	1.63232	0.00671141	SLC41A1//MTSS1
GO:0042693	muscle cell fate commitment	Biological process	2	14	298	17363	8.32359	0.0233172	0.366091	1.63232	0.00671141	MEF2C//ACVR1
GO:0072160	nephron tubule epithelial cell differentiation	Biological process	2	14	298	17363	8.32359	0.0233172	0.366091	1.63232	0.00671141	MTSS1//MEF2C
GO:1903830	magnesium ion transmembrane transport	Biological process	2	14	298	17363	8.32359	0.0233172	0.366091	1.63232	0.00671141	SLC41A1//ZDHHC17
GO:0051171	regulation of nitrogen compound metabolic process	Biological process	106	5228	298	17363	1.18135	0.0234669	0.366152	1.62954	0.355705	BACH1//KLF4//NR3C1//TP63//THRB//NFIA//NKX2-1//SMAD3//VLDLR//NFXL1//ZMYND11//SREBF2//TFCP2L1//HMBOX1//CPEB3//ZHX3//HCFC2//MYPOP//MEF2C//MYEF2//TCF7L2//F2R//TGFBR1//SRSF2//MBNL2//ADCYAP1//ATG14//LRP4//PELI2//WDFY2//AKAP6//ERCC6//H2AFZ//FZD7//ZFP28//SP1//NR3C2//RBAK//CREG1//YBX2//LIN54//APBB2//EAF1//ZFHX4//USP13//FOXN3//ELK1//ELK3//ZBTB44//TSC22D2//ADNP//ZFP322A//TADA2B//ZFP518A//RAD21//MKNK2//PAIP2…
GO:0006378	mRNA polyadenylation	Biological process	3	36	298	17363	4.85543	0.0235411	0.366152	1.62817	0.0100671	CPEB3//NUDT21//PAPOLA
GO:0040019	positive regulation of embryonic development	Biological process	3	36	298	17363	4.85543	0.0235411	0.366152	1.62817	0.0100671	DAG1//PHLDB2//PAFAH1B1
GO:0070570	regulation of neuron projection regeneration	Biological process	3	36	298	17363	4.85543	0.0235411	0.366152	1.62817	0.0100671	KLF4//IGF1R//EPHA4
GO:0043009	chordate embryonic development	Biological process	20	719	298	17363	1.62073	0.0236051	0.366292	1.62699	0.0671141	SP1//MAN2A1//SMAD3//TGFBR1//TMEM231//RCN1//RTCB//MTSS1//MYH10//ACVR1//BMPR1A//PLXNA2//PRICKLE2//LATS2//SLC8A1//TTBK2//TCF7L2//HTT//MEF2C//GGNBP2
GO:0019222	regulation of metabolic process	Biological process	117	5846	298	17363	1.1661	0.0237651	0.367781	1.62406	0.392617	BACH1//KLF4//NR3C1//TP63//THRB//NFIA//NKX2-1//SMAD3//VLDLR//NFXL1//ZMYND11//SREBF2//TFCP2L1//HMBOX1//CPEB3//ZHX3//HCFC2//MYPOP//MEF2C//MYEF2//TCF7L2//F2R//TGFBR1//SRSF2//MBNL2//GRIA3//CHMP5//KIF16B//ADCYAP1//ATG14//LRP4//PELI2//WDFY2//AKAP6//LRRTM2//SDCBP//ERCC6//H2AFZ//FZD7//ZFP28//SP1//NR3C2//RBAK//CREG1//YBX2//LIN54//APBB2//EAF1//ZFHX4//USP13//FOXN3//ELK1//ELK3//ZBTB44//TSC22D2//ADNP//ZFP322A/…
GO:0003002	regionalization	Biological process	12	364	298	17363	1.92083	0.0238116	0.367781	1.62321	0.0402685	SMAD3//PLXNA2//BMPR1A//MEF2C//WNT3//HTT//TGFBR1//LRP4//TP63//CHSY1//NKX2-1//ACVR1
GO:0032886	regulation of microtubule-based process	Biological process	8	203	298	17363	2.29616	0.0242252	0.372825	1.61573	0.0268456	MAP1A//CHMP5//SLAIN2//CYLD//PHLDB2//PAFAH1B1//CCSAP//STAG2
GO:0060560	developmental growth involved in morphogenesis	Biological process	9	242	298	17363	2.16688	0.0242501	0.372825	1.61529	0.0302013	ADNP//DBN1//PAFAH1B1//SEMA5A//WNT3//PLXNA2//TMEM108//RIMS2//SYT3
GO:0051234	establishment of localization	Biological process	91	4408	298	17363	1.20284	0.0247162	0.378413	1.60702	0.305369	ABCE1//TNPO2//TNPO1//HTT//PAFAH1B1//ADCYAP1//SLC8A1//LRRTM2//SDCBP//KIF16B//ARF4//NUP153//NUP160//MLPH//DAG1//XPO6//GOLGA7//SSR2//SSR1//SMAD3//PITPNM2//SLC44A1//SLC12A6//PANX2//KCNG1//SLC24A2//SCNN1G//SLC5A9//SLC12A3//SCN7A//SLC5A7//CACNB2//CACNA1D//SLC39A14//SLC30A4//MYLK2//SV2C//NPTX1//VLDLR//RIMS2//VPS29//RHOB//PIP5K1C//MYH10//TRAPPC8//STEAP2//SNX18//LRP4//TMPRSS13//TMEM108//MOB4//CHMP5//F2R//…
GO:0044271	cellular nitrogen compound biosynthetic process	Biological process	88	4246	298	17363	1.20757	0.0250662	0.378413	1.60091	0.295302	HTT//BACH1//KLF4//NR3C1//TP63//THRB//NFIA//NKX2-1//SMAD3//VLDLR//NFXL1//ZMYND11//SREBF2//TFCP2L1//HMBOX1//CPEB3//ZHX3//HCFC2//MYPOP//MEF2C//MYEF2//TCF7L2//RPL27A//SP1//VEZF1//HIVEP2//ELK1//RAD21//MEIS3//ZFP143//ELK3//ERCC6//GNPNAT1//NT5E//H2AFZ//NR3C2//TADA2B//ZFP287//LIN54//ZFP518A//CASZ1//ZBTB44//ADNP//FZD7//ZFP28//RBAK//CREG1//TGFBR1//YBX2//APBB2//EAF1//ZFHX4//USP13//FOXN3//TSC22D2//ZFP322A//C…
GO:0045892	negative regulation of transcription, DNA-templated	Biological process	29	1153	298	17363	1.46547	0.0250763	0.378413	1.60074	0.0973154	KLF4//NR3C1//TP63//THRB//NFIA//NKX2-1//SMAD3//VLDLR//NFXL1//ZMYND11//SREBF2//BACH1//TFCP2L1//HMBOX1//CPEB3//ZHX3//HCFC2//MYPOP//MEF2C//MYEF2//TCF7L2//H2AFZ//NACC2//TGFBR1//DEPDC1//SMARCE1//FOXN3//LANCL2//ELK3
GO:0033043	regulation of organelle organization	Biological process	30	1202	298	17363	1.4542	0.0250963	0.378413	1.60039	0.100671	EPS8//MAP1A//PDXP//CHMP5//CYLD//PIK3R2//DBN1//SEMA5A//SLAIN2//SYT3//HMBOX1//SYNPO2L//MTSS1//TADA2B//HTT//IGF1R//RAD21//SMAD3//TGFBR1//PHLDB2//MEF2C//PAFAH1B1//TMEM135//SLC25A5//CCSAP//STAG2//TTBK2//SREBF2//SDCBP//SEMA3E
GO:0007346	regulation of mitotic cell cycle	Biological process	15	497	298	17363	1.7585	0.0251395	0.378413	1.59964	0.0503356	PDXP//FOXN3//RAD21//TP63//IGF1R//SMAD3//PAFAH1B1//NACC2//CHMP5//CCSAP//STAG2//DDB1//JADE1//CYLD//SDCBP
GO:0021955	central nervous system neuron axonogenesis	Biological process	3	37	298	17363	4.7242	0.025301	0.378413	1.59686	0.0100671	PAFAH1B1//EPHA4//CDH11
GO:0050919	negative chemotaxis	Biological process	3	37	298	17363	4.7242	0.025301	0.378413	1.59686	0.0100671	ROBO2//SEMA3E//SEMA5A
GO:0086065	cell communication involved in cardiac conduction	Biological process	3	37	298	17363	4.7242	0.025301	0.378413	1.59686	0.0100671	CACNB2//CACNA1D//SLC8A1
GO:0080090	regulation of primary metabolic process	Biological process	108	5354	298	17363	1.17531	0.025302	0.378413	1.59685	0.362416	BACH1//KLF4//NR3C1//TP63//THRB//NFIA//NKX2-1//SMAD3//VLDLR//NFXL1//ZMYND11//SREBF2//TFCP2L1//HMBOX1//CPEB3//ZHX3//HCFC2//MYPOP//MEF2C//MYEF2//TCF7L2//F2R//TGFBR1//SRSF2//MBNL2//ADCYAP1//ATG14//LRP4//PELI2//WDFY2//AKAP6//ERCC6//H2AFZ//FZD7//ZFP28//SP1//NR3C2//RBAK//CREG1//YBX2//LIN54//APBB2//EAF1//ZFHX4//USP13//FOXN3//ELK1//ELK3//ZBTB44//TSC22D2//ADNP//ZFP322A//TADA2B//ZFP518A//RAD21//MKNK2//PAIP2…
GO:0051253	negative regulation of RNA metabolic process	Biological process	31	1252	298	17363	1.44267	0.0253091	0.378413	1.59672	0.104027	KLF4//NR3C1//TP63//THRB//NFIA//NKX2-1//SMAD3//VLDLR//NFXL1//ZMYND11//SREBF2//BACH1//TFCP2L1//HMBOX1//CPEB3//ZHX3//HCFC2//MYPOP//MEF2C//MYEF2//TCF7L2//H2AFZ//DEPDC1//NACC2//SMARCE1//FOXN3//LANCL2//ELK3//YBX2//ABCE1//TGFBR1
GO:0007566	embryo implantation	Biological process	4	65	298	17363	3.58554	0.0254143	0.378413	1.59492	0.0134228	SMURF2//IGFBP7//TGFBR1//EMP2
GO:0030001	metal ion transport	Biological process	23	866	298	17363	1.54746	0.02557	0.378413	1.59227	0.0771812	SLC8A1//ADCYAP1//KCNG1//SLC24A2//SCNN1G//SLC5A9//SLC12A3//SCN7A//SLC5A7//CACNB2//CACNA1D//SLC39A14//SLC30A4//SLC12A6//AKAP6//STEAP2//SLC41A1//HTT//F2R//GPM6A//SLC39A13//SLC9A9//ZDHHC17
GO:0016055	Wnt signaling pathway	Biological process	12	368	298	17363	1.89995	0.0256334	0.378413	1.59119	0.0402685	WNT3//ZNRF3//LRP4//FZD7//TCF7L2//KLF4//SMAD3//LATS2//JADE1//CYLD//DDB1//RNF138
GO:0006357	regulation of transcription from RNA polymerase II promoter	Biological process	44	1908	298	17363	1.34364	0.0257139	0.378413	1.58983	0.147651	KLF4//NR3C1//TP63//THRB//NFIA//NKX2-1//SMAD3//VLDLR//NFXL1//ZMYND11//SREBF2//BACH1//TFCP2L1//HMBOX1//CPEB3//ZHX3//HCFC2//MYPOP//MEF2C//MYEF2//TCF7L2//ACVR1//BMPR1A//LRP4//BMPER//SMURF2//ADCYAP1//SP1//VEZF1//HIVEP2//PIK3R2//JADE1//ASH1L//ELK1//RAD21//MEIS3//ZFP143//ELK3//H2AFZ//ARF4//NACC2//TGFBR1//TADA2B//ZFP518A
GO:0021536	diencephalon development	Biological process	5	97	298	17363	3.00336	0.0258266	0.378413	1.58793	0.0167785	NKX2-1//ADCYAP1//TCF7L2//BMPR1A//SEMA5A
GO:0010646	regulation of cell communication	Biological process	67	3115	298	17363	1.25321	0.0259156	0.378413	1.58644	0.224832	F2R//TGFBR1//PAFAH1B1//ZFP91//ERCC6//ADCYAP1//TTBK2//LANCL2//NCLN//EPS8//BLNK//ACVR1//WNT3//NDRG4//AKAP6//CYLD//BMPR1A//SDCBP//KLF4//SLC9A3R2//IGF1R//SMAD3//ZNRF3//LRP4//NKX2-1//SMURF2//BMPER//TCF7L2//HTT//NR3C1//PREX2//GGNBP2//TP63//NGEF//PLEKHG3//MCF2//CCDC125//NEK8//ZDHHC17//ZMYND11//ASH1L//MYLK2//DAG1//PIK3R2//PELI2//EPHA4//CHSY1//MEF2C//CPEB3//SHISA7//ADNP//TMEM108//GCNT2//SEMA5A//MEIS3//LRR…
GO:0007389	pattern specification process	Biological process	14	455	298	17363	1.79277	0.0259554	0.378413	1.58577	0.0469799	SMAD3//PLXNA2//BMPR1A//MEF2C//NEK8//DAAM2//ACVR1//WNT3//HTT//TGFBR1//LRP4//TP63//CHSY1//NKX2-1
GO:0060562	epithelial tube morphogenesis	Biological process	12	369	298	17363	1.8948	0.0261043	0.378413	1.58329	0.0402685	SEMA3E//SEMA5A//ACVR1//SMAD3//MEF2C//DAG1//NKX2-1//NR3C1//RHOB//MTSS1//EPHA4//STARD13
GO:0010648	negative regulation of cell communication	Biological process	31	1256	298	17363	1.43807	0.0262975	0.378413	1.58009	0.104027	ACVR1//NDRG4//KLF4//SLC9A3R2//ZNRF3//LRP4//NKX2-1//SMURF2//BMPER//TCF7L2//PREX2//TP63//CCDC125//CYLD//GGNBP2//ZMYND11//ASH1L//DAG1//IGF1R//PIK3R2//PAFAH1B1//ADNP//SLC24A2//LATS2//JADE1//NR3C1//SLC25A5//LGMN//MEIS3//HTT//TGFBR1
GO:0010970	transport along microtubule	Biological process	6	132	298	17363	2.64841	0.0264201	0.378413	1.57807	0.0201342	NEFM//BSN//HTT//TMEM108//PAFAH1B1//TRAK1
GO:0099111	microtubule-based transport	Biological process	6	132	298	17363	2.64841	0.0264201	0.378413	1.57807	0.0201342	NEFM//BSN//HTT//TMEM108//PAFAH1B1//TRAK1
GO:0198738	cell-cell signaling by wnt	Biological process	12	370	298	17363	1.88968	0.0265816	0.378413	1.57542	0.0402685	CYLD//DDB1//TCF7L2//LRP4//RNF138//WNT3//ZNRF3//FZD7//KLF4//SMAD3//LATS2//JADE1
GO:0030336	negative regulation of cell migration	Biological process	9	246	298	17363	2.13165	0.0265835	0.378413	1.57539	0.0302013	NDRG4//BMPR1A//KLF4//STARD13//PHLDB2//DAG1//NKX2-1//RAP2C//RHOB
GO:0000394	RNA splicing, via endonucleolytic cleavage and ligation	Biological process	2	15	298	17363	7.76868	0.0266039	0.378413	1.57506	0.00671141	TSEN54//RTCB
GO:0003159	morphogenesis of an endothelium	Biological process	2	15	298	17363	7.76868	0.0266039	0.378413	1.57506	0.00671141	RHOB//STARD13
GO:0006613	cotranslational protein targeting to membrane	Biological process	2	15	298	17363	7.76868	0.0266039	0.378413	1.57506	0.00671141	SSR2//SSR1
GO:0006883	cellular sodium ion homeostasis	Biological process	2	15	298	17363	7.76868	0.0266039	0.378413	1.57506	0.00671141	NR3C2//SLC8A1
GO:0010454	negative regulation of cell fate commitment	Biological process	2	15	298	17363	7.76868	0.0266039	0.378413	1.57506	0.00671141	FZD7//CASZ1
GO:0014067	negative regulation of phosphatidylinositol 3-kinase signaling	Biological process	2	15	298	17363	7.76868	0.0266039	0.378413	1.57506	0.00671141	KLF4//SLC9A3R2
GO:0035112	genitalia morphogenesis	Biological process	2	15	298	17363	7.76868	0.0266039	0.378413	1.57506	0.00671141	TCF7L2//TP63
GO:0035563	positive regulation of chromatin binding	Biological process	2	15	298	17363	7.76868	0.0266039	0.378413	1.57506	0.00671141	HMBOX1//DTX3L
GO:0043923	positive regulation by host of viral transcription	Biological process	2	15	298	17363	7.76868	0.0266039	0.378413	1.57506	0.00671141	SP1//CHD1
GO:0061154	endothelial tube morphogenesis	Biological process	2	15	298	17363	7.76868	0.0266039	0.378413	1.57506	0.00671141	STARD13//RHOB
GO:0099563	modification of synaptic structure	Biological process	2	15	298	17363	7.76868	0.0266039	0.378413	1.57506	0.00671141	MYH10//EPHA4
GO:0044260	cellular macromolecule metabolic process	Biological process	148	7636	298	17363	1.12929	0.0267416	0.378413	1.57281	0.496644	NFIA//BACH1//KLF4//NR3C1//TP63//THRB//NKX2-1//SMAD3//VLDLR//NFXL1//ZMYND11//SREBF2//TFCP2L1//HMBOX1//CPEB3//ZHX3//HCFC2//MYPOP//MEF2C//MYEF2//TCF7L2//PPM1L//F2R//TGFBR1//PELI2//TOPORS//RNF138//HECW1//AREL1//SMURF2//BTBD3//DTX3L//DDB1//TSEN54//SRSF2//MBNL2//CDC40//SMC6//GRIA3//CHMP5//KIF16B//ADCYAP1//ATG14//LRP4//WDFY2//AKAP6//LRRTM2//SDCBP//RPL27A//SP1//VEZF1//HIVEP2//ELK1//RAD21//MEIS3//ZFP143//…
GO:0009792	embryo development ending in birth or egg hatching	Biological process	20	729	298	17363	1.59849	0.0268127	0.378413	1.57166	0.0671141	SP1//MAN2A1//SMAD3//TGFBR1//TMEM231//RCN1//RTCB//MTSS1//MYH10//ACVR1//BMPR1A//PLXNA2//PRICKLE2//LATS2//SLC8A1//TTBK2//TCF7L2//HTT//MEF2C//GGNBP2
GO:0035107	appendage morphogenesis	Biological process	7	169	298	17363	2.41335	0.0268588	0.378413	1.57091	0.0234899	TP63//LRP4//BMPR1A//WNT3//TTBK2//TMEM231//PLXNA2
GO:0035108	limb morphogenesis	Biological process	7	169	298	17363	2.41335	0.0268588	0.378413	1.57091	0.0234899	TP63//LRP4//BMPR1A//WNT3//TTBK2//TMEM231//PLXNA2
GO:0023057	negative regulation of signaling	Biological process	31	1259	298	17363	1.43465	0.0270585	0.378413	1.5677	0.104027	ACVR1//NDRG4//KLF4//SLC9A3R2//ZNRF3//LRP4//NKX2-1//SMURF2//BMPER//TCF7L2//PREX2//TP63//CCDC125//CYLD//GGNBP2//ZMYND11//ASH1L//DAG1//IGF1R//PIK3R2//PAFAH1B1//ADNP//SLC24A2//LATS2//JADE1//NR3C1//SLC25A5//LGMN//MEIS3//HTT//TGFBR1
GO:0001569	branching involved in blood vessel morphogenesis	Biological process	3	38	298	17363	4.59988	0.0271298	0.378413	1.56655	0.0100671	SEMA3E//SEMA5A//ACVR1
GO:0003179	heart valve morphogenesis	Biological process	3	38	298	17363	4.59988	0.0271298	0.378413	1.56655	0.0100671	ACVR1//BMPR1A//MEF2C
GO:0032350	regulation of hormone metabolic process	Biological process	3	38	298	17363	4.59988	0.0271298	0.378413	1.56655	0.0100671	NR3C1//IGF1R//TCF7L2
GO:0043631	RNA polyadenylation	Biological process	3	38	298	17363	4.59988	0.0271298	0.378413	1.56655	0.0100671	NUDT21//PAPOLA//CPEB3
GO:0060236	regulation of mitotic spindle organization	Biological process	3	38	298	17363	4.59988	0.0271298	0.378413	1.56655	0.0100671	CHMP5//CCSAP//STAG2
GO:0009611	response to wounding	Biological process	17	592	298	17363	1.67315	0.0271817	0.378413	1.56572	0.057047	MYH10//F2R//HPS5//FZD7//VCAN//DAG1//NEFM//SCNN1G//ELK3//GATM//ARF4//KLF4//IGF1R//EPHA4//SMAD3//PIP5K1C//PHLDB2
GO:0001932	regulation of protein phosphorylation	Biological process	33	1359	298	17363	1.41483	0.0272766	0.378413	1.56421	0.110738	F2R//TGFBR1//ATG14//PELI2//WDFY2//AKAP6//PREX2//ZFP91//ERCC6//ACVR1//BMPR1A//SDCBP//MOB1B//RAP2C//EMP2//ADNP//GGNBP2//MYLK2//DAG1//IGF1R//PIK3R2//ASH1L//EPHA4//LATS2//ADCYAP1//VLDLR//ZMYND11//PAFAH1B1//LRP4//BMPER//KLF4//GCNT2//NDRG4
GO:0009791	post-embryonic development	Biological process	6	133	298	17363	2.6285	0.0272853	0.378413	1.56407	0.0201342	KLF4//IGF2R//TGFBR1//SLC8A1//ASH1L//TCF7L2
GO:0031326	regulation of cellular biosynthetic process	Biological process	78	3717	298	17363	1.22267	0.0274621	0.380073	1.56127	0.261745	BACH1//KLF4//NR3C1//TP63//THRB//NFIA//NKX2-1//SMAD3//VLDLR//NFXL1//ZMYND11//SREBF2//TFCP2L1//HMBOX1//CPEB3//ZHX3//HCFC2//MYPOP//MEF2C//MYEF2//TCF7L2//ERCC6//H2AFZ//FZD7//ZFP28//SP1//NR3C2//RBAK//CREG1//TGFBR1//YBX2//LIN54//APBB2//EAF1//ZFHX4//USP13//FOXN3//ELK1//ELK3//ZBTB44//TSC22D2//ADNP//ZFP322A//TADA2B//ZFP518A//RAD21//MKNK2//PAIP2//ADCYAP1//F2R//IGF1R//ZFP287//CASZ1//TOPORS//DTX3L//ACVR1//BM…
GO:0044089	positive regulation of cellular component biogenesis	Biological process	15	503	298	17363	1.73753	0.0275696	0.380769	1.55957	0.0503356	SLAIN2//SYNPO2L//MTSS1//HTT//TGFBR1//GPM6A//SMAD3//LRRN1//ADNP//LRRTM2//FAM98A//TTBK2//SDCBP//DAG1//PHLDB2
GO:0009887	animal organ morphogenesis	Biological process	26	1020	298	17363	1.48519	0.0286092	0.394309	1.54349	0.0872483	SMAD3//MEF2C//SLC8A1//BMPR1A//ACVR1//TGFBR1//TCF7L2//TP63//LRP4//HTT//COL5A2//SP1//PAFAH1B1//MYLK2//CASZ1//MAN2A1//ZNRF3//CHSY1//DAG1//NKX2-1//NR3C1//IGF1R//ASH1L//FOXN3//THRB//NEK8
GO:0007265	Ras protein signal transduction	Biological process	11	332	298	17363	1.93047	0.028799	0.396105	1.54062	0.0369128	EPS8//RAP2C//NGEF//PREX2//PLEKHG3//MCF2//CCDC125//F2R//RASGRP3//RRAS2//SDCBP
GO:0120034	positive regulation of plasma membrane bounded cell projection assembly	Biological process	5	100	298	17363	2.91326	0.0289644	0.397509	1.53814	0.0167785	HTT//TGFBR1//GPM6A//FAM98A//TTBK2
GO:0061614	pri-miRNA transcription from RNA polymerase II promoter	Biological process	3	39	298	17363	4.48193	0.0290273	0.397509	1.53719	0.0100671	TGFBR1//SMAD3//BMPR1A
GO:1903507	negative regulation of nucleic acid-templated transcription	Biological process	29	1168	298	17363	1.44665	0.0290802	0.397509	1.5364	0.0973154	KLF4//NR3C1//TP63//THRB//NFIA//NKX2-1//SMAD3//VLDLR//NFXL1//ZMYND11//SREBF2//BACH1//TFCP2L1//HMBOX1//CPEB3//ZHX3//HCFC2//MYPOP//MEF2C//MYEF2//TCF7L2//H2AFZ//DEPDC1//NACC2//SMARCE1//FOXN3//LANCL2//ELK3//TGFBR1
GO:0031099	regeneration	Biological process	10	291	298	17363	2.00224	0.0291969	0.398286	1.53466	0.033557	FZD7//IGF2R//TGFBR1//VCAN//DAG1//NEFM//GATM//KLF4//IGF1R//EPHA4
GO:1902679	negative regulation of RNA biosynthetic process	Biological process	29	1170	298	17363	1.44418	0.0296494	0.40109	1.52798	0.0973154	KLF4//NR3C1//TP63//THRB//NFIA//NKX2-1//SMAD3//VLDLR//NFXL1//ZMYND11//SREBF2//BACH1//TFCP2L1//HMBOX1//CPEB3//ZHX3//HCFC2//MYPOP//MEF2C//MYEF2//TCF7L2//H2AFZ//DEPDC1//NACC2//SMARCE1//FOXN3//LANCL2//ELK3//TGFBR1
GO:0120032	regulation of plasma membrane bounded cell projection assembly	Biological process	7	173	298	17363	2.35755	0.0299818	0.40109	1.52314	0.0234899	CYLD//HTT//DBN1//TGFBR1//GPM6A//FAM98A//TTBK2
GO:0030178	negative regulation of Wnt signaling pathway	Biological process	6	136	298	17363	2.57052	0.0299927	0.40109	1.52298	0.0201342	ZNRF3//LATS2//JADE1//CYLD//TCF7L2//LRP4
GO:0060419	heart growth	Biological process	5	101	298	17363	2.88441	0.0300615	0.40109	1.52199	0.0167785	TGFBR1//BMPR1A//MEF2C//NR3C1//AKAP6
GO:0010644	cell communication by electrical coupling	Biological process	2	16	298	17363	7.28314	0.0300652	0.40109	1.52194	0.00671141	SLC8A1//DBN1
GO:0034331	cell junction maintenance	Biological process	2	16	298	17363	7.28314	0.0300652	0.40109	1.52194	0.00671141	MTSS1//F2R
GO:0042659	regulation of cell fate specification	Biological process	2	16	298	17363	7.28314	0.0300652	0.40109	1.52194	0.00671141	FZD7//BMPR1A
GO:0097106	postsynaptic density organization	Biological process	2	16	298	17363	7.28314	0.0300652	0.40109	1.52194	0.00671141	DBN1//TMEM108
GO:0099084	postsynaptic specialization organization	Biological process	2	16	298	17363	7.28314	0.0300652	0.40109	1.52194	0.00671141	TMEM108//DBN1
GO:1903671	negative regulation of sprouting angiogenesis	Biological process	2	16	298	17363	7.28314	0.0300652	0.40109	1.52194	0.00671141	KLF4//STARD13
GO:2000380	regulation of mesoderm development	Biological process	2	16	298	17363	7.28314	0.0300652	0.40109	1.52194	0.00671141	BMPR1A//TP63
GO:0006464	cellular protein modification process	Biological process	74	3518	298	17363	1.22559	0.0304216	0.403991	1.51682	0.248322	PPM1L//MEF2C//F2R//TGFBR1//PELI2//TOPORS//RNF138//HECW1//AREL1//SMURF2//BTBD3//DTX3L//DDB1//ADCYAP1//ATG14//LRP4//WDFY2//AKAP6//KLHDC7A//BACH1//UBE2M//TMEM189//FANCF//ZNRF3//MYLK2//IGF1R//NEK8//TSSK1B//MKNK2//LATS2//ALPK1//TTBK2//ACVR1//BMPR1A//PREX2//PDXP//ARF4//NAA30//FAM98A//MAN2A1//GCNT2//B3GALT2//GALNT13//ZFP91//ERCC6//ADNP//SDCBP//TADA2B//NACC2//USP31//CYLD//UBA2//EPHA4//TGM6//GOLGA7//ZDHHC…
GO:0036211	protein modification process	Biological process	74	3518	298	17363	1.22559	0.0304216	0.403991	1.51682	0.248322	PPM1L//MEF2C//F2R//TGFBR1//PELI2//TOPORS//RNF138//HECW1//AREL1//SMURF2//BTBD3//DTX3L//DDB1//ADCYAP1//ATG14//LRP4//WDFY2//AKAP6//KLHDC7A//BACH1//UBE2M//TMEM189//FANCF//ZNRF3//MYLK2//IGF1R//NEK8//TSSK1B//MKNK2//LATS2//ALPK1//TTBK2//ACVR1//BMPR1A//PREX2//PDXP//ARF4//NAA30//FAM98A//MAN2A1//GCNT2//B3GALT2//GALNT13//ZFP91//ERCC6//ADNP//SDCBP//TADA2B//NACC2//USP31//CYLD//UBA2//EPHA4//TGM6//GOLGA7//ZDHHC…
GO:0072001	renal system development	Biological process	11	335	298	17363	1.91318	0.0304647	0.403991	1.5162	0.0369128	ROBO2//VCAN//SMAD3//BMPER//TGFBR1//LRP4//TP63//MTSS1//MEF2C//EPHA4//NFIA
GO:0042327	positive regulation of phosphorylation	Biological process	25	979	298	17363	1.48787	0.0309143	0.408559	1.50984	0.0838926	F2R//TGFBR1//ATG14//PELI2//WDFY2//AKAP6//ZFP91//ERCC6//ACVR1//BMPR1A//SDCBP//RAP2C//EMP2//ADNP//IGF1R//EPHA4//DAG1//ADCYAP1//VLDLR//LRP4//BMPER//GCNT2//NDRG4//FZD7//MOB1B
GO:0010259	multicellular organism aging	Biological process	3	40	298	17363	4.36988	0.0309933	0.408559	1.50873	0.0100671	HTT//TFCP2L1//TP63
GO:0050922	negative regulation of chemotaxis	Biological process	3	40	298	17363	4.36988	0.0309933	0.408559	1.50873	0.0100671	WNT3//SEMA5A//ROBO2
GO:0048878	chemical homeostasis	Biological process	28	1126	298	17363	1.44887	0.0311641	0.409457	1.50634	0.0939597	PIK3R2//TCF7L2//SLC8A1//SLC24A2//SLC39A13//SLC39A14//NR3C2//ADCYAP1//F2R//AKAP6//MTSS1//SLC41A1//HTT//RAP1GDS1//ADNP//TMEM97//DDB1//SCNN1G//SLC9A9//SMAD3//SLC30A4//SCN7A//TP63//TMPRSS13//IGF1R//NPTX1//MEF2C//SREBF2
GO:0001952	regulation of cell-matrix adhesion	Biological process	5	102	298	17363	2.85613	0.0311845	0.409457	1.50606	0.0167785	SEMA3E//DAG1//EMP2//SMAD3//PHLDB2
GO:0051726	regulation of cell cycle	Biological process	24	932	298	17363	1.50039	0.0313323	0.410589	1.50401	0.0805369	SMAD3//APBB2//TCF7L2//PDXP//FOXN3//CYLD//SDCBP//CHMP5//RAD21//TP63//IGF1R//STAG2//LATS2//ADCYAP1//RHOB//PAFAH1B1//NACC2//CCSAP//DDB1//RAB11FIP4//JADE1//MYLK2//CCNG2//SON
GO:0006886	intracellular protein transport	Biological process	25	981	298	17363	1.48484	0.0315688	0.412875	1.50074	0.0838926	ABCE1//TNPO2//TNPO1//NUP153//NUP160//MLPH//DAG1//XPO6//GOLGA7//SSR2//SSR1//F2R//TCF7L2//FZD7//SMAD3//SEMA5A//CYLD//PIK3R2//SPCS2//TGFBR1//BMPR1A//SREBF2//RIMS2//VPS29//RHOB
GO:0060491	regulation of cell projection assembly	Biological process	7	175	298	17363	2.3306	0.0316314	0.412883	1.49988	0.0234899	CYLD//HTT//DBN1//TGFBR1//GPM6A//FAM98A//TTBK2
GO:0042733	embryonic digit morphogenesis	Biological process	4	70	298	17363	3.32943	0.0322296	0.419868	1.49174	0.0134228	TTBK2//TMEM231//BMPR1A//LRP4
GO:0042307	positive regulation of protein import into nucleus	Biological process	5	103	298	17363	2.8284	0.0323334	0.420398	1.49035	0.0167785	SMAD3//SEMA5A//PIK3R2//TGFBR1//BMPR1A
GO:0090304	nucleic acid metabolic process	Biological process	90	4405	298	17363	1.19043	0.0327048	0.423397	1.48539	0.302013	NFIA//BACH1//KLF4//NR3C1//TP63//THRB//NKX2-1//SMAD3//VLDLR//NFXL1//ZMYND11//SREBF2//TFCP2L1//HMBOX1//CPEB3//ZHX3//HCFC2//MYPOP//MEF2C//MYEF2//TCF7L2//TSEN54//SRSF2//MBNL2//CDC40//SMC6//RNF138//SP1//VEZF1//HIVEP2//ELK1//RAD21//MEIS3//ZFP143//ELK3//ERCC6//DDB1//DTX3L//H2AFZ//NR3C2//TADA2B//ZFP287//LIN54//ZFP518A//CASZ1//ZBTB44//ADNP//FZD7//ZFP28//RBAK//CREG1//TGFBR1//YBX2//APBB2//EAF1//ZFHX4//USP13…
GO:1900182	positive regulation of protein localization to nucleus	Biological process	6	139	298	17363	2.51504	0.0328707	0.423397	1.48319	0.0201342	SMAD3//SEMA5A//PIK3R2//TGFBR1//BMPR1A//DTX3L
GO:0001881	receptor recycling	Biological process	3	41	298	17363	4.2633	0.0330276	0.423397	1.48112	0.0100671	GRIA3//CHMP5//KIF16B
GO:0090224	regulation of spindle organization	Biological process	3	41	298	17363	4.2633	0.0330276	0.423397	1.48112	0.0100671	CHMP5//CCSAP//STAG2
GO:0007569	cell aging	Biological process	5	104	298	17363	2.80121	0.0335085	0.423397	1.47485	0.0167785	TP63//IGF1R//SMC6//BMPR1A//HTT
GO:0008344	adult locomotory behavior	Biological process	5	104	298	17363	2.80121	0.0335085	0.423397	1.47485	0.0167785	EPHA4//SEZ6L2//EPS8//PREX2//PAFAH1B1
GO:0043244	regulation of protein complex disassembly	Biological process	5	104	298	17363	2.80121	0.0335085	0.423397	1.47485	0.0167785	EPS8//MAP1A//SEMA5A//PDXP//IGF1R
GO:0016310	phosphorylation	Biological process	48	2151	298	17363	1.3002	0.033637	0.423397	1.47318	0.161074	PPM1L//MEF2C//F2R//TGFBR1//ADCYAP1//ATG14//LRP4//PELI2//WDFY2//AKAP6//MYLK2//IGF1R//NEK8//TSSK1B//MKNK2//LATS2//ALPK1//TTBK2//ACVR1//BMPR1A//PREX2//ZFP91//ERCC6//SDCBP//EPHA4//MOB1B//RAP2C//EMP2//ADNP//GGNBP2//FZD7//DAG1//PIK3R2//ASH1L//KLF4//VLDLR//ZMYND11//PAFAH1B1//TSSK2//PIP5K1C//BMPER//GCNT2//NDRG4//DGKH//NADK2//RFK//TPK1//PGM2L1
GO:0003198	epithelial to mesenchymal transition involved in endocardial cushion formation	Biological process	2	17	298	17363	6.85472	0.0336943	0.423397	1.47244	0.00671141	TGFBR1//ACVR1
GO:0003222	ventricular trabecula myocardium morphogenesis	Biological process	2	17	298	17363	6.85472	0.0336943	0.423397	1.47244	0.00671141	TGFBR1//BMPR1A
GO:0006491	N-glycan processing	Biological process	2	17	298	17363	6.85472	0.0336943	0.423397	1.47244	0.00671141	MAN2A1//MAN1A1
GO:0015693	magnesium ion transport	Biological process	2	17	298	17363	6.85472	0.0336943	0.423397	1.47244	0.00671141	SLC41A1//ZDHHC17
GO:0060390	regulation of SMAD protein import into nucleus	Biological process	2	17	298	17363	6.85472	0.0336943	0.423397	1.47244	0.00671141	TGFBR1//BMPR1A
GO:0071394	cellular response to testosterone stimulus	Biological process	2	17	298	17363	6.85472	0.0336943	0.423397	1.47244	0.00671141	IGF1R//ELK1
GO:0086012	membrane depolarization during cardiac muscle cell action potential	Biological process	2	17	298	17363	6.85472	0.0336943	0.423397	1.47244	0.00671141	CACNB2//CACNA1D
GO:1902259	regulation of delayed rectifier potassium channel activity	Biological process	2	17	298	17363	6.85472	0.0336943	0.423397	1.47244	0.00671141	AKAP6//KCNG1
GO:1902855	regulation of non-motile cilium assembly	Biological process	2	17	298	17363	6.85472	0.0336943	0.423397	1.47244	0.00671141	HTT//TTBK2
GO:1904427	positive regulation of calcium ion transmembrane transport	Biological process	4	71	298	17363	3.28254	0.0337089	0.423397	1.47226	0.0134228	HTT//F2R//AKAP6//CACNB2
GO:0048514	blood vessel morphogenesis	Biological process	15	517	298	17363	1.69048	0.0339134	0.425163	1.46963	0.0503356	VEZF1//TGFBR1//SAT1//PLXDC1//ELK3//RHOB//SEMA3E//SEMA5A//ACVR1//BMPER//BMPR1A//EMP2//DAG1//KLF4//STARD13
GO:0042306	regulation of protein import into nucleus	Biological process	7	178	298	17363	2.29132	0.0342182	0.428178	1.46574	0.0234899	FZD7//SMAD3//SEMA5A//CYLD//PIK3R2//TGFBR1//BMPR1A
GO:0006936	muscle contraction	Biological process	10	300	298	17363	1.94217	0.0348737	0.435491	1.4575	0.033557	MYLK2//F2R//SLC8A1//RAP1GDS1//SYNM//CACNA1D//AKAP6//CACNB2//DBN1//SCN7A
GO:0007049	cell cycle	Biological process	32	1337	298	17363	1.39453	0.0350143	0.435491	1.45575	0.107383	LATS2//ACVR1//BACH1//HTT//PAFAH1B1//NUP153//SRSF2//SON//SNX18//RHOB//MYH10//MYLK2//CCNG2//SMAD3//APBB2//TCF7L2//STAG2//RAD21//CHMP5//PDXP//FOXN3//CYLD//SDCBP//EPS8//TP63//IGF1R//ADCYAP1//NACC2//CCSAP//DDB1//RAB11FIP4//JADE1
GO:0003197	endocardial cushion development	Biological process	3	42	298	17363	4.16179	0.0351297	0.435491	1.45433	0.0100671	ACVR1//BMPR1A//TGFBR1
GO:0043551	regulation of phosphatidylinositol 3-kinase activity	Biological process	3	42	298	17363	4.16179	0.0351297	0.435491	1.45433	0.0100671	ATG14//KLF4//PIK3R2
GO:0051898	negative regulation of protein kinase B signaling	Biological process	3	42	298	17363	4.16179	0.0351297	0.435491	1.45433	0.0100671	DAG1//KLF4//IGF1R
GO:0023014	signal transduction by protein phosphorylation	Biological process	21	799	298	17363	1.53137	0.03525	0.43617	1.45284	0.0704698	PPM1L//MEF2C//F2R//TGFBR1//ERCC6//MYLK2//DAG1//IGF1R//PIK3R2//ASH1L//PELI2//EPHA4//ZMYND11//PAFAH1B1//KLF4//ADCYAP1//BMPER//GCNT2//NDRG4//ACVR1//BMPR1A
GO:0035637	multicellular organismal signaling	Biological process	6	142	298	17363	2.46191	0.0359224	0.44303	1.44463	0.0201342	PAFAH1B1//CNTNAP1//SCN7A//CACNB2//CACNA1D//SLC8A1
GO:1904591	positive regulation of protein import	Biological process	5	106	298	17363	2.74835	0.0359376	0.44303	1.44445	0.0167785	SMAD3//SEMA5A//PIK3R2//TGFBR1//BMPR1A
GO:0006468	protein phosphorylation	Biological process	41	1799	298	17363	1.32789	0.0363542	0.447338	1.43945	0.137584	PPM1L//MEF2C//F2R//TGFBR1//ADCYAP1//ATG14//LRP4//PELI2//WDFY2//AKAP6//PREX2//ZFP91//ERCC6//ACVR1//BMPR1A//SDCBP//MYLK2//MKNK2//LATS2//TTBK2//IGF1R//EPHA4//MOB1B//RAP2C//EMP2//ADNP//GGNBP2//DAG1//PIK3R2//ASH1L//VLDLR//ZMYND11//PAFAH1B1//TSSK2//BMPER//KLF4//GCNT2//NDRG4//NEK8//TSSK1B//ALPK1
GO:1904589	regulation of protein import	Biological process	7	181	298	17363	2.25335	0.0369422	0.448801	1.43248	0.0234899	FZD7//SMAD3//SEMA5A//CYLD//PIK3R2//TGFBR1//BMPR1A
GO:0042787	protein ubiquitination involved in ubiquitin-dependent protein catabolic process	Biological process	6	143	298	17363	2.44469	0.0369788	0.448801	1.43205	0.0201342	HECW1//AREL1//SMURF2//BTBD3//DTX3L//DDB1
GO:0007507	heart development	Biological process	17	615	298	17363	1.61058	0.0370179	0.448801	1.43159	0.057047	SMAD3//MEF2C//SLC8A1//BMPR1A//ACVR1//TGFBR1//IGF1R//MYH10//MYLK2//NDRG4//NR3C1//AKAP6//FZD7//VCAN//VLDLR//NEK8//CACNA1D
GO:0051261	protein depolymerization	Biological process	5	107	298	17363	2.72267	0.0371918	0.448801	1.42955	0.0167785	EPS8//MAP1A//SEMA5A//PDXP//CCSAP
GO:0032924	activin receptor signaling pathway	Biological process	3	43	298	17363	4.06501	0.0372994	0.448801	1.4283	0.0100671	ACVR1//SMAD3//TGFBR1
GO:0051281	positive regulation of release of sequestered calcium ion into cytosol	Biological process	3	43	298	17363	4.06501	0.0372994	0.448801	1.4283	0.0100671	HTT//AKAP6//F2R
GO:0061098	positive regulation of protein tyrosine kinase activity	Biological process	3	43	298	17363	4.06501	0.0372994	0.448801	1.4283	0.0100671	VLDLR//ERCC6//EPHA4
GO:0086010	membrane depolarization during action potential	Biological process	3	43	298	17363	4.06501	0.0372994	0.448801	1.4283	0.0100671	CACNA1D//CACNB2//SCN7A
GO:0099518	vesicle cytoskeletal trafficking	Biological process	3	43	298	17363	4.06501	0.0372994	0.448801	1.4283	0.0100671	MLPH//HTT//PAFAH1B1
GO:0033002	muscle cell proliferation	Biological process	8	221	298	17363	2.10914	0.0373428	0.448801	1.42779	0.0268456	TCF7L2//IGF1R//ZFP143//KLF4//NDRG4//TGFBR1//BMPR1A//MEF2C
GO:0008340	determination of adult lifespan	Biological process	2	18	298	17363	6.4739	0.0374844	0.448801	1.42615	0.00671141	HTT//TFCP2L1
GO:0043369	CD4-positive or CD8-positive, alpha-beta T cell lineage commitment	Biological process	2	18	298	17363	6.4739	0.0374844	0.448801	1.42615	0.00671141	SLAMF6//CYLD
GO:0048261	negative regulation of receptor-mediated endocytosis	Biological process	2	18	298	17363	6.4739	0.0374844	0.448801	1.42615	0.00671141	LRRTM2//SDCBP
GO:0050884	neuromuscular process controlling posture	Biological process	2	18	298	17363	6.4739	0.0374844	0.448801	1.42615	0.00671141	TMEM150C//CNTNAP1
GO:0090030	regulation of steroid hormone biosynthetic process	Biological process	2	18	298	17363	6.4739	0.0374844	0.448801	1.42615	0.00671141	NR3C1//IGF1R
GO:0007423	sensory organ development	Biological process	17	617	298	17363	1.60536	0.0379821	0.453186	1.42042	0.057047	MAB21L2//TGFBR1//RAB11FIP4//GPM6A//KLF4//TMEM231//RCN1//COL5A2//SP1//SLC9A3R2//IGFBP7//BMPER//CASZ1//MYH10//MAN2A1//PAFAH1B1//SMAD3
GO:0030326	embryonic limb morphogenesis	Biological process	6	144	298	17363	2.42771	0.0380548	0.453186	1.41959	0.0201342	TP63//WNT3//TTBK2//TMEM231//BMPR1A//LRP4
GO:0035113	embryonic appendage morphogenesis	Biological process	6	144	298	17363	2.42771	0.0380548	0.453186	1.41959	0.0201342	TP63//LRP4//WNT3//TTBK2//TMEM231//BMPR1A
GO:0009953	dorsal/ventral pattern formation	Biological process	5	108	298	17363	2.69746	0.0384725	0.456527	1.41485	0.0167785	WNT3//BMPR1A//NKX2-1//LRP4//ACVR1
GO:0090101	negative regulation of transmembrane receptor protein serine/threonine kinase signaling pathway	Biological process	5	108	298	17363	2.69746	0.0384725	0.456527	1.41485	0.0167785	NKX2-1//SMURF2//BMPER//TCF7L2//ACVR1
GO:0098655	cation transmembrane transport	Biological process	21	808	298	17363	1.51432	0.038995	0.460932	1.40899	0.0704698	SLC12A6//AKAP6//SLC8A1//HTT//SCNN1G//SLC41A1//SLC12A3//SCN7A//SLC24A2//F2R//CACNB2//CACNA1D//GPM6A//SLC39A13//SLC39A14//SLC30A4//KCNG1//SLC9A9//STEAP2//ZDHHC17//MEF2C
GO:0070848	response to growth factor	Biological process	19	713	298	17363	1.55265	0.0390668	0.460932	1.40819	0.0637584	SMAD3//TGFBR1//GCNT2//ACVR1//KIF16B//BMPR1A//LRP4//SDCBP//NKX2-1//SMURF2//BMPER//TCF7L2//TMEM108//KLF4//MEF2C//NR3C1//IGF1R//DBN1//ELK1
GO:0051347	positive regulation of transferase activity	Biological process	16	573	298	17363	1.62695	0.0391213	0.460932	1.40759	0.0536913	F2R//TGFBR1//ZFP91//ERCC6//EMP2//ADNP//EPHA4//ATG14//DAG1//ADCYAP1//VLDLR//TOPORS//KLF4//HMBOX1//DTX3L//AKAP6
GO:0060537	muscle tissue development	Biological process	13	437	298	17363	1.73329	0.0392107	0.460932	1.4066	0.0436242	BMPR1A//TGFBR1//MEF2C//MYLK2//SMAD3//TCF7L2//ACVR1//TP63//MYH10//SLC8A1//NR3C1//AKAP6//FZD7
GO:0022402	cell cycle process	Biological process	25	1003	298	17363	1.45227	0.0394824	0.460932	1.4036	0.0838926	LATS2//ACVR1//BACH1//HTT//PAFAH1B1//SON//SNX18//RHOB//MYH10//SMAD3//APBB2//TCF7L2//STAG2//RAD21//CHMP5//PDXP//FOXN3//EPS8//TP63//IGF1R//NACC2//CCSAP//DDB1//RAB11FIP4//JADE1
GO:0001825	blastocyst formation	Biological process	3	44	298	17363	3.97262	0.0395361	0.460932	1.40301	0.0100671	LATS2//SP1//PRICKLE2
GO:0035137	hindlimb morphogenesis	Biological process	3	44	298	17363	3.97262	0.0395361	0.460932	1.40301	0.0100671	TP63//WNT3//BMPR1A
GO:0090207	regulation of triglyceride metabolic process	Biological process	3	44	298	17363	3.97262	0.0395361	0.460932	1.40301	0.0100671	TCF7L2//THRB//ATG14
GO:0098815	modulation of excitatory postsynaptic potential	Biological process	3	44	298	17363	3.97262	0.0395361	0.460932	1.40301	0.0100671	RIMS2//DBN1//TMEM108
GO:1903115	regulation of actin filament-based movement	Biological process	3	44	298	17363	3.97262	0.0395361	0.460932	1.40301	0.0100671	MYLK2//AKAP6//DBN1
GO:0007034	vacuolar transport	Biological process	5	109	298	17363	2.67271	0.03978	0.462964	1.40034	0.0167785	CHMP5//ATG14//TRAK1//DTX3L//RHOB
GO:0031123	RNA 3'-end processing	Biological process	4	75	298	17363	3.10747	0.0400167	0.464906	1.39776	0.0134228	NUDT21//PAPOLA//INTS2//CPEB3
GO:0006366	transcription from RNA polymerase II promoter	Biological process	44	1969	298	17363	1.30201	0.0404971	0.469668	1.39258	0.147651	KLF4//NR3C1//TP63//THRB//NFIA//NKX2-1//SMAD3//VLDLR//NFXL1//ZMYND11//SREBF2//BACH1//TFCP2L1//HMBOX1//CPEB3//ZHX3//HCFC2//MYPOP//MEF2C//MYEF2//TCF7L2//SP1//TADA2B//ZFP518A//RAD21//ELK3//ACVR1//BMPR1A//LRP4//BMPER//SMURF2//ADCYAP1//VEZF1//HIVEP2//PIK3R2//JADE1//ASH1L//ELK1//MEIS3//ZFP143//H2AFZ//ARF4//NACC2//TGFBR1
GO:0031323	regulation of cellular metabolic process	Biological process	109	5506	298	17363	1.15345	0.0405694	0.469688	1.3918	0.365772	BACH1//KLF4//NR3C1//TP63//THRB//NFIA//NKX2-1//SMAD3//VLDLR//NFXL1//ZMYND11//SREBF2//TFCP2L1//HMBOX1//CPEB3//ZHX3//HCFC2//MYPOP//MEF2C//MYEF2//TCF7L2//F2R//TGFBR1//SRSF2//MBNL2//GRIA3//CHMP5//KIF16B//ADCYAP1//ATG14//LRP4//PELI2//WDFY2//AKAP6//LRRTM2//SDCBP//ERCC6//H2AFZ//FZD7//ZFP28//SP1//NR3C2//RBAK//CREG1//YBX2//LIN54//APBB2//EAF1//ZFHX4//USP13//FOXN3//ELK1//ELK3//ZBTB44//TSC22D2//ADNP//ZFP322A/…
GO:0060079	excitatory postsynaptic potential	Biological process	5	110	298	17363	2.64841	0.0411142	0.47387	1.38601	0.0167785	TMEM108//RIMS2//DBN1//GRIA3//MEF2C
GO:0051301	cell division	Biological process	12	396	298	17363	1.76561	0.0413396	0.47387	1.38363	0.0402685	SON//SNX18//RHOB//MYH10//CHMP5//TP63//PAFAH1B1//PDXP//IGF1R//FZD7//CDC40//ARL8B
GO:0014889	muscle atrophy	Biological process	2	19	298	17363	6.13317	0.0414289	0.47387	1.3827	0.00671141	NR3C1//GATM
GO:0021542	dentate gyrus development	Biological process	2	19	298	17363	6.13317	0.0414289	0.47387	1.3827	0.00671141	TMEM108//MEF2C
GO:0032332	positive regulation of chondrocyte differentiation	Biological process	2	19	298	17363	6.13317	0.0414289	0.47387	1.3827	0.00671141	THRB//SMAD3
GO:0034755	iron ion transmembrane transport	Biological process	2	19	298	17363	6.13317	0.0414289	0.47387	1.3827	0.00671141	STEAP2//SLC39A14
GO:1901881	positive regulation of protein depolymerization	Biological process	2	19	298	17363	6.13317	0.0414289	0.47387	1.3827	0.00671141	SEMA5A//PDXP
GO:0051648	vesicle localization	Biological process	8	226	298	17363	2.06248	0.0416976	0.473904	1.37989	0.0268456	SYT3//CPLX1//MLPH//TCF7L2//HTT//PAFAH1B1//MYLK2//RIMS2
GO:0035265	organ growth	Biological process	7	186	298	17363	2.19277	0.0417927	0.473904	1.3789	0.0234899	LATS2//TCF7L2//TGFBR1//BMPR1A//MEF2C//NR3C1//AKAP6
GO:0003170	heart valve development	Biological process	3	45	298	17363	3.88434	0.0418395	0.473904	1.37841	0.0100671	ACVR1//BMPR1A//MEF2C
GO:0034405	response to fluid shear stress	Biological process	3	45	298	17363	3.88434	0.0418395	0.473904	1.37841	0.0100671	MTSS1//MEF2C//KLF4
GO:0051093	negative regulation of developmental process	Biological process	24	960	298	17363	1.45663	0.0418795	0.473904	1.378	0.0805369	NKX2-1//EPHA4//PAFAH1B1//SEMA3E//TGFBR1//LGMN//FZD7//CYLD//SMAD3//TCF7L2//TP63//CASZ1//WNT3//SEMA5A//BMPR1A//LRP4//TNPO2//RBPMS2//ADCYAP1//NGEF//KLF4//STARD13//COL5A2//PHLDB2
GO:0010557	positive regulation of macromolecule biosynthetic process	Biological process	39	1715	298	17363	1.32498	0.0419284	0.473904	1.37749	0.130872	NR3C1//ERCC6//TCF7L2//CPEB3//FZD7//KLF4//TP63//SP1//F2R//NFIA//NKX2-1//SMAD3//IGF1R//TGFBR1//SREBF2//ZFP287//HMBOX1//CASZ1//FOXN3//ELK1//TOPORS//ELK3//DTX3L//MEF2C//ACVR1//BMPR1A//ADCYAP1//THRB//VEZF1//HIVEP2//PIK3R2//BACH1//JADE1//ASH1L//RAD21//MEIS3//ZFP143//H2AFZ//ARF4
GO:0010562	positive regulation of phosphorus metabolic process	Biological process	27	1108	298	17363	1.41982	0.0420014	0.473904	1.37674	0.090604	F2R//TGFBR1//ATG14//PELI2//WDFY2//AKAP6//ADCYAP1//ZFP91//ERCC6//SMAD3//MEF2C//ACVR1//BMPR1A//SDCBP//ADNP//RAP2C//EMP2//FZD7//MOB1B//IGF1R//EPHA4//DAG1//VLDLR//LRP4//BMPER//GCNT2//NDRG4
GO:0045937	positive regulation of phosphate metabolic process	Biological process	27	1108	298	17363	1.41982	0.0420014	0.473904	1.37674	0.090604	F2R//TGFBR1//ATG14//PELI2//WDFY2//AKAP6//ADCYAP1//ZFP91//ERCC6//SMAD3//MEF2C//ACVR1//BMPR1A//SDCBP//ADNP//RAP2C//EMP2//FZD7//MOB1B//IGF1R//EPHA4//DAG1//VLDLR//LRP4//BMPER//GCNT2//NDRG4
GO:0045596	negative regulation of cell differentiation	Biological process	19	720	298	17363	1.53755	0.0423956	0.477504	1.37268	0.0637584	NKX2-1//EPHA4//PAFAH1B1//TGFBR1//FZD7//CYLD//SMAD3//TCF7L2//TP63//CASZ1//WNT3//SEMA5A//BMPR1A//LRP4//TNPO2//RBPMS2//ADCYAP1//NGEF//COL5A2
GO:0021761	limbic system development	Biological process	6	148	298	17363	2.3621	0.0425578	0.477504	1.37102	0.0201342	TMEM108//MEF2C//NEFM//NKX2-1//IGF1R//PAFAH1B1
GO:0048015	phosphatidylinositol-mediated signaling	Biological process	6	148	298	17363	2.3621	0.0425578	0.477504	1.37102	0.0201342	PIK3R2//PREX2//KLF4//SLC9A3R2//F2R//IGF1R
GO:0021543	pallium development	Biological process	8	227	298	17363	2.0534	0.0426074	0.477504	1.37052	0.0268456	TMEM108//MEF2C//NEFM//NKX2-1//IGF1R//PAFAH1B1//VLDLR//BTBD3
GO:0045934	negative regulation of nucleobase-containing compound metabolic process	Biological process	33	1411	298	17363	1.36268	0.0427847	0.478685	1.36871	0.110738	KLF4//NR3C1//TP63//THRB//NFIA//NKX2-1//SMAD3//VLDLR//NFXL1//ZMYND11//SREBF2//BACH1//TFCP2L1//HMBOX1//CPEB3//ZHX3//HCFC2//MYPOP//MEF2C//MYEF2//TCF7L2//H2AFZ//DEPDC1//NACC2//SMARCE1//FOXN3//LANCL2//ELK3//AKAP6//STAG2//YBX2//ABCE1//TGFBR1
GO:0045944	positive regulation of transcription from RNA polymerase II promoter	Biological process	28	1160	298	17363	1.4064	0.0429004	0.479175	1.36754	0.0939597	SMAD3//TGFBR1//BMPR1A//KLF4//ADCYAP1//NR3C1//TP63//SP1//THRB//NFIA//NKX2-1//VEZF1//HIVEP2//PIK3R2//SREBF2//BACH1//JADE1//ASH1L//ELK1//RAD21//MEIS3//ZFP143//ELK3//MEF2C//H2AFZ//TCF7L2//ARF4//ACVR1
GO:2000113	negative regulation of cellular macromolecule biosynthetic process	Biological process	32	1362	298	17363	1.36893	0.0433602	0.482389	1.36291	0.107383	KLF4//NR3C1//TP63//THRB//NFIA//NKX2-1//SMAD3//VLDLR//NFXL1//ZMYND11//SREBF2//BACH1//TFCP2L1//HMBOX1//CPEB3//ZHX3//HCFC2//MYPOP//MEF2C//MYEF2//TCF7L2//H2AFZ//DEPDC1//NACC2//SMARCE1//FOXN3//LANCL2//ELK3//YBX2//PAIP2//STAG2//TGFBR1
GO:0045844	positive regulation of striated muscle tissue development	Biological process	4	77	298	17363	3.02676	0.0434056	0.482389	1.36245	0.0134228	MEF2C//BMPR1A//NR3C1//AKAP6
GO:0048636	positive regulation of muscle organ development	Biological process	4	77	298	17363	3.02676	0.0434056	0.482389	1.36245	0.0134228	MEF2C//BMPR1A//NR3C1//AKAP6
GO:0071363	cellular response to growth factor stimulus	Biological process	18	675	298	17363	1.55374	0.0435878	0.483109	1.36063	0.0604027	SMAD3//TGFBR1//GCNT2//ACVR1//KIF16B//BMPR1A//LRP4//SDCBP//NKX2-1//SMURF2//BMPER//TCF7L2//TMEM108//NR3C1//IGF1R//MEF2C//DBN1//KLF4
GO:0007088	regulation of mitotic nuclear division	Biological process	6	149	298	17363	2.34625	0.0437337	0.483109	1.35918	0.0201342	IGF1R//RAD21//CHMP5//CCSAP//STAG2//PDXP
GO:0034645	cellular macromolecule biosynthetic process	Biological process	86	4241	298	17363	1.18151	0.04375	0.483109	1.35902	0.288591	NFIA//BACH1//KLF4//NR3C1//TP63//THRB//NKX2-1//SMAD3//VLDLR//NFXL1//ZMYND11//SREBF2//TFCP2L1//HMBOX1//CPEB3//ZHX3//HCFC2//MYPOP//MEF2C//MYEF2//TCF7L2//RPL27A//SP1//VEZF1//HIVEP2//ELK1//RAD21//MEIS3//ZFP143//ELK3//ERCC6//H2AFZ//NR3C2//TADA2B//ZFP287//LIN54//ZFP518A//CASZ1//ZBTB44//ADNP//FZD7//ZFP28//RBAK//CREG1//TGFBR1//YBX2//APBB2//EAF1//ZFHX4//USP13//FOXN3//TSC22D2//ZFP322A//CYLD//ABCE1//MKNK2//P…
GO:0008154	actin polymerization or depolymerization	Biological process	7	188	298	17363	2.16945	0.0438433	0.483109	1.3581	0.0234899	EPS8//MTSS1//GAS7//PIK3R2//DBN1//SEMA5A//PDXP
GO:1902905	positive regulation of supramolecular fiber organization	Biological process	7	188	298	17363	2.16945	0.0438433	0.483109	1.3581	0.0234899	SEMA5A//PDXP//SLAIN2//SYNPO2L//MTSS1//SMAD3//TGFBR1
GO:0033036	macromolecule localization	Biological process	58	2720	298	17363	1.24242	0.0439058	0.483109	1.35748	0.194631	ABCE1//TNPO2//TNPO1//CNTNAP1//NUP153//AKAP10//LRP4//NUP160//MLPH//DAG1//XPO6//GOLGA7//SSR2//SSR1//VLDLR//RIMS2//VPS29//RHOB//PIP5K1C//F2R//PAFAH1B1//SREBF2//IGF2R//PIK3R2//CHMP5//SNX18//ARF4//PITPNC1//ADCYAP1//HTT//CPLX1//TCF7L2//DBN1//TMEM231//EMP2//TRAPPC8//TOPORS//LATS2//NACC2//AKAP6//FZD7//SMAD3//SEMA5A//BSN//CYLD//ZDHHC17//SPCS2//PHLDB2//ATP8A1//ATP11B//TGFBR1//BMPR1A//RAD21//CACNB2//GPR158/…
GO:0031124	mRNA 3'-end processing	Biological process	3	46	298	17363	3.7999	0.0442089	0.484044	1.35449	0.0100671	NUDT21//PAPOLA//CPEB3
GO:0032330	regulation of chondrocyte differentiation	Biological process	3	46	298	17363	3.7999	0.0442089	0.484044	1.35449	0.0100671	TGFBR1//THRB//SMAD3
GO:0060043	regulation of cardiac muscle cell proliferation	Biological process	3	46	298	17363	3.7999	0.0442089	0.484044	1.35449	0.0100671	MEF2C//BMPR1A//TGFBR1
GO:0042325	regulation of phosphorylation	Biological process	34	1467	298	17363	1.35038	0.0446243	0.486416	1.35043	0.114094	F2R//TGFBR1//ADCYAP1//ATG14//LRP4//PELI2//WDFY2//AKAP6//PREX2//ZFP91//ERCC6//ACVR1//BMPR1A//SDCBP//MOB1B//RAP2C//EMP2//ADNP//GGNBP2//FZD7//MYLK2//DAG1//IGF1R//PIK3R2//ASH1L//EPHA4//KLF4//LATS2//VLDLR//ZMYND11//PAFAH1B1//BMPER//GCNT2//NDRG4
GO:0048017	inositol lipid-mediated signaling	Biological process	6	150	298	17363	2.3306	0.0449298	0.486416	1.34747	0.0201342	PIK3R2//PREX2//KLF4//SLC9A3R2//F2R//IGF1R
GO:0035050	embryonic heart tube development	Biological process	4	78	298	17363	2.98795	0.0451587	0.486416	1.34526	0.0134228	SMAD3//MEF2C//ACVR1//SLC8A1
GO:1901863	positive regulation of muscle tissue development	Biological process	4	78	298	17363	2.98795	0.0451587	0.486416	1.34526	0.0134228	MEF2C//BMPR1A//NR3C1//AKAP6
GO:0007398	ectoderm development	Biological process	2	20	298	17363	5.82651	0.0455216	0.486416	1.34178	0.00671141	FZD7//BMPR1A
GO:0031440	regulation of mRNA 3'-end processing	Biological process	2	20	298	17363	5.82651	0.0455216	0.486416	1.34178	0.00671141	CPEB3//PAPOLA
GO:0031958	corticosteroid receptor signaling pathway	Biological process	2	20	298	17363	5.82651	0.0455216	0.486416	1.34178	0.00671141	NR3C2//NR3C1
GO:0032682	negative regulation of chemokine production	Biological process	2	20	298	17363	5.82651	0.0455216	0.486416	1.34178	0.00671141	MEFV//KLF4
GO:0034114	regulation of heterotypic cell-cell adhesion	Biological process	2	20	298	17363	5.82651	0.0455216	0.486416	1.34178	0.00671141	KLF4//GCNT2
GO:0035313	wound healing, spreading of epidermal cells	Biological process	2	20	298	17363	5.82651	0.0455216	0.486416	1.34178	0.00671141	PHLDB2//SCNN1G
GO:0046689	response to mercury ion	Biological process	2	20	298	17363	5.82651	0.0455216	0.486416	1.34178	0.00671141	NR3C1//GATM
GO:0055012	ventricular cardiac muscle cell differentiation	Biological process	2	20	298	17363	5.82651	0.0455216	0.486416	1.34178	0.00671141	MYH10//MEF2C
GO:0060080	inhibitory postsynaptic potential	Biological process	2	20	298	17363	5.82651	0.0455216	0.486416	1.34178	0.00671141	RIMS2//DBN1
GO:0071711	basement membrane organization	Biological process	2	20	298	17363	5.82651	0.0455216	0.486416	1.34178	0.00671141	DAG1//PHLDB2
GO:1903861	positive regulation of dendrite extension	Biological process	2	20	298	17363	5.82651	0.0455216	0.486416	1.34178	0.00671141	RIMS2//SYT3
GO:1900180	regulation of protein localization to nucleus	Biological process	8	231	298	17363	2.01784	0.0463774	0.494439	1.33369	0.0268456	FZD7//SMAD3//SEMA5A//CYLD//PIK3R2//TGFBR1//BMPR1A//DTX3L
GO:0001736	establishment of planar polarity	Biological process	3	47	298	17363	3.71905	0.0466438	0.494439	1.33121	0.0100671	PAFAH1B1//ZNRF3//TP63
GO:0010165	response to X-ray	Biological process	3	47	298	17363	3.71905	0.0466438	0.494439	1.33121	0.0100671	DBN1//TP63//ERCC6
GO:0050891	multicellular organismal water homeostasis	Biological process	3	47	298	17363	3.71905	0.0466438	0.494439	1.33121	0.0100671	TP63//TMPRSS13//SCNN1G
GO:0061912	selective autophagy	Biological process	3	47	298	17363	3.71905	0.0466438	0.494439	1.33121	0.0100671	ATG14//HTT//SPTLC2
GO:0048660	regulation of smooth muscle cell proliferation	Biological process	6	152	298	17363	2.29994	0.0473827	0.501474	1.32438	0.0201342	IGF1R//ZFP143//KLF4//NDRG4//BMPR1A//TCF7L2
GO:0009059	macromolecule biosynthetic process	Biological process	88	4369	298	17363	1.17357	0.0477302	0.504349	1.32121	0.295302	NFIA//BACH1//KLF4//NR3C1//TP63//THRB//NKX2-1//SMAD3//VLDLR//NFXL1//ZMYND11//SREBF2//TFCP2L1//HMBOX1//CPEB3//ZHX3//HCFC2//MYPOP//MEF2C//MYEF2//TCF7L2//RPL27A//SP1//VEZF1//HIVEP2//ELK1//RAD21//MEIS3//ZFP143//ELK3//ERCC6//H2AFZ//NR3C2//TADA2B//ZFP287//LIN54//ZFP518A//CASZ1//ZBTB44//ADNP//FZD7//ZFP28//RBAK//CREG1//TGFBR1//YBX2//APBB2//EAF1//ZFHX4//USP13//FOXN3//TSC22D2//ZFP322A//CYLD//ABCE1//MKNK2//P…
GO:0048519	negative regulation of biological process	Biological process	98	4926	298	17363	1.15915	0.0480165	0.50657	1.31861	0.328859	KLF4//NR3C1//TP63//THRB//NFIA//NKX2-1//SMAD3//VLDLR//NFXL1//ZMYND11//SREBF2//BACH1//TFCP2L1//HMBOX1//CPEB3//ZHX3//HCFC2//MYPOP//MEF2C//MYEF2//TCF7L2//ATG14//TGFBR1//SEMA3E//LRRTM2//SDCBP//ASH1L//ADCYAP1//F2R//EPS8//H2AFZ//PREX2//MAP1A//APBB2//FOXN3//SEMA5A//IGF1R//HTT//AREL1//SON//DDB1//ARF4//NACC2//GGNBP2//ACVR1//WAP//ADNP//NDRG4//FZD7//GCNT2//AKAP6//SLC8A1//RAD21//EPHA4//PAFAH1B1//SLC9A3R2//BMP…
GO:0051492	regulation of stress fiber assembly	Biological process	4	80	298	17363	2.91326	0.0487823	0.512284	1.31174	0.0134228	SMAD3//TGFBR1//PHLDB2//PIK3R2
GO:1901879	regulation of protein depolymerization	Biological process	4	80	298	17363	2.91326	0.0487823	0.512284	1.31174	0.0134228	EPS8//MAP1A//SEMA5A//PDXP
GO:0043412	macromolecule modification	Biological process	76	3713	298	17363	1.19261	0.0488141	0.512284	1.31145	0.255034	PPM1L//MEF2C//F2R//TGFBR1//PELI2//TOPORS//RNF138//HECW1//AREL1//SMURF2//BTBD3//DTX3L//DDB1//ADCYAP1//ATG14//LRP4//WDFY2//AKAP6//KLHDC7A//BACH1//UBE2M//TMEM189//FANCF//ZNRF3//MYLK2//IGF1R//NEK8//TSSK1B//MKNK2//LATS2//ALPK1//TTBK2//ACVR1//BMPR1A//PREX2//PDXP//ARF4//NAA30//FAM98A//MAN2A1//GCNT2//B3GALT2//GALNT13//ZFP91//ERCC6//ADNP//SDCBP//NR3C1//SMARCE1//TADA2B//NACC2//USP31//CYLD//UBA2//EPHA4//TGM…
GO:0032101	regulation of response to external stimulus	Biological process	18	685	298	17363	1.53105	0.0489906	0.512284	1.30989	0.0604027	DTX3L//ASH1L//ADCYAP1//MTUS1//F2R//KLF4//IGF1R//EPHA4//PLXNA2//SEMA5A//WNT3//SMAD3//NT5E//MEFV//IL17RA//ROBO2//DBN1//PHLDB2
GO:0007164	establishment of tissue polarity	Biological process	3	48	298	17363	3.64157	0.0491436	0.512284	1.30853	0.0100671	TP63//PAFAH1B1//ZNRF3
GO:0043954	cellular component maintenance	Biological process	3	48	298	17363	3.64157	0.0491436	0.512284	1.30853	0.0100671	MTSS1//F2R//IGF1R
GO:0048701	embryonic cranial skeleton morphogenesis	Biological process	3	48	298	17363	3.64157	0.0491436	0.512284	1.30853	0.0100671	MEF2C//SMAD3//TGFBR1
GO:0048736	appendage development	Biological process	7	193	298	17363	2.11324	0.0492507	0.512284	1.30759	0.0234899	TP63//LRP4//BMPR1A//WNT3//TTBK2//TMEM231//PLXNA2
GO:0060173	limb development	Biological process	7	193	298	17363	2.11324	0.0492507	0.512284	1.30759	0.0234899	TP63//LRP4//BMPR1A//WNT3//TTBK2//TMEM231//PLXNA2
GO:0050434	positive regulation of viral transcription	Biological process	2	21	298	17363	5.54906	0.0497561	0.516733	1.30315	0.00671141	SP1//CHD1
