# Supplementary material for: Abnormal expression of rno_circRNA_014900 and rno_circRNA_005442 induced by ketamine in the rat hippocampus
Source: BMC Psychiatry. 2020 Jan 2;20:1. doi: 10.1186/s12888-019-2374-2 (PMC6939336; doi:10.1186/s12888-019-2374-2)
Supplement: Supplementary file 5 — Additional file 5. CC results for circRNA01490. The detailed list of the genes identified as regulated by the circRNA 01490, CC: cellular component. [file 12888_2019_2374_MOESM5_ESM.xls]

## Sheet: CC
#Column "GO.ID" stands for the ID of gene ontology term
#Column "Term" stands for the name of gene ontology term
#Column "Ontology" stands for the ontology of GOID belongs to
#Column "Count" stands for the number of DE genes associated with the listed GOID
#Column "Pop.Hits" stands for the number of background population genes associated with the listed GOID
#Column "List.Total" stands for the total number of DE genes
#Column "Pop.Total" stands for the total number of background population genes
#Column "Fold.Enrichment" stands for the Fold Enrichment value of the GOID, it equals (Count/Pop.Hits)/(List.Total/Pop.Total)
#Column "Pvalue" stands for the significance testing value of the GOID
#Column "FDR" stands for the false discovery rate of the GOID, using Benjamini & Hochberg (1995) method
#Column "Enrichment.Score" stands for the Enrichment Score value of the GOID, it equals (-log10(Pvalue))
#Column "Gene.Ratio" stands for the Gene Ratio value genes associated with the GOID, it equals (Count/List.Total)
#Column "GENES" stands for the DE genes associated with the GOID
GO.ID	Term	Ontology	Count	Pop.Hits	List.Total	Pop.Total	Fold.Enrichment	Pvalue	FDR	Enrichment.Score	Gene.Ratio	GENES
GO:0005622	intracellular	Cellular component	460	13041	574	18270	1.12273	6.83892e-07	0.000564211	6.16501	0.801394	TBL1XR1//WDR5//KANSL1L//ATXN7L3//HID1//COPB1//CUX1//RTN3//CAMK1G//NDFIP1//MAN1A2//EDEM1//RFWD2//NAA60//MGAT4A//GABARAPL2//GOLPH3//TRAF2//ASB1//UBE2D2//PPP2R3A//NCAPD2//NIFK//L3MBTL1//LCK//UHMK1//GNG10//GNG2//CCND2//BECN1//ULK1//ATG9A//ATG16L1//GTF2H1//FMR1//CLASP1//PML//TP63//MAU2//UBE2A//CHMP7//CALCOCO1//THRB//MIXL1//ASF1A//POGZ//SMARCD2//CBX6//DDX6//RGD1565692//CHMP6//KIF11//FAM110C//RAB11A//CN…
GO:0044424	intracellular part	Cellular component	444	12616	574	18270	1.12018	4.49449e-06	0.00185398	5.34732	0.773519	TRAF2//ASB1//UBE2D2//PPP2R3A//GNG10//GNG2//CCND2//PABPN1//FMR1//DDX5//SECISBP2//LOC100909840//ACSL4//BRAF//BECN1//DPP3//EIF4EBP1//CUX1//PIP4K2A//RPS6KA2//DYNLL2//STEAP3//TESK2//MLXIPL//USP15//CAMK1G//PODXL//MYO16//ADRA1B//BCL2//CAMK2D//NR3C1//IGF1//NIFK//CALCOCO1//NGEF//UHMK1//TP63//PKD1//REN//SOD2//TACR1//P2RX6//MAP1A//FHL1//ARNT2//ROCK2//SLC18A2//PCMT1//PTPRZ1//PRKACA//HAS2//IGF1R//AKR7A3//SKAP…
GO:0043227	membrane-bounded organelle	Cellular component	398	11116	574	18270	1.13962	1.04829e-05	0.00288281	4.97952	0.69338	COPB1//BRAF//AP1G1//PODXL//CAT//CYP1A2//CALCOCO1//CPD//IGF1R//AOC3//ATP2B3//H6PD//NOVA1//MAML1//ATP11A//SLC7A11//ZMIZ1//BPHL//YIPF5//PLA2G15//ATG9A//CNST//TBC1D5//TRAPPC2//RGD1559459//PPT2//HGS//KLF6//SYT4//SCAMP2//LDLRAD4//GOLPH3//SLC27A1//CLEC16A//SPNS3//CORO1C//RAB11A//VEGFA//FMR1//ACSL4//BECN1//MPC1//BCL2//NR3C1//SOD2//MOBP//ABCC9//PRKACA//BRINP3//SARM1//SEPT4//VWA8//MRPL47//RHOT1//PPTC7//TCH…
GO:0043226	organelle	Cellular component	424	12064	574	18270	1.11867	2.42977e-05	0.00501141	4.61443	0.738676	PROM2//PKD1//NUBP2//RPGRIP1L//SEPT4//ODF4//DRD2//COPB1//BRAF//AP1G1//PODXL//CAT//CYP1A2//CALCOCO1//CPD//IGF1R//AOC3//ATP2B3//H6PD//NOVA1//MAML1//ATP11A//SLC7A11//ZMIZ1//BPHL//YIPF5//PLA2G15//ATG9A//CNST//TBC1D5//TRAPPC2//RGD1559459//PPT2//HGS//KLF6//SYT4//SCAMP2//LDLRAD4//GOLPH3//SLC27A1//CLEC16A//SPNS3//CORO1C//RAB11A//VEGFA//FMR1//PCMT1//COL12A1//GPM6A//SHISA9//CTNND2//P2RX2//NR3C1//P2RX6//MAP1…
GO:0045202	synapse	Cellular component	53	965	574	18270	1.74814	5.52664e-05	0.00794374	4.25754	0.0923345	CAMK2D//PRKACA//SYNGR3//COL4A5//LRP4//NLGN3//ELFN1//DLG4//GABRB3//IQSEC3//GRIA3//SHISA9//CTNND2//P2RX2//DRD2//NR3C1//FMR1//P2RX6//MAP1A//DGCR8//PGRMC1//DMTN//PPP1R9B//SLC40A1//SLC18A2//BRSK1//STX6//SYT4//APBA1//SYPL2//KCTD12//LOC100909840//SGIP1//PFN2//P2RX3//PTPRZ1//GPM6A//KCNK2//HPCA//CHRNA5//OLFM1//NRXN2//SYT17//RAB11A//PCDHA4//SARM1//NDFIP1//RAPGEF2//TLN2//PRRT2//PPFIA2//SHISA7//SH3KBP1
GO:0031982	vesicle	Cellular component	160	3859	574	18270	1.31969	5.77727e-05	0.00794374	4.23828	0.278746	TRAF2//PCMT1//COL12A1//ATP2B3//GPM6A//BECN1//PROM2//DRD2//DMTN//DGKD//GABARAPL2//RAB11A//LOC100909840//ACSL4//GNG10//DPP3//FCGR2A//ARF3//RTN3//ABCB1A//FCER2//PRSS8//PODXL//CAT//CP//PKD1//SOD2//THRB//IGF2R//TMED7//CPD//PRKACA//ITGB5//AKR7A3//WNT9A//TOM1L1//VAT1//DDX5//MGC95210//HID1//CHMP6//CRKL//POGLUT1//ELFN1//MAPKAPK2//CREG1//GGACT//SEMA3G//NQO2//PGRMC1//LBP//PADI2//MAN1A2//PECAM1//PTPRJ//OLA1/…
GO:0098805	whole membrane	Cellular component	64	1249	574	18270	1.63096	7.36186e-05	0.00867648	4.13301	0.111498	SYT4//BECN1//STEAP3//TOM1L1//CHMP6//NDFIP1//TBC1D5//TREML4//ULK1//ATG9A//ATG16L1//GABARAPL2//TMED7//SNX27//HGS//LDLRAD4//MMD//CLEC16A//RAP2C//SCAMP2//RAB11A//CAT//BCL2//VAT1//AP3M1//CP//ATP11A//TLDC1//ZFYVE26//SZT2//SPNS3//DRD2//SLC18A2//SYNGR3//SARM1//CDIP1//CHMP7//COPB1//ADRA1B//IGF1R//KCND3//SLC27A1//SGIP1//SH3BP4//PRKACA//PRSS8//PODXL//PROM2//TNR//PECAM1//ATP2B3//KCNQ3//TRAF2//LCK//RFTN2//CBL…
GO:0097458	neuron part	Cellular component	79	1678	574	18270	1.49852	0.000171959	0.0177333	3.76457	0.137631	MAP1A//SLC40A1//SLC18A2//DLG4//SYNGR3//BRSK1//STX6//SYT4//APBA1//SHISA9//CTNND2//P2RX2//DRD2//NR3C1//FMR1//P2RX6//DGCR8//PGRMC1//GRIA3//DMTN//LRP4//PPP1R9B//BRAF//CUX1//SDC3//KCNK2//CAMK1G//CAMK2D//TP63//PCMT1//PRKACA//IGF1R//KCNQ3//GPM6A//RAPGEF2//ULK1//PRRT2//HNRNPA3//KCND3//P2RX3//VIM//SH3KBP1//DCX//NGEF//PTPRZ1//USP9X//ELAVL4//CBL//RPGRIP1L//CLIC5//HPCA//UHMK1//KCTD12//ACSL4//NLGN3//IGF1//CHR…
GO:0043005	neuron projection	Cellular component	66	1371	574	18270	1.53226	0.000337069	0.030898	3.47228	0.114983	SDC3//KCNK2//DRD2//UHMK1//FMR1//PTPRZ1//IGF1R//HPCA//ULK1//CBL//SYT4//ITPR2//P2RX3//VIM//RAB11A//IMPA1//DCX//OLFM1//CTNND2//BECN1//NLGN3//TP63//TACR1//CHRNA5//ACVRL1//BRINP3//SARM1//ELFN1//NDFIP1//DLG4//GRIA3//KCNQ3//ELAVL4//KCND3//DPYSL5//LRP4//NGEF//USP9X//PPP1R9B//CLIC5//P2RX2//NR3C1//P2RX6//PRKACA//GPM6A//APBA1//SHISA9//MAP1A//RPGRIP1L//SLC18A2//CAMK2D//LOC100909840//GABRB3//SGIP1//STX6//PFN2…
GO:0030054	cell junction	Cellular component	58	1177	574	18270	1.56848	0.00044184	0.0339431	3.35474	0.101045	PTPRU//SKAP1//PTPRJ//RPGRIP1L//RAPGEF2//LCK//SHROOM2//FZD4//SH3KBP1//CDC42EP4//PDLIM1//SORBS1//TCHP//RAP2C//ABCB1A//CTNND2//PPP1R9B//KIFC3//TLN2//CLDN6//ADRA1B//CAMK2D//ANKRD23//PODXL//NPHS1//SIPA1L3//CD99L2//CAT//IGF2R//FHL1//ITGB5//SENP1//CLASP1//ARHGAP22//EPB41L2//VASP//AIF1L//TRIOBP//CBL//CORO1C//CD151//VIM//GJB4//NLGN3//GABRB3//FMR1//P2RX6//CHRNA5//AFAP1L1//NDFIP1//DLG4//PECAM1//GRIA3//GID8/…
GO:0044428	nuclear part	Cellular component	152	3791	574	18270	1.27619	0.000483487	0.0339431	3.31562	0.264808	NCAPD2//GTF2H1//PROM2//TOR1AIP2//CHMP7//ELAVL4//IGF2R//LOC102556967//CUX1//RPS6KA2//SLC40A1//TESK2//ABCB1A//MLXIPL//POLK//TGOLN2//MYO16//BCL2//NR3C1//NIFK//UHMK1//TP63//MAFK//RB1//FMR1//PRKACA//SNX27//SEPT4//MAPKAPK2//KLHL8//MAU2//NQO2//RGD1307554//MYRF//ASF1A//GID8//CLSPN//ZFP46//TARDBP//NMNAT1//SENP6//MAML1//MSL1//EZH1//DCAF7//ETS2//PBX1//MED28//KLF12//RPGRIP1L//NFAT5//PRC1//EPB41L2//ELL2//MIER…
GO:0005654	nucleoplasm	Cellular component	107	2506	574	18270	1.35903	0.000493718	0.0339431	3.30652	0.186411	TBL1XR1//WDR5//KANSL1L//ATXN7L3//TAF7L//LOC498453//POLE3//GTF2H1//SUV39H1//RGD1565692//SUPT6H//ELL2//RB1//FMR1//RECQL5//MED28//TESK2//POLK//THRB//MAU2//NMNAT1//CREBRF//DCAF7//CNOT7//STK35//TOLLIP//PML//HIPK1//DPP3//NR3C1//UHMK1//PRKACA//PRPF4B//TARDBP//E2F7//RBM39//MAML2//ZFP609//EZH1//MSL1//MSL2//LOC102556967//CUX1//RPS6KA2//SLC40A1//ABCB1A//MLXIPL//TGOLN2//MYO16//BCL2//NIFK//TP63//MAFK//SNX27//…
GO:0012505	endomembrane system	Cellular component	140	3471	574	18270	1.28381	0.000684103	0.0432959	3.16488	0.243902	ACSL4//COPB1//BECN1//PCDHA4//RTN3//KCNK2//CYB5R4//ELOVL6//BCL2//CAT//TMED7//BRINP3//UBXN8//AOC3//DLG4//MAN1A2//TMX4//EDEM1//TMEM97//TEX2//USP25//TOR1AIP2//ATP11A//SEC63//TMTC3//YIPF5//FKTN//LCLAT1//SCARA3//PCDHA2//AGPAT1//THBS1//TRAPPC2//RGD1559459//VASH1//GPR85//MSRB3//TREML4//CALR4//ITPR2//OLFM1//SLC27A1//PROM2//CHMP7//ELAVL4//STEAP3//TGOLN2//IGF2R//SNX27//TOM1L1//ATG9A//RAB19//HGS//GOLPH3//CUX…
GO:0043197	dendritic spine	Cellular component	15	185	574	18270	2.58075	0.00076559	0.0432959	3.116	0.0261324	SHISA9//PPP1R9B//FMR1//HPCA//P2RX2//DRD2//NR3C1//P2RX6//PTPRZ1//PRKACA//DLG4//GRIA3//GPM6A//P2RX3//APBA1
GO:0044309	neuron spine	Cellular component	15	187	574	18270	2.55315	0.00085505	0.0432959	3.06801	0.0261324	P2RX2//DRD2//NR3C1//FMR1//P2RX6//PTPRZ1//PRKACA//DLG4//GRIA3//GPM6A//P2RX3//APBA1//PPP1R9B//SHISA9//HPCA
GO:0005794	Golgi apparatus	Cellular component	59	1236	574	18270	1.51936	0.00086362	0.0432959	3.06368	0.102787	HID1//COPB1//CUX1//RTN3//CAMK1G//NDFIP1//MAN1A2//EDEM1//RFWD2//NAA60//MGAT4A//GABARAPL2//GOLPH3//TOM1L1//RAB33B//YIPF5//BECN1//AP1G1//TGOLN2//SYT17//IGF2R//CPD//PLEKHJ1//ATG9A//CNST//STX6//RAB11A//TMED7//SCAMP2//ARF3//AP3M1//CAT//UHMK1//TP63//PKD1//PRKACA//CLEC16A//MYRF//SLC30A5//AOC3//ATP2B3//CLSPN//MMD//FBXW8//CLASP1//KIFC3//SLC35C2//CEP57//FKTN//RAB6B//GLA//RAB19//TBC1D5//SYT4//P2RX3//APBA1//E…
GO:0036477	somatodendritic compartment	Cellular component	48	955	574	18270	1.5998	0.000910533	0.0432959	3.0407	0.0836237	CTNND2//BECN1//NLGN3//DRD2//TP63//TACR1//FMR1//CHRNA5//ACVRL1//PTPRZ1//BRINP3//SARM1//ELFN1//NDFIP1//DLG4//GRIA3//KCNQ3//ELAVL4//SYT4//KCND3//DPYSL5//LRP4//DCX//ACSL4//P2RX2//KCNK2//CAMK2D//IGF1//P2RX6//SLC18A2//IGF1R//PGRMC1//PMM2//GPM6A//RAPGEF2//SHROOM2//ULK1//P2RX3//IMPA1//PPP1R9B//OLFM1//HPCA//UHMK1//NR3C1//PRKACA//APBA1//PCMT1//SHISA9
GO:0044297	cell body	Cellular component	40	758	574	18270	1.67964	0.000985588	0.0432959	3.0063	0.0696864	ACSL4//P2RX2//KCNK2//NLGN3//CAMK2D//IGF1//FMR1//P2RX6//CHRNA5//ACVRL1//SLC18A2//PTPRZ1//IGF1R//BRINP3//PGRMC1//GRIA3//KCNQ3//PMM2//GPM6A//RAPGEF2//SHROOM2//ULK1//ELAVL4//SYT4//KCND3//DPYSL5//P2RX3//LRP4//IMPA1//DCX//PPP1R9B//OLFM1//HPCA//CTNND2//DRD2//PCMT1//BRAF//PODXL//TACR1//VIM
GO:0031981	nuclear lumen	Cellular component	135	3361	574	18270	1.27847	0.00104188	0.0432959	2.98218	0.235192	NCAPD2//LOC102556967//CUX1//RPS6KA2//SLC40A1//TESK2//ABCB1A//MLXIPL//POLK//TGOLN2//MYO16//BCL2//NR3C1//NIFK//UHMK1//TP63//MAFK//RB1//FMR1//PRKACA//SNX27//SEPT4//MAPKAPK2//KLHL8//MAU2//NQO2//RGD1307554//MYRF//ASF1A//GID8//CLSPN//ZFP46//TARDBP//NMNAT1//SENP6//MAML1//MSL1//EZH1//DCAF7//ETS2//PBX1//MED28//KLF12//RPGRIP1L//NFAT5//PRC1//EPB41L2//ELL2//MIER3//POGZ//L3MBTL1//SLC35C2//PRKD3//PAPOLA//PML//…
GO:0005737	cytoplasm	Cellular component	346	9851	574	18270	1.11795	0.0010496	0.0432959	2.97898	0.602787	NDFIP1//CLASP1//TRAF2//SHROOM2//FAM110C//ARHGEF9//ITPR2//TCHP//EPB41L2//UHMK1//HPCA//DLG4//AP3M1//CAMK2D//THBS1//FMR1//DDX6//HID1//COPB1//CUX1//RTN3//CAMK1G//MAN1A2//EDEM1//RFWD2//NAA60//MGAT4A//GABARAPL2//GOLPH3//LCK//BECN1//ULK1//ATG9A//ATG16L1//CHMP6//CHMP7//CNOT7//EDC3//LSM14A//CNOT8//RC3H1//DRD2//ABCC9//PRKACA//CAT//TMEM97//PLA2G15//GLA//PPT2//HGS//ACSL4//BRAF//MPC1//BCL2//NR3C1//SOD2//MOBP/…
GO:0030139	endocytic vesicle	Cellular component	12	135	574	18270	2.82927	0.00114122	0.0448338	2.94263	0.0209059	BECN1//RAB9B//STX6//RAB11A//SGIP1//TBC1D5//NLGN3//DRD2//IGF2R//RAPGEF2//LCK//SH3KBP1
GO:0044433	cytoplasmic vesicle part	Cellular component	33	599	574	18270	1.75353	0.00133952	0.0502318	2.87305	0.0574913	SGIP1//TBC1D5//AP3M1//GABRB3//ULK1//ZNRF2//CAMKV//SH3KBP1//COPB1//SYT4//TMED7//BECN1//STEAP3//TOM1L1//CHMP6//NDFIP1//TREML4//SYPL2//STX6//DRD2//SLC18A2//SYNGR3//SNX27//HGS//LDLRAD4//MMD//ATG9A//CLEC16A//RAP2C//SCAMP2//RAB11A//CDIP1//CHMP7
GO:0042995	cell projection	Cellular component	89	2082	574	18270	1.36062	0.00152013	0.0521485	2.81812	0.155052	PODXL//PECAM1//TLN2//GAS7//PROM2//PKD1//NUBP2//RPGRIP1L//CTNND2//BRAF//CUX1//SDC3//KCNK2//CAMK1G//CAMK2D//NR3C1//TP63//FMR1//SLC18A2//PCMT1//PRKACA//IGF1R//PGRMC1//KCNQ3//GPM6A//RAPGEF2//ULK1//PRRT2//HNRNPA3//SYT4//KCND3//P2RX3//VIM//SH3KBP1//DCX//PPP1R9B//PTPRZ1//VASP//CORO1C//AFAP1L1//SEPT4//ODF4//DRD2//UHMK1//HPCA//CBL//ITPR2//RAB11A//IMPA1//OLFM1//BECN1//NLGN3//TACR1//CHRNA5//ACVRL1//BRINP3//…
GO:0043025	neuronal cell body	Cellular component	36	677	574	18270	1.69255	0.00152763	0.0521485	2.81598	0.0627178	HPCA//CTNND2//DRD2//FMR1//PCMT1//GRIA3//OLFM1//ACSL4//P2RX2//KCNK2//NLGN3//CAMK2D//IGF1//P2RX6//CHRNA5//ACVRL1//SLC18A2//PTPRZ1//IGF1R//BRINP3//PGRMC1//KCNQ3//PMM2//GPM6A//RAPGEF2//SHROOM2//ULK1//ELAVL4//SYT4//KCND3//DPYSL5//P2RX3//LRP4//IMPA1//DCX//PPP1R9B
GO:0044456	synapse part	Cellular component	41	804	574	18270	1.62313	0.00162936	0.0521485	2.78798	0.0714286	SLC40A1//SLC18A2//DLG4//SYNGR3//BRSK1//STX6//SYT4//APBA1//DRD2//GRIA3//FMR1//PPP1R9B//HPCA//LRP4//OLFM1//NRXN2//SYT17//P2RX2//NLGN3//GABRB3//P2RX6//P2RX3//SHISA9//KCTD12//CHRNA5//PTPRZ1//IQSEC3//SYPL2//LOC100909840//SGIP1//PFN2//KCNK2//NR3C1//PRKACA//GPM6A//RAB11A//CTNND2//MAP1A//DGCR8//PGRMC1//DMTN
GO:0010008	endosome membrane	Cellular component	18	263	574	18270	2.17843	0.00172119	0.0521485	2.76417	0.0313589	CHMP6//CHMP7//SNX27//HGS//LDLRAD4//MMD//ATG9A//CLEC16A//RAP2C//SCAMP2//RAB11A//CDIP1//BECN1//STEAP3//TOM1L1//NDFIP1//TBC1D5//TREML4
GO:0030424	axon	Cellular component	31	561	574	18270	1.75884	0.00176863	0.0521485	2.75236	0.054007	DLG4//KCNQ3//CAMK2D//LOC100909840//P2RX2//GABRB3//FMR1//SLC18A2//GRIA3//SGIP1//STX6//PFN2//P2RX3//GPM6A//OLFM1//AP3M1//SDC3//KCNK2//DRD2//UHMK1//PTPRZ1//IGF1R//HPCA//ULK1//CBL//SYT4//ITPR2//VIM//RAB11A//IMPA1//DCX
GO:0120025	plasma membrane bounded cell projection	Cellular component	87	2037	574	18270	1.35942	0.00176989	0.0521485	2.75205	0.151568	PODXL//PECAM1//TLN2//GAS7//PROM2//PKD1//NUBP2//RPGRIP1L//CTNND2//BRAF//CUX1//SDC3//KCNK2//CAMK1G//CAMK2D//NR3C1//TP63//FMR1//SLC18A2//PCMT1//PRKACA//IGF1R//PGRMC1//KCNQ3//GPM6A//RAPGEF2//ULK1//PRRT2//HNRNPA3//SYT4//KCND3//P2RX3//VIM//SH3KBP1//DCX//PPP1R9B//PTPRZ1//VASP//CORO1C//AFAP1L1//SEPT4//ODF4//DRD2//UHMK1//HPCA//CBL//ITPR2//RAB11A//IMPA1//OLFM1//BECN1//NLGN3//TACR1//CHRNA5//ACVRL1//BRINP3//…
GO:0032281	AMPA glutamate receptor complex	Cellular component	5	30	574	18270	5.30488	0.00223544	0.0635945	2.65064	0.0087108	SHISA9//DLG4//GRIA3//SHISA7//OLFM1
GO:1990234	transferase complex	Cellular component	39	774	574	18270	1.6038	0.00258709	0.0704763	2.58719	0.0679443	TRAF2//ASB1//UBE2D2//CACUL1//UBE2A//WDR5//FBXW8//USP47//FBXL22//KLHL8//KLHL23//KLHL13//KLHL18//KLHL7//DCAF7//DCAF10//SPTLC3//SPTLC2//BECN1//KANSL1L//NAA15//CRBN//RFWD2//EZH1//POLE3//SORBS1//CCND2//ULK1//TBC1D5//ATXN7L3//MSL1//MSL2//RB1//POLR1B//RECQL5//GTF2H1//TAF7L//LOC498453//ZFP609
GO:0044459	plasma membrane part	Cellular component	95	2291	574	18270	1.31985	0.0026482	0.0704763	2.57705	0.165505	SCN9A//SNX27//PTPRJ//LCK//DUSP3//CACNB2//KCNK2//ABCC9//DLG4//KCNQ3//LRRC55//KCND3//FCGR2A//IL2RG//FCER2//PECAM1//ENOX2//THBS1//ICOSLG//TRAF2//DRD2//PKD1//PRICKLE2//CORO1C//VANGL1//PRSS8//FMR1//ADRA1B//CAMK2D//IGF1R//PTPRZ1//SLC24A2//PPP1R9B//BLK//CP//P2RX2//PCDHA4//STEAP3//NLGN3//PROM2//GABRB3//P2RX6//ACVRL1//SLC18A2//HAS2//KCNH3//ATP2B3//TSPAN3//SLC7A11//TSPAN18//NAGPA//PCDHA7//PCDHAC1//PCDHAC2/…
GO:0005802	trans-Golgi network	Cellular component	13	170	574	18270	2.434	0.00281807	0.0726533	2.55005	0.0226481	STX6//SCAMP2//BECN1//AP1G1//TGOLN2//SYT17//IGF2R//CPD//PLEKHJ1//ATG9A//CNST//GOLPH3//RAB11A
GO:0043229	intracellular organelle	Cellular component	377	10980	574	18270	1.09286	0.00296475	0.0741186	2.52801	0.656794	COPB1//BRAF//AP1G1//PODXL//CAT//CYP1A2//CALCOCO1//CPD//IGF1R//AOC3//ATP2B3//H6PD//NOVA1//MAML1//ATP11A//SLC7A11//ZMIZ1//BPHL//YIPF5//PLA2G15//ATG9A//CNST//TBC1D5//TRAPPC2//RGD1559459//PPT2//HGS//KLF6//SYT4//SCAMP2//LDLRAD4//GOLPH3//SLC27A1//ACSL4//BECN1//MPC1//BCL2//NR3C1//SOD2//MOBP//ABCC9//PRKACA//BRINP3//SARM1//SEPT4//VWA8//MRPL47//RHOT1//PPTC7//TCHP//LIAS//RGD735029//FECH//MICU1//SPTLC2//RFK/…
GO:0030425	dendrite	Cellular component	34	657	574	18270	1.64718	0.00314957	0.0764234	2.50175	0.0592334	HPCA//UHMK1//DLG4//P2RX2//DRD2//NR3C1//FMR1//P2RX6//PTPRZ1//PRKACA//GRIA3//GPM6A//P2RX3//APBA1//PPP1R9B//SHISA9//CTNND2//BECN1//NLGN3//TP63//TACR1//CHRNA5//ACVRL1//BRINP3//SARM1//ELFN1//NDFIP1//KCNQ3//ELAVL4//SYT4//KCND3//DPYSL5//LRP4//DCX
GO:0005623	cell	Cellular component	523	15981	574	18270	1.04166	0.00329193	0.0775956	2.48255	0.91115	FAM57A//LOC100911825//COPB1//P2RX2//BRAF//DPP3//FCGR2A//NRXN2//PIP4K2A//PCDHA4//PCDHA13//PCDHA10//PCDHA12//PCDHA8//STEAP3//SLC40A1//KCNK2//CAMK1G//CD99L2//PRSS8//PODXL//SYT17//PROM2//MYO16//ADRA1B//CAT//DRD2//IGF1//PKD1//SLC9A4//TACR1//GABRB3//CHRNA5//IGF2R//FHL1//ACVRL1//NMBR//CPD//ROCK2//ABCC9//PRKACA//SLC7A1//IGF1R//NALCN//SKAP1//CLDN6//AOC3//RGS4//DLG4//PECAM1//ATP2B3//PTPRJ//KCNQ3//RAP2C//TM…
GO:0044464	cell part	Cellular component	522	15950	574	18270	1.04169	0.0035093	0.0783323	2.45478	0.909408	FAM57A//LOC100911825//COPB1//P2RX2//BRAF//DPP3//FCGR2A//NRXN2//PIP4K2A//PCDHA4//PCDHA13//PCDHA10//PCDHA12//PCDHA8//STEAP3//SLC40A1//KCNK2//CAMK1G//CD99L2//PRSS8//PODXL//SYT17//PROM2//MYO16//ADRA1B//CAT//DRD2//IGF1//PKD1//SLC9A4//TACR1//GABRB3//CHRNA5//IGF2R//FHL1//ACVRL1//NMBR//CPD//ROCK2//ABCC9//PRKACA//SLC7A1//IGF1R//NALCN//SKAP1//CLDN6//AOC3//RGS4//DLG4//PECAM1//ATP2B3//PTPRJ//KCNQ3//RAP2C//TM…
GO:0044440	endosomal part	Cellular component	18	281	574	18270	2.03889	0.00351308	0.0783323	2.45431	0.0313589	BECN1//STEAP3//TOM1L1//CHMP6//NDFIP1//TBC1D5//TREML4//SNX27//HGS//LDLRAD4//MMD//ATG9A//CLEC16A//RAP2C//SCAMP2//RAB11A//CDIP1//CHMP7
GO:0098588	bounding membrane of organelle	Cellular component	59	1316	574	18270	1.427	0.00361564	0.0784973	2.44182	0.102787	COPB1//CUX1//RTN3//CAMK1G//NDFIP1//MAN1A2//EDEM1//RFWD2//NAA60//MGAT4A//GABARAPL2//GOLPH3//SYT4//BECN1//STEAP3//TOM1L1//CHMP6//TBC1D5//TREML4//TMEM97//PGRMC1//DMTN//CAMK2D//ITPR2//TMED7//PROM2//DRD2//YIPF5//STX6//SCAMP2//ATG9A//ATG16L1//SNX27//HGS//LDLRAD4//MMD//CLEC16A//RAP2C//RAB11A//CAT//BCL2//VAT1//AP3M1//CP//ATP11A//TLDC1//ZFYVE26//SZT2//SPNS3//SLC18A2//SYNGR3//HID1//ULK1//SARM1//CDIP1//CHMP…
GO:0098794	postsynapse	Cellular component	27	493	574	18270	1.74319	0.00384189	0.0812708	2.41545	0.0470383	P2RX2//DRD2//NR3C1//FMR1//P2RX6//PTPRZ1//PRKACA//DLG4//GRIA3//GPM6A//P2RX3//APBA1//PPP1R9B//SHISA9//GABRB3//CHRNA5//KCTD12//IQSEC3//HPCA//RAB11A//CTNND2//MAP1A//DGCR8//PGRMC1//DMTN//LRP4//NLGN3
GO:0031461	cullin-RING ubiquitin ligase complex	Cellular component	13	178	574	18270	2.32461	0.00417795	0.0848222	2.37904	0.0226481	FBXW8//USP47//FBXL22//KLHL8//KLHL23//KLHL13//KLHL18//KLHL7//DCAF7//DCAF10//CRBN//RFWD2//CACUL1
GO:0044327	dendritic spine head	Cellular component	3	11	574	18270	8.68071	0.0042154	0.0848222	2.37516	0.00522648	FMR1//HPCA//PPP1R9B
GO:0005911	cell-cell junction	Cellular component	25	453	574	18270	1.75658	0.00480815	0.0930304	2.31802	0.043554	CDC42EP4//SHROOM2//PDLIM1//SORBS1//TCHP//RAP2C//ABCB1A//KIFC3//TLN2//PODXL//NPHS1//ADRA1B//CAMK2D//ANKRD23//CLDN6//RAPGEF2//SIPA1L3//GJB4//PTPRU//SKAP1//PTPRJ//RPGRIP1L//LCK//FZD4//SH3KBP1
GO:0043195	terminal bouton	Cellular component	10	121	574	18270	2.63052	0.00484886	0.0930304	2.31436	0.0174216	LOC100909840//P2RX2//GABRB3//FMR1//SLC18A2//GRIA3//SGIP1//STX6//PFN2//P2RX3
GO:1903561	extracellular vesicle	Cellular component	106	2659	574	18270	1.26886	0.00507933	0.0952375	2.29419	0.184669	LOC100909840//ACSL4//GNG10//DPP3//FCGR2A//ARF3//RTN3//ABCB1A//FCER2//PRSS8//PODXL//PROM2//CAT//CP//PKD1//SOD2//THRB//IGF2R//TMED7//CPD//PCMT1//PRKACA//COL12A1//ITGB5//AKR7A3//WNT9A//TOM1L1//VAT1//DDX5//MGC95210//HID1//CHMP6//CRKL//POGLUT1//ELFN1//MAPKAPK2//CREG1//GGACT//SEMA3G//NQO2//PGRMC1//LBP//PADI2//MAN1A2//PECAM1//PTPRJ//OLA1//VWA1//DIP2B//TSPAN3//RAP2C//PMM2//IGSF11//CLASP1//GPM6A//COL4A2//…
GO:0043230	extracellular organelle	Cellular component	106	2665	574	18270	1.266	0.00543441	0.0996308	2.26485	0.184669	PCMT1//COL12A1//ATP2B3//GPM6A//LOC100909840//ACSL4//GNG10//DPP3//FCGR2A//ARF3//RTN3//ABCB1A//FCER2//PRSS8//PODXL//PROM2//CAT//CP//PKD1//SOD2//THRB//IGF2R//TMED7//CPD//PRKACA//ITGB5//AKR7A3//WNT9A//TOM1L1//VAT1//DDX5//MGC95210//HID1//CHMP6//CRKL//POGLUT1//ELFN1//MAPKAPK2//CREG1//GGACT//SEMA3G//NQO2//PGRMC1//LBP//PADI2//MAN1A2//PECAM1//PTPRJ//OLA1//VWA1//DIP2B//TSPAN3//RAP2C//PMM2//IGSF11//CLASP1//…
GO:0070013	intracellular organelle lumen	Cellular component	143	3764	574	18270	1.20924	0.0063032	0.108765	2.20044	0.249129	SOD2//POGLUT1//RAB33B//IGF2R//CAT//MICU1//GOLPH3//NCAPD2//LOC102556967//CUX1//RPS6KA2//SLC40A1//TESK2//ABCB1A//MLXIPL//POLK//TGOLN2//MYO16//BCL2//NR3C1//NIFK//UHMK1//TP63//MAFK//RB1//FMR1//PRKACA//SNX27//SEPT4//MAPKAPK2//KLHL8//MAU2//NQO2//RGD1307554//MYRF//ASF1A//GID8//CLSPN//ZFP46//TARDBP//NMNAT1//SENP6//MAML1//MSL1//EZH1//DCAF7//ETS2//PBX1//MED28//KLF12//RPGRIP1L//NFAT5//PRC1//EPB41L2//ELL2//M…
GO:0098589	membrane region	Cellular component	24	440	574	18270	1.73614	0.0065185	0.108765	2.18585	0.0418118	SGIP1//SH3BP4//PRSS8//PODXL//PROM2//TNR//PECAM1//ATP2B3//KCNQ3//TRAF2//LCK//RFTN2//CBL//NPHS1//SORBS1//P2RX3//ADRA1B//IGF1R//KCND3//SLC27A1//PRKACA//CORO1C//LRP4//TBC1D5
GO:0031974	membrane-enclosed lumen	Cellular component	143	3769	574	18270	1.20764	0.00660965	0.108765	2.17982	0.249129	SOD2//POGLUT1//RAB33B//IGF2R//CAT//MICU1//GOLPH3//NCAPD2//LOC102556967//CUX1//RPS6KA2//SLC40A1//TESK2//ABCB1A//MLXIPL//POLK//TGOLN2//MYO16//BCL2//NR3C1//NIFK//UHMK1//TP63//MAFK//RB1//FMR1//PRKACA//SNX27//SEPT4//MAPKAPK2//KLHL8//MAU2//NQO2//RGD1307554//MYRF//ASF1A//GID8//CLSPN//ZFP46//TARDBP//NMNAT1//SENP6//MAML1//MSL1//EZH1//DCAF7//ETS2//PBX1//MED28//KLF12//RPGRIP1L//NFAT5//PRC1//EPB41L2//ELL2//M…
GO:0043233	organelle lumen	Cellular component	143	3769	574	18270	1.20764	0.00660965	0.108765	2.17982	0.249129	SOD2//POGLUT1//RAB33B//IGF2R//CAT//MICU1//GOLPH3//NCAPD2//LOC102556967//CUX1//RPS6KA2//SLC40A1//TESK2//ABCB1A//MLXIPL//POLK//TGOLN2//MYO16//BCL2//NR3C1//NIFK//UHMK1//TP63//MAFK//RB1//FMR1//PRKACA//SNX27//SEPT4//MAPKAPK2//KLHL8//MAU2//NQO2//RGD1307554//MYRF//ASF1A//GID8//CLSPN//ZFP46//TARDBP//NMNAT1//SENP6//MAML1//MSL1//EZH1//DCAF7//ETS2//PBX1//MED28//KLF12//RPGRIP1L//NFAT5//PRC1//EPB41L2//ELL2//M…
GO:0034703	cation channel complex	Cellular component	14	210	574	18270	2.12195	0.00672363	0.108765	2.1724	0.0243902	SHISA9//DLG4//GRIA3//SHISA7//OLFM1//CAMK2D//MICU1//KCND3//CACNB2//KCNK2//ABCC9//KCNQ3//LRRC55//SCN9A
GO:0044306	neuron projection terminus	Cellular component	14	210	574	18270	2.12195	0.00672363	0.108765	2.1724	0.0243902	KCNK2//DRD2//FMR1//SLC18A2//LOC100909840//P2RX2//GABRB3//GRIA3//SGIP1//STX6//PFN2//P2RX3//DLG4//SYT4
GO:0070161	anchoring junction	Cellular component	27	516	574	18270	1.66548	0.00696779	0.110547	2.1569	0.0470383	CTNND2//PPP1R9B//TCHP//CDC42EP4//SHROOM2//PDLIM1//SORBS1//KIFC3//TLN2//ABCB1A//CD99L2//CAT//IGF2R//FHL1//ITGB5//SENP1//CLASP1//ARHGAP22//EPB41L2//VASP//AIF1L//TRIOBP//CBL//CORO1C//CD151//VIM//SH3KBP1
GO:0000421	autophagosome membrane	Cellular component	4	25	574	18270	5.09268	0.00721577	0.112321	2.14172	0.00696864	ULK1//ATG9A//ATG16L1//GABARAPL2
GO:0034702	ion channel complex	Cellular component	17	280	574	18270	1.93249	0.00756086	0.115513	2.12143	0.0296167	CHRNA5//SHISA9//DLG4//GRIA3//GABRB3//CLIC5//SHISA7//OLFM1//CAMK2D//MICU1//KCND3//SCN9A//CACNB2//KCNK2//ABCC9//KCNQ3//LRRC55
GO:0070062	extracellular exosome	Cellular component	104	2641	574	18270	1.25341	0.00788497	0.118275	2.1032	0.181185	LOC100909840//ACSL4//GNG10//DPP3//FCGR2A//ARF3//RTN3//ABCB1A//FCER2//PRSS8//PODXL//PROM2//CAT//CP//PKD1//SOD2//THRB//IGF2R//TMED7//CPD//PCMT1//PRKACA//COL12A1//ITGB5//AKR7A3//WNT9A//TOM1L1//VAT1//DDX5//MGC95210//HID1//CHMP6//CRKL//POGLUT1//ELFN1//MAPKAPK2//CREG1//GGACT//SEMA3G//NQO2//PGRMC1//LBP//PADI2//MAN1A2//PECAM1//PTPRJ//OLA1//VWA1//DIP2B//TSPAN3//RAP2C//PMM2//IGSF11//CLASP1//GPM6A//COL4A2//…
GO:0043231	intracellular membrane-bounded organelle	Cellular component	326	9464	574	18270	1.0964	0.00832745	0.119571	2.07949	0.567944	ACSL4//BRAF//BECN1//MPC1//BCL2//CAT//NR3C1//SOD2//MOBP//ABCC9//PRKACA//BRINP3//SARM1//SEPT4//VWA8//MRPL47//H6PD//RHOT1//PPTC7//TCHP//LIAS//RGD735029//BPHL//FECH//PLA2G15//MICU1//SPTLC2//RFK//CYP11B1//DDX6//CTPS2//MSRB3//PDF//GOLPH3//SECISBP2//RAB11A//SLC44A1//SLC27A1//COPB1//PCDHA4//RTN3//KCNK2//CYB5R4//ELOVL6//TMED7//UBXN8//AOC3//DLG4//MAN1A2//TMX4//EDEM1//TMEM97//TEX2//USP25//TOR1AIP2//ATP11A//…
GO:0045121	membrane raft	Cellular component	21	377	574	18270	1.77298	0.00840624	0.119571	2.0754	0.0365854	PRKACA//ADRA1B//IGF1R//KCND3//SLC27A1//CBL//CORO1C//LRP4//PRSS8//PODXL//PROM2//TNR//PECAM1//ATP2B3//KCNQ3//TRAF2//LCK//RFTN2//NPHS1//SORBS1//P2RX3
GO:0098857	membrane microdomain	Cellular component	21	377	574	18270	1.77298	0.00840624	0.119571	2.0754	0.0365854	PRSS8//PODXL//PROM2//TNR//PECAM1//ATP2B3//KCNQ3//TRAF2//LCK//RFTN2//CBL//NPHS1//SORBS1//P2RX3//PRKACA//ADRA1B//IGF1R//KCND3//SLC27A1//CORO1C//LRP4
GO:0005912	adherens junction	Cellular component	26	503	574	18270	1.64525	0.00929062	0.129911	2.03196	0.0452962	CDC42EP4//SHROOM2//PDLIM1//SORBS1//KIFC3//TLN2//ABCB1A//CD99L2//CAT//IGF2R//FHL1//ITGB5//SENP1//CLASP1//ARHGAP22//EPB41L2//VASP//AIF1L//TRIOBP//CBL//CORO1C//CD151//VIM//SH3KBP1//CTNND2//PPP1R9B
GO:0005578	proteinaceous extracellular matrix	Cellular component	18	311	574	18270	1.84221	0.00976059	0.134208	2.01052	0.0313589	VWA1//COL4A2//LAMC3//COL4A5//CD151//VEGFA//IGF1//ADAMTSL4//COL12A1//TNR//PTPRZ1//WNT9A//CHAD//OLFML2A//LRRC55//LINGO1//SFRP1//WNT4
GO:0031410	cytoplasmic vesicle	Cellular component	66	1578	574	18270	1.33126	0.0100912	0.136479	1.99606	0.114983	BECN1//STEAP3//TGOLN2//IGF2R//SNX27//TOM1L1//ATG9A//RAB19//HGS//GOLPH3//COPB1//CNST//SCAMP2//SCAMP4//RAB11A//NLGN3//DRD2//RAPGEF2//LCK//SH3KBP1//AOC3//RND2//TMEM127//PLEKHJ1//STX6//SLC31A2//AP1G1//RAP2C//ATP11A//YIPF5//IGF1//SYT4//RAB9B//SGIP1//SH3BP4//SLC30A5//THBS1//VEGFA//SLC40A1//SLC18A2//DLG4//SYNGR3//BRSK1//APBA1//ABCC9//PRKACA//LDLRAD4//MMD//TMED7//CLEC16A//CHMP6//CHMP7//TBC1D5//NDFIP1//TR…
GO:0097708	intracellular vesicle	Cellular component	66	1583	574	18270	1.32706	0.0107785	0.143424	1.96744	0.114983	BECN1//PROM2//DRD2//DMTN//DGKD//GABARAPL2//RAB11A//STEAP3//TGOLN2//IGF2R//SNX27//TOM1L1//ATG9A//RAB19//HGS//GOLPH3//COPB1//CNST//SCAMP2//SCAMP4//NLGN3//RAPGEF2//LCK//SH3KBP1//AOC3//RND2//TMEM127//PLEKHJ1//STX6//SLC31A2//AP1G1//RAP2C//ATP11A//YIPF5//SLC40A1//SLC18A2//DLG4//SYNGR3//BRSK1//SYT4//APBA1//IGF1//RAB9B//SGIP1//SH3BP4//SLC30A5//THBS1//VEGFA//ABCC9//PRKACA//LDLRAD4//MMD//TMED7//CLEC16A//CH…
GO:0033267	axon part	Cellular component	16	269	574	18270	1.89319	0.0112742	0.147638	1.94792	0.0278746	KCNQ3//CAMK2D//LOC100909840//P2RX2//GABRB3//FMR1//SLC18A2//GRIA3//SGIP1//STX6//PFN2//P2RX3//DLG4//GPM6A//OLFM1//AP3M1
GO:0005829	cytosol	Cellular component	123	3238	574	18270	1.20908	0.0118212	0.149303	1.92734	0.214286	APAF1//EVI5//LOC102556967//COPB1//BRAF//BECN1//DPP3//EIF4EBP1//SLC40A1//ABCB1A//MLXIPL//KIF11//USP15//AP1G1//TGOLN2//MYO16//BCL2//CAMK2D//CAT//NR3C1//CALCOCO1//TP63//FMR1//MAP1A//FHL1//NMBR//ROCK2//PCMT1//PRKACA//SNX27//AKR7A3//SKAP1//CLEC16A//TOM1L1//HID1//RECQL5//NQO2//HPCA//MYRF//RGS4//DLG4//TTF2//OLA1//ZFP46//SPATS2//RNF111//SENP6//DUSP7//RAP2C//PMM2//TMEM97//DCAF7//ETS2//USP25//FBXW8//TCHP//…
GO:0005776	autophagosome	Cellular component	7	79	574	18270	2.82031	0.0120163	0.149303	1.92023	0.0121951	ATG9A//ATG16L1//GABARAPL2//ULK1//BECN1//PIP4K2A//TBC1D5
GO:0005925	focal adhesion	Cellular component	21	390	574	18270	1.71388	0.0120188	0.149303	1.92014	0.0365854	ABCB1A//CD99L2//CAT//IGF2R//FHL1//ITGB5//SENP1//CLASP1//ARHGAP22//EPB41L2//TLN2//VASP//AIF1L//TRIOBP//CBL//CORO1C//PDLIM1//CD151//SORBS1//VIM//SH3KBP1
GO:0099568	cytoplasmic region	Cellular component	19	342	574	18270	1.76829	0.0121252	0.149303	1.91631	0.033101	NDFIP1//CLASP1//TRAF2//SHROOM2//FAM110C//ARHGEF9//ITPR2//EPB41L2//UHMK1//HPCA//DLG4//AP3M1//TCHP//FMR1//DMTN//MOBP//MED28//PPP1R9B//SEPT4
GO:0000151	ubiquitin ligase complex	Cellular component	17	296	574	18270	1.82803	0.012672	0.153741	1.89715	0.0296167	CACUL1//UBE2A//FBXW8//USP47//FBXL22//KLHL8//KLHL23//KLHL13//KLHL18//KLHL7//DCAF7//DCAF10//CRBN//RFWD2//TRAF2//ASB1//UBE2D2
GO:0030133	transport vesicle	Cellular component	18	321	574	18270	1.78482	0.0131791	0.157576	1.88011	0.0313589	TGOLN2//IGF2R//IGF1//SYT4//SLC40A1//SLC18A2//DLG4//SYNGR3//BRSK1//STX6//APBA1//DRD2//TMED7//SYPL2//CNST//SCAMP2//SCAMP4//RAB11A
GO:0005924	cell-substrate adherens junction	Cellular component	21	395	574	18270	1.69219	0.0137015	0.161482	1.86323	0.0365854	ABCB1A//CD99L2//CAT//IGF2R//FHL1//ITGB5//SENP1//CLASP1//ARHGAP22//EPB41L2//TLN2//VASP//AIF1L//TRIOBP//CBL//CORO1C//PDLIM1//CD151//SORBS1//VIM//SH3KBP1
GO:0005614	interstitial matrix	Cellular component	3	17	574	18270	5.61693	0.0151042	0.170698	1.8209	0.00522648	IGF1//VWA1//ADAMTSL4
GO:0005639	integral component of nuclear inner membrane	Cellular component	3	17	574	18270	5.61693	0.0151042	0.170698	1.8209	0.00522648	P2RX2//P2RX6//P2RX3
GO:0031229	intrinsic component of nuclear inner membrane	Cellular component	3	17	574	18270	5.61693	0.0151042	0.170698	1.8209	0.00522648	P2RX2//P2RX6//P2RX3
GO:0005856	cytoskeleton	Cellular component	74	1838	574	18270	1.28148	0.0153819	0.171487	1.81299	0.12892	DMTN//ABCB1A//CDC42EP4//ANKRD23//AIF1L//TRIOBP//CORO1C//PPP1R9B//CLIC5//AP1G1//SARM1//PRC1//ATXN7//RBM39//DLG4//LOC102556967//NOL9//MDN1//MOBP//MED28//SHROOM2//CLASP1//AFAP1L1//GAS7//DYNLL2//MYO16//PODXL//NR3C1//ROCK2//PXK//FAM110C//RPS6KA2//KIF11//RB1//FMR1//MAP1A//KIFC3//CEP57//DCX//SEPT4//VIM//LCK//RAB11A//ODF4//DDX6//SIPA1L3//SORBS1//PRKACA//RPGRIP1L//ATG16L1//CEP350//MAPKAPK2//OLA1//TCHP//ZF…
GO:0005634	nucleus	Cellular component	221	6248	574	18270	1.12584	0.015816	0.173271	1.8009	0.385017	NCAPD2//TBL1XR1//WDR5//KANSL1L//ATXN7L3//NIFK//UHMK1//GTF2H1//PML//CALCOCO1//TP63//THRB//MIXL1//ASF1A//UBE2A//POGZ//SMARCD2//KDM4A//HOXB5//KLF6//PROM2//TOR1AIP2//CHMP7//ELAVL4//P2RX2//P2RX6//P2RX3//IGF2R//LOC102556967//CUX1//RPS6KA2//SLC40A1//TESK2//ABCB1A//MLXIPL//POLK//TGOLN2//MYO16//BCL2//NR3C1//MAFK//RB1//FMR1//PRKACA//SNX27//SEPT4//MAPKAPK2//KLHL8//MAU2//NQO2//RGD1307554//MYRF//GID8//CLSPN//…
GO:0030055	cell-substrate junction	Cellular component	21	401	574	18270	1.66687	0.015962	0.173271	1.79691	0.0365854	SORBS1//ABCB1A//CD99L2//CAT//IGF2R//FHL1//ITGB5//SENP1//CLASP1//ARHGAP22//EPB41L2//TLN2//VASP//AIF1L//TRIOBP//CBL//CORO1C//PDLIM1//CD151//VIM//SH3KBP1
GO:0031226	intrinsic component of plasma membrane	Cellular component	51	1196	574	18270	1.35727	0.0162619	0.173581	1.78883	0.0888502	PRSS8//CP//P2RX2//PCDHA4//STEAP3//KCNK2//NLGN3//PROM2//ADRA1B//DRD2//GABRB3//P2RX6//ACVRL1//SLC18A2//HAS2//KCNH3//ATP2B3//KCNQ3//TSPAN3//SLC7A11//TSPAN18//NAGPA//PCDHA7//PCDHAC1//PCDHAC2//ICOSLG//FXYD6//CD151//KCND3//SLC6A19//PCDHB20//ZNRF3//APCDD1//TRABD2B//SCN9A//SLC21A4//P2RX3//SLC24A2//UPK2//CHRNA5//SORBS1//ABCC9//DLG4//LRRC55//SHISA9//GRIA3//TRAF2//ITGB5//SHISA7//OLFM1//PTPRZ1
GO:0044446	intracellular organelle part	Cellular component	253	7250	574	18270	1.11073	0.0164113	0.173581	1.78486	0.440767	SARM1//PML//HID1//ULK1//PROM2//TOR1AIP2//CHMP7//ELAVL4//IGF2R//CAT//MICU1//GOLPH3//CLASP1//TP63//MAU2//UBE2A//L3MBTL1//CCND2//NCAPD2//GTF2H1//LOC102556967//CUX1//RPS6KA2//SLC40A1//TESK2//ABCB1A//MLXIPL//POLK//TGOLN2//MYO16//BCL2//NR3C1//NIFK//UHMK1//MAFK//RB1//FMR1//PRKACA//SNX27//SEPT4//MAPKAPK2//KLHL8//NQO2//RGD1307554//MYRF//ASF1A//GID8//CLSPN//ZFP46//TARDBP//NMNAT1//SENP6//MAML1//MSL1//EZH1//…
GO:0080008	Cul4-RING E3 ubiquitin ligase complex	Cellular component	4	32	574	18270	3.97866	0.0172662	0.180312	1.7628	0.00696864	CRBN//RFWD2//DCAF7//DCAF10
GO:0044420	extracellular matrix component	Cellular component	9	126	574	18270	2.27352	0.0179779	0.185397	1.74526	0.0156794	VWA1//COL4A2//LAMC3//COL4A5//CD151//VEGFA//TNR//PTPRZ1//COL12A1
GO:0014069	postsynaptic density	Cellular component	15	261	574	18270	1.82927	0.0183664	0.185868	1.73598	0.0261324	DLG4//SHISA9//CTNND2//P2RX2//DRD2//NR3C1//FMR1//P2RX6//MAP1A//DGCR8//PGRMC1//GRIA3//DMTN//LRP4//PPP1R9B
GO:0044422	organelle part	Cellular component	260	7487	574	18270	1.10533	0.0184742	0.185868	1.73344	0.452962	CYP1A2//CLIC5//DLG4//TRAF2//ADRA1B//BCL2//SENP1//TMEM97//TNPO1//PML//CCND2//ACSL4//BECN1//CYP11B1//TRABD2B//ODF4//DDX6//MAP1A//PRKACA//RPGRIP1L//ATG16L1//WDR5//PROM2//DRD2//TACR1//SEPT4//TCHP//ABCC9//PPP1R12B//KY//FBXL22//PECAM1//ANKRD23//SYT4//AP3M1//GABRB3//ULK1//ZNRF2//CAMKV//SH3KBP1//MPC1//SOD2//MICU1//SLC27A1//COPB1//CUX1//RTN3//CAMK1G//NDFIP1//MAN1A2//EDEM1//RFWD2//NAA60//MGAT4A//GABARAPL2/…
GO:0098791	Golgi subcompartment	Cellular component	27	560	574	18270	1.53463	0.0187349	0.186221	1.72735	0.0470383	COPB1//CUX1//RTN3//CAMK1G//NDFIP1//MAN1A2//EDEM1//RFWD2//NAA60//MGAT4A//GABARAPL2//GOLPH3//TOM1L1//BECN1//AP1G1//TGOLN2//SYT17//IGF2R//CPD//PLEKHJ1//ATG9A//CNST//STX6//RAB11A//HID1//SCAMP2//YIPF5
GO:0005887	integral component of plasma membrane	Cellular component	48	1125	574	18270	1.35805	0.0192298	0.188864	1.71602	0.0836237	SCN9A//CHRNA5//SORBS1//KCNK2//ABCC9//DLG4//KCNQ3//LRRC55//KCND3//SHISA9//GRIA3//TRAF2//UPK2//NLGN3//ITGB5//SHISA7//OLFM1//P2RX2//PCDHA4//STEAP3//PROM2//ADRA1B//DRD2//GABRB3//P2RX6//ACVRL1//SLC18A2//HAS2//KCNH3//ATP2B3//TSPAN3//SLC7A11//TSPAN18//NAGPA//PCDHA7//PCDHAC1//PCDHAC2//ICOSLG//FXYD6//CD151//SLC6A19//PCDHB20//ZNRF3//APCDD1//TRABD2B//SLC21A4//P2RX3//SLC24A2
GO:0099572	postsynaptic specialization	Cellular component	15	263	574	18270	1.81536	0.0195289	0.189545	1.70932	0.0261324	SHISA9//CTNND2//P2RX2//DRD2//NR3C1//FMR1//P2RX6//MAP1A//DGCR8//PGRMC1//DLG4//GRIA3//DMTN//LRP4//PPP1R9B
GO:1902495	transmembrane transporter complex	Cellular component	17	312	574	18270	1.73429	0.0201782	0.192598	1.69512	0.0296167	CHRNA5//SHISA9//DLG4//GRIA3//GABRB3//CLIC5//SHISA7//OLFM1//CAMK2D//MICU1//KCND3//SCN9A//CACNB2//KCNK2//ABCC9//KCNQ3//LRRC55
GO:0044453	nuclear membrane part	Cellular component	3	19	574	18270	5.02567	0.0205492	0.192598	1.6872	0.00522648	P2RX2//P2RX6//P2RX3
GO:0043679	axon terminus	Cellular component	12	195	574	18270	1.95872	0.0205738	0.192598	1.68668	0.0209059	LOC100909840//P2RX2//GABRB3//FMR1//SLC18A2//GRIA3//SGIP1//STX6//PFN2//P2RX3//KCNK2//DRD2
GO:0098793	presynapse	Cellular component	22	437	574	18270	1.60239	0.0207772	0.192598	1.68241	0.0383275	SLC40A1//SLC18A2//DLG4//SYNGR3//BRSK1//STX6//SYT4//APBA1//P2RX2//FMR1//KCTD12//LOC100909840//GABRB3//GRIA3//SGIP1//PFN2//P2RX3//KCNK2//DRD2//SYPL2//NRXN2//SYT17
GO:0001772	immunological synapse	Cellular component	4	34	574	18270	3.74462	0.0212037	0.193796	1.67359	0.00696864	SNX27//PTPRJ//LCK//DUSP3
GO:0032279	asymmetric synapse	Cellular component	15	266	574	18270	1.79488	0.0213763	0.193796	1.67007	0.0261324	SHISA9//CTNND2//P2RX2//DRD2//NR3C1//FMR1//P2RX6//MAP1A//DGCR8//PGRMC1//DLG4//GRIA3//DMTN//LRP4//PPP1R9B
GO:0044444	cytoplasmic part	Cellular component	269	7801	574	18270	1.09756	0.0226296	0.201188	1.64532	0.468641	BECN1//ULK1//ATG9A//ACSL4//BRAF//MPC1//BCL2//CAT//NR3C1//SOD2//MOBP//ABCC9//PRKACA//BRINP3//SARM1//SEPT4//VWA8//MRPL47//H6PD//RHOT1//PPTC7//TCHP//LIAS//RGD735029//BPHL//FECH//PLA2G15//MICU1//SPTLC2//RFK//CYP11B1//DDX6//CTPS2//MSRB3//PDF//GOLPH3//SECISBP2//RAB11A//SLC44A1//SLC27A1//EVI5//LOC102556967//COPB1//DPP3//EIF4EBP1//SLC40A1//ABCB1A//MLXIPL//KIF11//USP15//AP1G1//TGOLN2//MYO16//CAMK2D//CALCO…
GO:0098984	neuron to neuron synapse	Cellular component	15	268	574	18270	1.78149	0.0226794	0.201188	1.64437	0.0261324	GRIA3//SHISA9//CTNND2//P2RX2//DRD2//NR3C1//FMR1//P2RX6//MAP1A//DGCR8//PGRMC1//DLG4//DMTN//LRP4//PPP1R9B
GO:0008328	ionotropic glutamate receptor complex	Cellular component	5	52	574	18270	3.06051	0.0232375	0.203946	1.63381	0.0087108	SHISA9//DLG4//GRIA3//SHISA7//OLFM1
GO:1990351	transporter complex	Cellular component	17	318	574	18270	1.70156	0.0237364	0.206132	1.62459	0.0296167	CHRNA5//SHISA9//DLG4//GRIA3//SHISA7//OLFM1//CAMK2D//MICU1//KCND3//GABRB3//CLIC5//SCN9A//CACNB2//KCNK2//ABCC9//KCNQ3//LRRC55
GO:0005938	cell cortex	Cellular component	15	270	574	18270	1.76829	0.0240414	0.206563	1.61904	0.0261324	EPB41L2//TCHP//CLASP1//DLG4//DMTN//MOBP//MED28//SHROOM2//PPP1R9B//SEPT4//NDFIP1//TRAF2//FAM110C//ARHGEF9//ITPR2
GO:0031012	extracellular matrix	Cellular component	25	521	574	18270	1.52732	0.0242868	0.206563	1.61463	0.043554	TNR//PTPRZ1//WNT9A//CHAD//OLFML2A//VWA1//ADAMTSL4//LRRC55//LINGO1//SFRP1//WNT4//IGF1//COL4A2//LAMC3//COL4A5//CD151//VEGFA//COL12A1//SDC3//DDX5//MMP20//THBS1//LMCD1//BCAM//VIM
GO:0044431	Golgi apparatus part	Cellular component	29	627	574	18270	1.47217	0.0249268	0.209843	1.60333	0.0505226	COPB1//CUX1//RTN3//CAMK1G//NDFIP1//MAN1A2//EDEM1//RFWD2//NAA60//MGAT4A//GABARAPL2//GOLPH3//RAB33B//HID1//YIPF5//STX6//SCAMP2//TGOLN2//IGF2R//TMED7//TOM1L1//BECN1//AP1G1//SYT17//CPD//PLEKHJ1//ATG9A//CNST//RAB11A
GO:0098878	neurotransmitter receptor complex	Cellular component	5	54	574	18270	2.94715	0.0268829	0.219303	1.57052	0.0087108	SHISA9//DLG4//GRIA3//SHISA7//OLFM1
GO:0044421	extracellular region part	Cellular component	136	3723	574	18270	1.16271	0.027048	0.219303	1.56786	0.236934	THBS1//PRSS8//PODXL//CAT//CP//IGF1//REN//SERPINA3N//IGF2R//INHBB//CPD//PCMT1//PTPRZ1//COL12A1//WNT9A//CREG1//SEMA3G//SIPA1L3//LBP//AOC3//PECAM1//VWA1//COL4A2//ADAMTSL4//LRRC55//SOGA1//RSPO1//LINGO1//PLA2G15//GLA//PCDHA7//PCDHAC1//LMCD1//CXCL13//VASH1//ADAM12//ATRN//VEGFA//ENPP2//SFRP1//WNT4//OLFM1//PGF//SDC3//DDX5//MMP20//BCAM//VIM//PRKACA//TNR//CHAD//OLFML2A//ATP2B3//GPM6A//LAMC3//COL4A5//CD151/…
GO:0000932	P-body	Cellular component	6	73	574	18270	2.6161	0.0270695	0.219303	1.56752	0.010453	CNOT7//EDC3//LSM14A//CNOT8//DDX6//RC3H1
GO:0000792	heterochromatin	Cellular component	7	93	574	18270	2.39575	0.0271138	0.219303	1.56681	0.0121951	KDM4A//UBE2A//SUV39H1//RGD1565692//CBX6//PML//DDX6
GO:0005901	caveola	Cellular component	7	94	574	18270	2.37026	0.0285341	0.226805	1.54464	0.0121951	CBL//CORO1C//LRP4//ADRA1B//IGF1R//KCND3//SLC27A1
GO:0044853	plasma membrane raft	Cellular component	8	115	574	18270	2.21421	0.0286097	0.226805	1.54349	0.0139373	ADRA1B//IGF1R//KCND3//SLC27A1//CBL//CORO1C//LRP4//PRKACA
GO:0043235	receptor complex	Cellular component	17	327	574	18270	1.65473	0.0299386	0.226805	1.52377	0.0296167	CHRNA5//SORBS1//SKAP1//TRAF2//GABRB3//ITGB5//SHISA9//DLG4//GRIA3//SHISA7//OLFM1//P2RX2//IGF1R//KCTD12//ITPR2//P2RX3//LRP4
GO:0031248	protein acetyltransferase complex	Cellular component	7	95	574	18270	2.34531	0.0300038	0.226805	1.52282	0.0121951	WDR5//KANSL1L//NAA15//ATXN7L3//POLE3//MSL1//MSL2
GO:1902493	acetyltransferase complex	Cellular component	7	95	574	18270	2.34531	0.0300038	0.226805	1.52282	0.0121951	WDR5//KANSL1L//ATXN7L3//POLE3//MSL1//MSL2//NAA15
GO:0060077	inhibitory synapse	Cellular component	3	22	574	18270	4.34035	0.0304754	0.226805	1.51605	0.00522648	NLGN3//GABRB3//IQSEC3
GO:0097386	glial cell projection	Cellular component	3	22	574	18270	4.34035	0.0304754	0.226805	1.51605	0.00522648	KCNK2//SYT4//FMR1
GO:0044463	cell projection part	Cellular component	49	1187	574	18270	1.31393	0.0305156	0.226805	1.51548	0.0853659	NGEF//FMR1//PTPRZ1//USP9X//ELAVL4//CBL//DCX//PPP1R9B//DMTN//P2RX2//DRD2//NR3C1//P2RX6//PRKACA//DLG4//GRIA3//GPM6A//P2RX3//APBA1//SYT4//HPCA//UHMK1//OLFM1//ABCB1A//PCMT1//SLC6A19//PODXL//PROM2//PTPRJ//SHISA9//AP3M1//KCNQ3//CAMK2D//LOC100909840//GABRB3//SLC18A2//SGIP1//STX6//PFN2//KCNK2//ODF4//DDX6//MAP1A//RPGRIP1L//ATG16L1//WDR5//TACR1//SEPT4//TCHP
GO:0120038	plasma membrane bounded cell projection part	Cellular component	49	1187	574	18270	1.31393	0.0305156	0.226805	1.51548	0.0853659	NGEF//FMR1//PTPRZ1//USP9X//ELAVL4//CBL//DCX//PPP1R9B//DMTN//P2RX2//DRD2//NR3C1//P2RX6//PRKACA//DLG4//GRIA3//GPM6A//P2RX3//APBA1//SYT4//HPCA//UHMK1//OLFM1//ABCB1A//PCMT1//SLC6A19//PODXL//PROM2//PTPRJ//AP3M1//KCNQ3//CAMK2D//LOC100909840//GABRB3//SLC18A2//SGIP1//STX6//PFN2//KCNK2//ODF4//DDX6//MAP1A//RPGRIP1L//ATG16L1//WDR5//TACR1//SEPT4//TCHP//SHISA9
GO:0044448	cell cortex part	Cellular component	10	162	574	18270	1.96477	0.0321477	0.236802	1.49285	0.0174216	DLG4//DMTN//SEPT4//EPB41L2//MOBP//MED28//SHROOM2//PPP1R9B//CLASP1//TCHP
GO:0031312	extrinsic component of organelle membrane	Cellular component	4	39	574	18270	3.26454	0.0332929	0.238486	1.47765	0.00696864	SARM1//PML//HID1//ULK1
GO:1902562	H4 histone acetyltransferase complex	Cellular component	4	39	574	18270	3.26454	0.0332929	0.238486	1.47765	0.00696864	POLE3//WDR5//MSL1//MSL2
GO:0031301	integral component of organelle membrane	Cellular component	10	163	574	18270	1.95272	0.0333297	0.238486	1.47717	0.0174216	P2RX2//P2RX6//P2RX3//CUX1//SYPL2//STX6//MICU1//MPC1//RHOT1//TRABD2B
GO:0005774	vacuolar membrane	Cellular component	15	282	574	18270	1.69305	0.0335326	0.238486	1.47453	0.0261324	ATG9A//ATG16L1//GABARAPL2//AP3M1//CP//MMD//ATP11A//TLDC1//ZFYVE26//SZT2//SPNS3//TREML4//CLEC16A//ULK1//CDIP1
GO:0030863	cortical cytoskeleton	Cellular component	7	98	574	18270	2.27352	0.0347163	0.244794	1.45947	0.0121951	MOBP//MED28//SHROOM2//PPP1R9B//CLASP1//DLG4//DMTN
GO:0016328	lateral plasma membrane	Cellular component	5	58	574	18270	2.7439	0.0352167	0.246218	1.45325	0.0087108	DRD2//PKD1//PRICKLE2//CORO1C//VANGL1
GO:0005783	endoplasmic reticulum	Cellular component	58	1456	574	18270	1.26792	0.0361132	0.250365	1.44233	0.101045	FMR1//TP63//TMEM97//SLC7A11//P2RX3//CAMK2D//THBS1//ITPR2//POGLUT1//BECN1//RTN3//KCNK2//BCL2//CYP1A2//TMED7//PTDSS2//TOR1AIP2//PIGN//YIPF5//SPTLC3//SPTLC2//ELOVL6//UBXN8//EDEM1//CYP11B1//PGRMC1//PML//KCND3//TRAF2//ACSL4//COPB1//PCDHA4//CYB5R4//CAT//BRINP3//AOC3//DLG4//MAN1A2//TMX4//TEX2//USP25//ATP11A//SEC63//TMTC3//FKTN//LCLAT1//SCARA3//PCDHA2//AGPAT1//TRAPPC2//RGD1559459//VASH1//GPR85//MSRB3//TR…
GO:0005768	endosome	Cellular component	31	703	574	18270	1.40357	0.0367089	0.252374	1.43523	0.054007	IGF2R//SNX27//AOC3//RND2//TMEM127//PLEKHJ1//HGS//STX6//SLC31A2//RAPGEF2//ATG9A//AP1G1//RAP2C//ATP11A//RAB11A//STEAP3//LDLRAD4//MMD//CLEC16A//SCAMP2//CHMP6//CHMP7//BECN1//TOM1L1//NDFIP1//TBC1D5//TREML4//CDIP1//TGOLN2//RAB19//GOLPH3
GO:0000815	ESCRT III complex	Cellular component	2	10	574	18270	6.36585	0.0375162	0.253696	1.42578	0.00348432	CHMP6//CHMP7
GO:0106003	amyloid-beta complex	Cellular component	2	10	574	18270	6.36585	0.0375162	0.253696	1.42578	0.00348432	PGRMC1//FZD4
GO:0030315	T-tubule	Cellular component	5	60	574	18270	2.65244	0.0399191	0.26775	1.39882	0.0087108	CACNB2//ADRA1B//CAMK2D//ABCC9//IGF1R
GO:0036452	ESCRT complex	Cellular component	3	25	574	18270	3.81951	0.0424887	0.282687	1.37173	0.00522648	CHMP6//CHMP7//HGS
GO:0044437	vacuolar part	Cellular component	15	293	574	18270	1.62948	0.044402	0.29178	1.3526	0.0261324	CDIP1//ULK1//ATG9A//ATG16L1//GABARAPL2//AP3M1//CP//MMD//ATP11A//TLDC1//ZFYVE26//SZT2//SPNS3//TREML4//CLEC16A
GO:0002178	palmitoyltransferase complex	Cellular component	2	11	574	18270	5.78714	0.0449164	0.29178	1.34759	0.00348432	SPTLC3//SPTLC2
GO:0030122	AP-2 adaptor complex	Cellular component	2	11	574	18270	5.78714	0.0449164	0.29178	1.34759	0.00348432	SGIP1//TBC1D5
GO:0000123	histone acetyltransferase complex	Cellular component	6	83	574	18270	2.30091	0.0463893	0.298993	1.33358	0.010453	ATXN7L3//POLE3//WDR5//MSL1//MSL2//KANSL1L
GO:0043234	protein complex	Cellular component	116	3193	574	18270	1.15634	0.046865	0.299718	1.32915	0.202091	CCND2//GTF2H1//CLASP1//NCAPD2//AFAP1L1//PKD1//MAML1//LOC100911854//THBS1//MLXIPL//TP63//RB1//ARNT2//CREG1//PBX1//SNAI3//E2F8//NAA15//E2F7//PDLIM1//POLE3//WDR5//PSME4//MAP1A//CAMK1G//SUPT6H//ELL2//NCKIPSD//EPB41L2//DYNLL2//MYO16//MED28//TRAPPC2//CNOT7//CNOT8//SEPT4//CBX6//BCOR//SHROOM2//ZFP609//ULK1//MAU2//FMR1//APAF1//SZT2//DGCR8//DDX5//SNX27//ATXN7L3//MSL1//MSL2//UHMK1//TRAF2//TCHP//PGRMC1//FZD4…
GO:0019898	extrinsic component of membrane	Cellular component	14	272	574	18270	1.63827	0.0490639	0.311367	1.30924	0.0243902	PRSS8//FMR1//DLG4//LCK//BLK//SARM1//PML//HID1//ULK1//GNG10//GNG2//BECN1//HPCA//MTMR3
