# Supplementary material for: Abnormal expression of rno_circRNA_014900 and rno_circRNA_005442 induced by ketamine in the rat hippocampus
Source: BMC Psychiatry. 2020 Jan 2;20:1. doi: 10.1186/s12888-019-2374-2 (PMC6939336; doi:10.1186/s12888-019-2374-2)
Supplement: Supplementary file 6 — Additional file 6. CC results for circRNA005442. The detailed list of the genes identified as regulated by the circRNA005442, CC: cellular component. [file 12888_2019_2374_MOESM6_ESM.xls]

## Sheet: CC
#Column "GO.ID" stands for the ID of gene ontology term
#Column "Term" stands for the name of gene ontology term
#Column "Ontology" stands for the ontology of GOID belongs to
#Column "Count" stands for the number of DE genes associated with the listed GOID
#Column "Pop.Hits" stands for the number of background population genes associated with the listed GOID
#Column "List.Total" stands for the total number of DE genes
#Column "Pop.Total" stands for the total number of background population genes
#Column "Fold.Enrichment" stands for the Fold Enrichment value of the GOID, it equals (Count/Pop.Hits)/(List.Total/Pop.Total)
#Column "Pvalue" stands for the significance testing value of the GOID
#Column "FDR" stands for the false discovery rate of the GOID, using Benjamini & Hochberg (1995) method
#Column "Enrichment.Score" stands for the Enrichment Score value of the GOID, it equals (-log10(Pvalue))
#Column "Gene.Ratio" stands for the Gene Ratio value genes associated with the GOID, it equals (Count/List.Total)
#Column "GENES" stands for the DE genes associated with the GOID
GO.ID	Term	Ontology	Count	Pop.Hits	List.Total	Pop.Total	Fold.Enrichment	Pvalue	FDR	Enrichment.Score	Gene.Ratio	GENES
GO:0043227	membrane-bounded organelle	Cellular component	228	11116	311	18270	1.20494	2.18069e-06	0.00179907	5.66141	0.733119	LIPA//IGF1R//VPS29//ATP8A1//TGFBR1//SREBF2//RAB11FIP4//PDXDC1//EAF1//CASZ1//RTCB//ZDHHC17//MEF2C//SDCBP//DHRS9//WDFY2//EPS8//SLC12A3//PAFAH1B1//NR3C1//SLC25A5//NPTX1//TMEM135//NACC2//SLC8A1//PPTC7//TFCP2L1//MTUS1//ADO//RAP1GDS1//ELK1//GRAMD4//TRAK1//AKAP10//ABCE1//ELK3//NADK2//SPTLC2//RFK//NDRG4//TOMM6//GATM//SLC44A1//RPL27A//HTT//MAN1A1//SSR2//SLC39A13//TMEM97//G6PC3//SEZ6L2//EPHA4//SSR1//ZDHHC6…
GO:0043226	organelle	Cellular component	241	12064	311	18270	1.17356	5.90707e-06	0.00243666	5.22863	0.77492	NEK8//CCSAP//TSGA10//TSSK1B//PAFAH1B1//LIPA//IGF1R//VPS29//ATP8A1//TGFBR1//SREBF2//RAB11FIP4//PDXDC1//EAF1//CASZ1//RTCB//ZDHHC17//MEF2C//SDCBP//WDFY2//EPS8//SLC12A3//GPM6A//MYLK2//NR3C1//NEFM//MAP1A//BSN//HTT//GRIA3//TMEM108//EPHA4//DBN1//LRP4//SLC25A5//NPTX1//TMEM135//NACC2//SLC8A1//PPTC7//TFCP2L1//MTUS1//ADO//RAP1GDS1//ELK1//GRAMD4//TRAK1//AKAP10//ABCE1//ELK3//NADK2//SPTLC2//RFK//NDRG4//TOMM6//…
GO:0005622	intracellular	Cellular component	255	13041	311	18270	1.1487	8.93387e-06	0.00245681	5.04896	0.819936	JADE1//MAN2A1//MAN1A1//SLC39A13//SREBF2//GALNT13//EMP2//ZDHHC17//B3GALT2//SMURF2//TOPORS//RPL27A//CYLD//TSEN54//RAD21//PAFAH1B1//TRAPPC8//NUP160//SMC6//HMBOX1//DDB1//KLF4//TP63//STAG2//H2AFZ//SP1//THRB//SMAD3//NACC2//SMARCE1//RBBP4//TCF7L2//LATS2//LIPA//YBX2//TFCP2L1//CHD1//ZFP385B//TSSK2//NEFM//SYNM//MLPH//MYH10//ATG14//CCSAP//TMEM97//TMEM150C//DTX3L//LGMN//NR3C1//SLC25A5//NPTX1//TMEM135//SLC8A1…
GO:0044456	synapse part	Cellular component	31	804	311	18270	2.26508	1.98728e-05	0.00395927	4.70174	0.0996785	MYLK2//CTTNBP2//SV2C//SLC5A7//GRIA3//RIMS2//BSN//HTT//NT5E//LRP4//SYT3//MEF2C//ZDHHC17//F2R//SLC8A1//PRR7//LRRTM2//DBN1//ADCYAP1//CPLX1//ELK1//EPHA4//MOB4//NR3C1//GPM6A//ARF4//MYH10//NEFM//MAP1A//TMEM108//EPS8
GO:0044424	intracellular part	Cellular component	247	12616	311	18270	1.15015	2.39956e-05	0.00395927	4.61987	0.794212	SMURF2//TOPORS//YBX2//DAG1//KLF4//SLC9A3R2//MYLK2//MOB4//NR3C1//NGEF//TP63//SP1//WNT3//MAP1A//TSGA10//SMAD3//NR3C2//IGF1R//NPTX1//NEK8//TSSK1B//HECW1//HTT//TGM6//OLA1//AREL1//MKNK2//SREBF2//RAP2C//PLXDC1//IGF2BP2//BACH1//TSSK2//TNPO2//TFCP2L1//APBB2//WDFY2//HMBOX1//SLC39A14//MTUS1//CHD1//UBA2//TNPO1//CPEB3//JADE1//ALPK1//TTBK2//ZHX3//GPR155//PRICKLE2//PREX2//RASGRP3//PAPOLA//ELK1//HCFC2//DESI1//T…
GO:0097458	neuron part	Cellular component	51	1678	311	18270	1.78549	3.27824e-05	0.00408453	4.48436	0.163987	MAP1A//MYLK2//CTTNBP2//SV2C//SLC5A7//NR3C1//NEFM//BSN//HTT//GRIA3//TMEM108//EPS8//EPHA4//DBN1//LRP4//TP63//TSGA10//IGF1R//NPTX1//GPM6A//CPEB3//MYH10//PAFAH1B1//NGEF//SNX18//TOPORS//SLC9A3R2//RIMS2//ZDHHC17//MOB4//CACNA1D//PLXDC1//SEZ6L2//ELK1//ADNP//CPLX1//BMPR1A//SLC8A1//SYNM//SMARCE1//SYT3//CCSAP//SLC12A6//CNTNAP1//SREBF2//TRAK1//MLPH//ROBO2//DAG1//ADCYAP1//ARF4
GO:0043005	neuron projection	Cellular component	44	1371	311	18270	1.88536	3.46566e-05	0.00408453	4.46021	0.141479	NEFM//IGF1R//BSN//HTT//TMEM108//CCSAP//EPHA4//ADNP//SLC12A6//MYH10//PAFAH1B1//CNTNAP1//SLC5A7//MYLK2//TP63//GRIA3//CACNA1D//SREBF2//PLXDC1//CPEB3//ELK1//TRAK1//MLPH//CPLX1//BMPR1A//LRP4//NGEF//SNX18//EPS8//DBN1//SLC9A3R2//MOB4//NR3C1//CTTNBP2//SLC8A1//GPM6A//ARF4//MAP1A//TOPORS//ROBO2//DAG1//ADCYAP1//TSGA10//NPTX1
GO:0098794	postsynapse	Cellular component	22	493	311	18270	2.62152	4.06427e-05	0.00419128	4.39102	0.0707395	MYLK2//MOB4//NR3C1//CTTNBP2//GRIA3//SLC8A1//GPM6A//EPHA4//ARF4//MYH10//DBN1//F2R//PRR7//LRRTM2//NEFM//MAP1A//BSN//HTT//TMEM108//EPS8//LRP4//MEF2C
GO:0045202	synapse	Cellular component	34	965	311	18270	2.06981	4.88312e-05	0.00447619	4.3113	0.109325	NEFM//F2R//EPHA4//MYH10//LRP4//SLC5A7//BSN//LRRTM2//DBN1//RIMS2//GRIA3//MYLK2//NR3C1//MAP1A//HTT//TMEM108//EPS8//CTTNBP2//SV2C//ZDHHC17//ADCYAP1//CPLX1//MOB4//SLC8A1//GPM6A//ARF4//ELK1//PRR7//NT5E//SYT3//MEF2C//DAG1//CPEB3//SHISA7
GO:0030425	dendrite	Cellular component	26	657	311	18270	2.3248	6.22091e-05	0.00503472	4.20615	0.0836013	CACNA1D//MYLK2//MOB4//NR3C1//CTTNBP2//GRIA3//SLC8A1//GPM6A//EPHA4//ARF4//MYH10//DBN1//CPEB3//TP63//BSN//HTT//SREBF2//PLXDC1//ELK1//TRAK1//MLPH//ADNP//CPLX1//BMPR1A//LRP4//SLC5A7
GO:0012505	endomembrane system	Cellular component	87	3471	311	18270	1.47246	6.71296e-05	0.00503472	4.17309	0.279743	ATP8A1//RPL27A//HTT//MAN1A1//SSR2//SLC39A13//SREBF2//TMEM97//G6PC3//SEZ6L2//RAP1GDS1//EPHA4//SSR1//ZDHHC6//ATP11B//RCN1//TMEM189//ALG9//RTCB//AKAP6//PAFAH1B1//IGF2R//SYT3//VPS29//TGFBR1//RAB11FIP4//KIF16B//STEAP2//DGKH//GORASP2//MOB4//TP63//MAN2A1//PDXDC1//ERCC6//MTUS1//ASH1L//EMP2//ZDHHC17//GNPNAT1//ARF4//NPTX1//TMEM168//VLDLR//F2R//TMEM108//WDFY2//TRAK1//DTX3L//RHOB//SLC5A7//LGMN//SLC30A4//RAP2…
GO:0005768	endosome	Cellular component	27	703	311	18270	2.25625	7.42855e-05	0.00510713	4.1291	0.0868167	IGF2R//F2R//VPS29//TMEM108//WDFY2//KIF16B//STEAP2//TRAK1//DTX3L//RHOB//SLC5A7//HTT//GNPNAT1//LGMN//SLC30A4//RAP2C//ATP11B//SLC9A9//EPHA4//ARL8B//FZD7//RAB11FIP4//CHMP5//PIP5K1C//SYT3//TGFBR1//DGKH
GO:0120025	plasma membrane bounded cell projection	Cellular component	57	2037	311	18270	1.64385	0.000106754	0.00677478	3.97162	0.18328	MEFV//GAS7//PIP5K1C//NEK8//CCSAP//NR3C1//NEFM//TP63//TSGA10//IGF1R//NPTX1//GPM6A//CPEB3//MYH10//PAFAH1B1//DAG1//PDXP//DBN1//SCN7A//TSSK1B//BSN//HTT//TMEM108//EPHA4//ADNP//SLC12A6//CNTNAP1//SLC5A7//MYLK2//GRIA3//CACNA1D//SREBF2//PLXDC1//ELK1//TRAK1//MLPH//CPLX1//BMPR1A//LRP4//SLC9A3R2//EPS8//MOB4//CTTNBP2//SLC8A1//ARF4//NGEF//SNX18//MAP1A//TOPORS//ATG14//ROBO2//NDRG4//TTBK2//TMEM231//JADE1//CYLD//…
GO:0005737	cytoplasm	Cellular component	200	9851	311	18270	1.19269	0.000116405	0.00685955	3.93403	0.643087	CTTNBP2//EPS8//MYH10//DBN1//PAFAH1B1//PHLDB2//BSN//TRAK1//AKAP6//HTT//MAN2A1//MAN1A1//SLC39A13//SREBF2//GALNT13//EMP2//ZDHHC17//B3GALT2//RPL27A//CYLD//TRAPPC8//TOPORS//TSSK2//LIPA//TMEM97//TMEM150C//DTX3L//LGMN//NR3C1//SLC25A5//NPTX1//TMEM135//NACC2//SLC8A1//PPTC7//TFCP2L1//MTUS1//ADO//RAP1GDS1//ELK1//GRAMD4//AKAP10//ABCE1//ELK3//NADK2//SPTLC2//RFK//NDRG4//TOMM6//GATM//SLC44A1//MOB4//ADCYAP1//TP6…
GO:0098590	plasma membrane region	Cellular component	33	990	311	18270	1.9582	0.000179624	0.00983264	3.74564	0.106109	DAG1//TGFBR1//SLC8A1//SLC41A1//NDRG4//SLC12A6//SLC9A3R2//SCNN1G//CACNA1D//EMP2//SLC12A3//SLC5A7//PRICKLE2//BSN//HTT//NT5E//LRP4//PDXP//EPS8//PIP5K1C//ARF4//TMEM231//F2R//IGF1R//AKAP6//BMPR1A//RIMS2//ZDHHC17//GRIA3//PRR7//LRRTM2//DBN1//ROBO2
GO:0042995	cell projection	Cellular component	57	2082	311	18270	1.60832	0.000190694	0.00983264	3.71966	0.18328	MEFV//GAS7//PIP5K1C//NEK8//CCSAP//NR3C1//NEFM//TP63//TSGA10//IGF1R//NPTX1//GPM6A//CPEB3//MYH10//PAFAH1B1//DAG1//PDXP//DBN1//SCN7A//TSSK1B//BSN//HTT//TMEM108//EPHA4//ADNP//SLC12A6//CNTNAP1//SLC5A7//MYLK2//GRIA3//CACNA1D//SREBF2//PLXDC1//ELK1//TRAK1//MLPH//CPLX1//BMPR1A//LRP4//SLC9A3R2//EPS8//MOB4//CTTNBP2//SLC8A1//ARF4//NGEF//SNX18//MAP1A//TOPORS//ATG14//ROBO2//NDRG4//TTBK2//TMEM231//JADE1//CYLD//…
GO:0036477	somatodendritic compartment	Cellular component	32	955	311	18270	1.96845	0.000205779	0.00998635	3.6866	0.102894	MYLK2//TP63//BSN//HTT//GRIA3//CACNA1D//SREBF2//PLXDC1//CPEB3//ELK1//TRAK1//EPHA4//MLPH//ADNP//CPLX1//BMPR1A//LRP4//SLC5A7//MOB4//IGF1R//GPM6A//SEZ6L2//SNX18//MYH10//DBN1//PAFAH1B1//NR3C1//CTTNBP2//SLC8A1//ARF4//NEFM//TMEM108
GO:0031982	vesicle	Cellular component	92	3859	311	18270	1.40053	0.000246045	0.0107224	3.60899	0.29582	GPM6A//SDCBP//TRAPPC8//HTT//SNX18//EMP2//GGNBP2//MEFV//SLC30A4//LOC100125364//DAG1//SLC9A3R2//RIMS2//SCNN1G//THRB//LIPA//IGF2R//SLC25A5//MAN2A1//VPS29//CREG1//IGFBP7//ATP8A1//FUCA2//GANAB//MAN1A1//OLA1//CHMP5//VWA1//RAP2C//TNPO1//SEMA5A//PPM1L//ASH1L//RAP1GDS1//GPR155//EPS8//DAAM2//ACTR1B//MLPH//MCF2//MOB1B//GOLGA7//GINM1//UBE2M//RRAS2//SLC5A9//SRSF2//SLAMF6//ARL8B//SLC12A3//NT5E//H2AFZ//LGMN//RH…
GO:0030424	axon	Cellular component	22	561	311	18270	2.30376	0.000260572	0.0107224	3.58407	0.0707395	ROBO2//DAG1//CNTNAP1//MYLK2//ADCYAP1//GRIA3//CPLX1//GPM6A//TRAK1//EPHA4//DBN1//BSN//PAFAH1B1//NEFM//IGF1R//HTT//TMEM108//CCSAP//ADNP//SLC12A6//MYH10//SLC5A7
GO:0044463	cell projection part	Cellular component	37	1187	311	18270	1.83117	0.000272933	0.0107224	3.56394	0.118971	NGEF//SNX18//EPS8//MYH10//DBN1//PAFAH1B1//NDRG4//MYLK2//MOB4//NR3C1//CTTNBP2//GRIA3//SLC8A1//GPM6A//EPHA4//ARF4//BSN//HTT//TRAK1//ROBO2//PDXP//PIP5K1C//CACNA1D//TMEM231//DAG1//CNTNAP1//ADCYAP1//CPLX1//ELK1//MAP1A//ATG14//CCSAP//TOPORS//TTBK2//JADE1//CYLD//NEK8
GO:0120038	plasma membrane bounded cell projection part	Cellular component	37	1187	311	18270	1.83117	0.000272933	0.0107224	3.56394	0.118971	NGEF//SNX18//EPS8//MYH10//DBN1//PAFAH1B1//NDRG4//MYLK2//MOB4//NR3C1//CTTNBP2//GRIA3//SLC8A1//GPM6A//EPHA4//ARF4//BSN//HTT//TRAK1//PDXP//PIP5K1C//TMEM231//ROBO2//DAG1//CNTNAP1//ADCYAP1//CPLX1//ELK1//MAP1A//ATG14//CCSAP//TTBK2//JADE1//CYLD//TOPORS//NEK8//CACNA1D
GO:0043197	dendritic spine	Cellular component	11	185	311	18270	3.493	0.000339907	0.0125714	3.46864	0.0353698	MYLK2//MOB4//NR3C1//CTTNBP2//GRIA3//SLC8A1//GPM6A//EPHA4//ARF4//MYH10//DBN1
GO:0043229	intracellular organelle	Cellular component	216	10980	311	18270	1.15566	0.000350477	0.0125714	3.45534	0.694534	LIPA//IGF1R//VPS29//ATP8A1//TGFBR1//SREBF2//RAB11FIP4//PDXDC1//EAF1//CASZ1//RTCB//ZDHHC17//MEF2C//SDCBP//NR3C1//SLC25A5//NPTX1//TMEM135//NACC2//SLC8A1//PPTC7//TFCP2L1//MTUS1//ADO//RAP1GDS1//ELK1//GRAMD4//TRAK1//AKAP10//ABCE1//ELK3//NADK2//SPTLC2//RFK//NDRG4//TOMM6//GATM//SLC44A1//RPL27A//HTT//MAN1A1//SSR2//SLC39A13//TMEM97//G6PC3//SEZ6L2//EPHA4//SSR1//ZDHHC6//ATP11B//RCN1//TMEM189//ALG9//DAG1//KL…
GO:0044309	neuron spine	Cellular component	11	187	311	18270	3.45565	0.000372537	0.012806	3.42883	0.0353698	MYLK2//MOB4//NR3C1//CTTNBP2//GRIA3//SLC8A1//GPM6A//EPHA4//ARF4//MYH10//DBN1
GO:0033267	axon part	Cellular component	13	269	311	18270	2.83903	0.000742709	0.0236671	3.12918	0.0418006	ROBO2//DAG1//CNTNAP1//MYLK2//ADCYAP1//GRIA3//CPLX1//GPM6A//TRAK1//EPHA4//DBN1//BSN//PAFAH1B1
GO:0031410	cytoplasmic vesicle	Cellular component	44	1578	311	18270	1.63804	0.00078001	0.0236671	3.1079	0.141479	IGF2R//SYT3//VPS29//TGFBR1//RAB11FIP4//KIF16B//STEAP2//DGKH//NPTX1//TMEM168//BSN//F2R//TMEM108//WDFY2//TRAK1//DTX3L//RHOB//SLC5A7//HTT//GNPNAT1//LGMN//SLC30A4//RAP2C//ATP11B//SLC9A9//ATG14//SNX18//MLPH//SDCBP//MYLK2//CTTNBP2//SV2C//TSSK2//EPHA4//ARL8B//ZDHHC17//SREBF2//FZD7//CHMP5//PIP5K1C//TRAPPC8//EMP2//GGNBP2//MEFV
GO:0044853	plasma membrane raft	Cellular component	8	115	311	18270	4.08668	0.000788285	0.0236671	3.10332	0.0257235	F2R//IGF1R//TGFBR1//AKAP6//BMPR1A//LRP4//DAG1//SLC5A7
GO:0043231	intracellular membrane-bounded organelle	Cellular component	189	9464	311	18270	1.17318	0.000817866	0.0236671	3.08732	0.607717	NR3C1//SLC25A5//NPTX1//TMEM135//NACC2//SLC8A1//SREBF2//PPTC7//TFCP2L1//MTUS1//ADO//RAP1GDS1//ELK1//GRAMD4//TRAK1//AKAP10//ABCE1//ELK3//NADK2//SPTLC2//RFK//NDRG4//TOMM6//GATM//SLC44A1//ATP8A1//RPL27A//HTT//MAN1A1//SSR2//SLC39A13//TMEM97//G6PC3//SEZ6L2//EPHA4//SSR1//ZDHHC6//ATP11B//RCN1//TMEM189//ALG9//DAG1//KLF4//SLC9A3R2//MYLK2//ZFP91//TP63//SP1//THRB//IGF2R//NFIA//NKX2-1//SMAD3//NR3C2//VLDLR//IG…
GO:0097708	intracellular vesicle	Cellular component	44	1583	311	18270	1.63286	0.000831933	0.0236671	3.07991	0.141479	TRAPPC8//HTT//SNX18//EMP2//GGNBP2//MEFV//SLC30A4//IGF2R//SYT3//VPS29//TGFBR1//RAB11FIP4//KIF16B//STEAP2//DGKH//NPTX1//TMEM168//BSN//F2R//TMEM108//WDFY2//TRAK1//DTX3L//RHOB//SLC5A7//GNPNAT1//LGMN//RAP2C//ATP11B//SLC9A9//MYLK2//CTTNBP2//SV2C//ATG14//MLPH//SDCBP//TSSK2//EPHA4//ARL8B//ZDHHC17//SREBF2//FZD7//CHMP5//PIP5K1C
GO:0031594	neuromuscular junction	Cellular component	6	68	311	18270	5.18347	0.0010464	0.0287761	2.9803	0.0192926	NEFM//F2R//EPHA4//MYH10//LRP4//SLC5A7
GO:0005634	nucleus	Cellular component	132	6248	311	18270	1.24111	0.00139746	0.0371903	2.85466	0.424437	JADE1//TSEN54//RAD21//HMBOX1//DDB1//KLF4//TP63//SP1//THRB//SMAD3//NACC2//SMARCE1//RBBP4//H2AFZ//TCF7L2//LIPA//YBX2//TFCP2L1//CHD1//ZFP385B//RTCB//AKAP6//PAFAH1B1//IGF2R//NUP153//NUP160//DAG1//NAV2//NR3C1//SCNN1G//NFIA//NKX2-1//NR3C2//VEZF1//RBAK//ZMYND11//HTT//SLC8A1//HIVEP2//SREBF2//EAF1//ERCC6//UBA2//MIER3//ASH1L//ZHX3//CASZ1//SMC6//PAPOLA//ELK1//PIP5K1C//HCFC2//TOPORS//ELK3//PITPNC1//DTX3L//WD…
GO:0014069	postsynaptic density	Cellular component	12	261	311	18270	2.70096	0.00179226	0.0462068	2.7466	0.0385852	MYLK2//NR3C1//NEFM//MAP1A//BSN//HTT//GRIA3//TMEM108//EPS8//EPHA4//DBN1//LRP4
GO:0099572	postsynaptic specialization	Cellular component	12	263	311	18270	2.68042	0.00191007	0.0477517	2.71895	0.0385852	MYLK2//NR3C1//NEFM//MAP1A//BSN//HTT//GRIA3//TMEM108//EPS8//EPHA4//DBN1//LRP4
GO:0032279	asymmetric synapse	Cellular component	12	266	311	18270	2.65019	0.00209864	0.0509228	2.67806	0.0385852	MYLK2//NR3C1//NEFM//MAP1A//BSN//HTT//GRIA3//TMEM108//EPS8//EPHA4//DBN1//LRP4
GO:0098984	neuron to neuron synapse	Cellular component	12	268	311	18270	2.63042	0.00223262	0.052626	2.65119	0.0385852	GRIA3//DBN1//MYLK2//NR3C1//NEFM//MAP1A//BSN//HTT//TMEM108//EPS8//EPHA4//LRP4
GO:0005769	early endosome	Cellular component	12	272	311	18270	2.59173	0.00252159	0.0569354	2.59833	0.0385852	EPHA4//IGF2R//F2R//VPS29//TMEM108//WDFY2//KIF16B//STEAP2//TRAK1//DTX3L//RHOB//SLC5A7
GO:0044295	axonal growth cone	Cellular component	4	34	311	18270	6.91129	0.00255347	0.0569354	2.59287	0.0128617	GPM6A//TRAK1//EPHA4//DBN1
GO:0044422	organelle part	Cellular component	152	7487	311	18270	1.19265	0.00272236	0.0591038	2.56505	0.488746	DHRS9//SLC9A3R2//EPS8//PAFAH1B1//NUP153//TSGA10//TMEM97//TNPO2//TNPO1//AKAP6//SDCBP//TMEM135//GOLGA7//ATG14//MAP1A//CCSAP//TTBK2//TMEM231//JADE1//CYLD//TOPORS//NEK8//MEF2C//SLC8A1//CACNA1D//SYNPO2L//DAG1//SYNM//SYT3//HTT//SNX18//ZDHHC17//SMAD3//SLC25A5//GATM//MAN2A1//MAN1A1//SLC39A13//SREBF2//GALNT13//EMP2//B3GALT2//EPHA4//VPS29//CHMP5//TMEM108//PIP5K1C//RHOB//PCSK7//STEAP2//RTCB//IGF2R//BSN//RPL…
GO:0043025	neuronal cell body	Cellular component	22	677	311	18270	1.90903	0.00296154	0.0626479	2.52848	0.0707395	NEFM//GRIA3//EPHA4//SLC5A7//MYLK2//MOB4//IGF1R//BSN//HTT//CACNA1D//PLXDC1//GPM6A//SEZ6L2//SNX18//ELK1//ADNP//CPLX1//MYH10//BMPR1A//DBN1//LRP4//PAFAH1B1
GO:0034703	cation channel complex	Cellular component	10	210	311	18270	2.79743	0.00329074	0.0678714	2.48271	0.0321543	EPS8//GRIA3//SHISA7//AKAP6//SCNN1G//CACNB2//CACNA1D//KCNG1//CNTNAP1//SCN7A
GO:0030315	T-tubule	Cellular component	5	60	311	18270	4.8955	0.00351781	0.0707852	2.45373	0.0160772	CACNB2//CACNA1D//IGF1R//SLC8A1//AKAP6
GO:0044446	intracellular organelle part	Cellular component	147	7250	311	18270	1.19113	0.00368774	0.0724377	2.43324	0.472669	ATG14//RTCB//AKAP6//PAFAH1B1//IGF2R//GATM//NUP160//KLF4//TP63//STAG2//RAD21//H2AFZ//SMC6//TSEN54//NUP153//DAG1//NAV2//NR3C1//SCNN1G//SP1//NFIA//NKX2-1//SMAD3//NR3C2//VEZF1//RBAK//ZMYND11//HTT//SLC8A1//HIVEP2//SREBF2//SMARCE1//HMBOX1//EAF1//ERCC6//UBA2//MIER3//ASH1L//ZHX3//RBBP4//CASZ1//PAPOLA//ELK1//PIP5K1C//HCFC2//TOPORS//ELK3//PITPNC1//DTX3L//WDR26//MEF2C//ZRANB2//DDB1//TCF7L2//MBNL2//SDCBP//SL…
GO:0005901	caveola	Cellular component	6	94	311	18270	3.74974	0.00539456	0.102916	2.26804	0.0192926	LRP4//F2R//IGF1R//TGFBR1//AKAP6//BMPR1A
GO:0010008	endosome membrane	Cellular component	11	263	311	18270	2.45706	0.00558614	0.102916	2.25289	0.0353698	EPHA4//ARL8B//RHOB//SLC30A4//FZD7//RAP2C//RAB11FIP4//VPS29//CHMP5//TMEM108//PIP5K1C
GO:0005654	nucleoplasm	Cellular component	59	2506	311	18270	1.38309	0.00561362	0.102916	2.25076	0.189711	JADE1//NUDT21//EAF1//ERCC6//NACC2//RBBP4//THRB//MKNK2//HMBOX1//SMC6//TOPORS//NR3C1//SMURF2//SON//SYNPO2L//SRSF2//MEF2C//TADA2B//INTS2//FANCF//DAG1//KLF4//NAV2//TP63//SCNN1G//SP1//NFIA//NKX2-1//SMAD3//NR3C2//VEZF1//RBAK//ZMYND11//HTT//SLC8A1//HIVEP2//SREBF2//SMARCE1//UBA2//MIER3//ASH1L//ZHX3//CASZ1//PAPOLA//ELK1//PIP5K1C//HCFC2//RAD21//RTCB//ELK3//PITPNC1//DTX3L//WDR26//ZRANB2//DDB1//TCF7L2//MBNL2…
GO:0097060	synaptic membrane	Cellular component	12	302	311	18270	2.33428	0.00579849	0.103995	2.23668	0.0385852	RIMS2//ZDHHC17//F2R//GRIA3//SLC8A1//PRR7//LRRTM2//DBN1//BSN//HTT//NT5E//LRP4
GO:0005770	late endosome	Cellular component	9	194	311	18270	2.72533	0.00613134	0.10697	2.21244	0.0289389	ARL8B//RHOB//SLC30A4//IGF2R//F2R//VPS29//HTT//GNPNAT1//LGMN
GO:0044444	cytoplasmic part	Cellular component	155	7801	311	18270	1.16724	0.00622371	0.10697	2.20595	0.498392	TRAPPC8//NR3C1//SLC25A5//NPTX1//TMEM135//NACC2//SLC8A1//SREBF2//PPTC7//TFCP2L1//MTUS1//ADO//RAP1GDS1//ELK1//GRAMD4//TRAK1//AKAP10//ABCE1//ELK3//NADK2//SPTLC2//RFK//NDRG4//TOMM6//GATM//SLC44A1//MOB4//ADCYAP1//TP63//MAP1A//NUP153//SMAD3//VPS29//HECW1//RPL27A//XPO6//HTT//MAN1A1//OLA1//PIK3R2//CHMP5//AREL1//RAP2C//SAT1//TMEM97//IGF2BP2//BACH1//SLAIN2//SYNPO2L//PELI2//LATS2//HMBOX1//ERCC6//JADE1//TTBK…
GO:0032154	cleavage furrow	Cellular component	4	44	311	18270	5.34054	0.00654514	0.107995	2.18408	0.0128617	RAB11FIP4//RHOB//PDXP//MYH10
GO:0097610	cell surface furrow	Cellular component	4	44	311	18270	5.34054	0.00654514	0.107995	2.18408	0.0128617	RAB11FIP4//RHOB//PDXP//MYH10
GO:0030426	growth cone	Cellular component	9	201	311	18270	2.63042	0.00766759	0.124035	2.11534	0.0289389	GPM6A//TRAK1//EPHA4//DBN1//PAFAH1B1//NGEF//SNX18//EPS8//MYH10
GO:0044459	plasma membrane part	Cellular component	54	2291	311	18270	1.38467	0.00795417	0.126196	2.09941	0.173633	SCN7A//PIP5K1C//CACNB2//CACNA1D//KCNG1//CNTNAP1//DAG1//SCNN1G//CLPTM1//BMPR1A//PRICKLE2//IGF1R//SLC8A1//AKAP6//SLC24A2//SNX18//CYLD//NTNG1//F2R//PLXNA2//SLC39A14//STEAP2//IL17RA//EPHA4//TMEM150C//TSPAN31//SLC5A9//ZNRF3//SLC12A6//ACVR1//SLC5A7//PDXP//EPS8//ARF4//TGFBR1//SLC41A1//NDRG4//SLC9A3R2//EMP2//SLC12A3//BSN//HTT//NT5E//LRP4//SDCBP//ROBO2//TMEM231//RIMS2//ZDHHC17//GRIA3//PRR7//LRRTM2//DBN1//…
GO:0030427	site of polarized growth	Cellular component	9	206	311	18270	2.56657	0.00893331	0.137325	2.04899	0.0289389	NGEF//SNX18//EPS8//MYH10//DBN1//PAFAH1B1//GPM6A//TRAK1//EPHA4
GO:0044440	endosomal part	Cellular component	11	281	311	18270	2.29966	0.00898852	0.137325	2.04631	0.0353698	VPS29//CHMP5//TMEM108//PIP5K1C//RHOB//EPHA4//ARL8B//SLC30A4//FZD7//RAP2C//RAB11FIP4
GO:0031981	nuclear lumen	Cellular component	74	3361	311	18270	1.29343	0.0096034	0.140764	2.01757	0.237942	DAG1//KLF4//NAV2//NR3C1//TP63//SCNN1G//SP1//NFIA//NKX2-1//SMAD3//NR3C2//VEZF1//RBAK//ZMYND11//HTT//SLC8A1//HIVEP2//SREBF2//SMARCE1//HMBOX1//EAF1//ERCC6//UBA2//MIER3//ASH1L//ZHX3//RBBP4//CASZ1//SMC6//PAPOLA//ELK1//PIP5K1C//HCFC2//RAD21//TOPORS//RTCB//ELK3//PITPNC1//DTX3L//WDR26//MEF2C//ZRANB2//DDB1//TCF7L2//MBNL2//SDCBP//SLC44A1//ZFP91//NUP153//XPO6//OLA1//NACC2//MKNK2//MTUS1//MOB1B//TNPO2//TNPO1/…
GO:0044428	nuclear part	Cellular component	82	3791	311	18270	1.27069	0.00969507	0.140764	2.01345	0.263666	TSEN54//RTCB//AKAP6//PAFAH1B1//IGF2R//NUP153//NUP160//DAG1//KLF4//NAV2//NR3C1//TP63//SCNN1G//SP1//NFIA//NKX2-1//SMAD3//NR3C2//VEZF1//RBAK//ZMYND11//HTT//SLC8A1//HIVEP2//SREBF2//SMARCE1//HMBOX1//EAF1//ERCC6//UBA2//MIER3//ASH1L//ZHX3//RBBP4//CASZ1//SMC6//PAPOLA//ELK1//PIP5K1C//HCFC2//RAD21//TOPORS//ELK3//PITPNC1//DTX3L//WDR26//MEF2C//ZRANB2//DDB1//TCF7L2//MBNL2//SDCBP//SLC44A1//SRSF2//ZFP91//XPO6//…
GO:0044464	cell part	Cellular component	285	15950	311	18270	1.04969	0.00989479	0.140764	2.00459	0.916399	FZD7//DAG1//SLC9A3R2//SCNN1G//IGF2R//GLYCAM1//EMP1//F2R//SMAD3//IGF1R//SYT3//NPTX1//ATP8A1//GPR158//XPO6//IGSF3//NTNG1//TGFBR1//KCNG1//SLC8A1//CACNA1D//RAP2C//TMEM97//PLXDC1//SLC39A14//GPM6A//MTUS1//JADE1//STEAP2//IL17RA//PREX2//CYLD//HCFC2//EPHA4//EMP2//AKAP10//TMEM150C//LANCL2//PANX2//SLC9A9//SLC41A1//SLAMF6//BLNK//SLC12A3//NT5E//SCN7A//RHOB//PHLDB2//PDXP//ARF4//MYH10//BMPR1A//DBN1//LRP4//SDCBP…
GO:0098588	bounding membrane of organelle	Cellular component	34	1316	311	18270	1.51775	0.00989616	0.140764	2.00453	0.109325	MAN2A1//MAN1A1//SLC39A13//SREBF2//GALNT13//EMP2//ZDHHC17//B3GALT2//SYT3//VPS29//CHMP5//TMEM108//PIP5K1C//RHOB//TMEM97//TMEM231//GORASP2//MOB4//CHSY1//EPHA4//ARL8B//SLC30A4//FZD7//RAP2C//RAB11FIP4//TMEM135//AKAP6//TMEM150C//SV2C//GOLGA7//ATG14//PCSK7//STEAP2//TOMM6
GO:0043235	receptor complex	Cellular component	12	327	311	18270	2.15582	0.010564	0.147398	1.97617	0.0385852	SDCBP//ACVR1//TGFBR1//GRIA3//EPS8//SHISA7//SMAD3//NR3C2//VLDLR//IGF1R//PLXDC1//LRP4
GO:0044297	cell body	Cellular component	22	758	311	18270	1.70503	0.0107198	0.147398	1.96981	0.0707395	MYLK2//MOB4//IGF1R//BSN//HTT//GRIA3//CACNA1D//PLXDC1//GPM6A//SEZ6L2//SNX18//ELK1//ADNP//CPLX1//MYH10//BMPR1A//DBN1//LRP4//PAFAH1B1//SLC5A7//NEFM//EPHA4
GO:0005623	cell	Cellular component	285	15981	311	18270	1.04766	0.0124141	0.164174	1.90608	0.916399	FZD7//DAG1//SLC9A3R2//SCNN1G//IGF2R//GLYCAM1//EMP1//F2R//SMAD3//IGF1R//SYT3//NPTX1//ATP8A1//GPR158//XPO6//IGSF3//NTNG1//TGFBR1//KCNG1//SLC8A1//CACNA1D//RAP2C//TMEM97//PLXDC1//SLC39A14//GPM6A//MTUS1//JADE1//STEAP2//IL17RA//PREX2//CYLD//HCFC2//EPHA4//EMP2//AKAP10//TMEM150C//LANCL2//PANX2//SLC9A9//SLC41A1//SLAMF6//BLNK//SLC12A3//NT5E//SCN7A//RHOB//PHLDB2//PDXP//ARF4//MYH10//BMPR1A//DBN1//LRP4//SDCBP…
GO:0032153	cell division site	Cellular component	4	53	311	18270	4.43366	0.0125369	0.164174	1.90181	0.0128617	RAB11FIP4//RHOB//PDXP//MYH10
GO:0032155	cell division site part	Cellular component	4	53	311	18270	4.43366	0.0125369	0.164174	1.90181	0.0128617	RAB11FIP4//RHOB//PDXP//MYH10
GO:0031984	organelle subcompartment	Cellular component	31	1195	311	18270	1.52395	0.012842	0.165541	1.89137	0.0996785	GOLGA7//IGF2R//BSN//GORASP2//MAN2A1//MOB4//CHSY1//MAN1A1//SLC39A13//SREBF2//GALNT13//EMP2//ZDHHC17//B3GALT2//NR3C2//SSR2//ATG14//NCLN//SSR1//RTCB//ALG9//NDRG4//SDCBP//AKAP6//TMEM97//SPCS2//PCSK7//STEAP2//SPTLC2//DHRS9//G6PC3
GO:0000139	Golgi membrane	Cellular component	14	421	311	18270	1.95355	0.0134943	0.168716	1.86985	0.0450161	GOLGA7//GORASP2//MOB4//CHSY1//PCSK7//STEAP2//MAN2A1//MAN1A1//SLC39A13//SREBF2//GALNT13//EMP2//ZDHHC17//B3GALT2
GO:0098805	whole membrane	Cellular component	32	1249	311	18270	1.5051	0.0136348	0.168716	1.86535	0.102894	SYT3//VPS29//CHMP5//TMEM108//PIP5K1C//RHOB//ZDHHC17//ATG14//SREBF2//EPHA4//ARL8B//SLC30A4//FZD7//RAP2C//RAB11FIP4//TMEM135//AKAP6//TMEM150C//SV2C//NUP153//F2R//IGF1R//TGFBR1//BMPR1A//VLDLR//DAG1//SLC5A7//SLC25A5//EMP2//SDCBP//TOMM6//LRP4
GO:0031252	cell leading edge	Cellular component	13	380	311	18270	2.00973	0.0137018	0.168716	1.86322	0.0418006	MEFV//GAS7//DAG1//PDXP//MYH10//DBN1//ROBO2//EPS8//PIP5K1C//ARF4//CACNA1D//PHLDB2//PAFAH1B1
GO:0002178	palmitoyltransferase complex	Cellular component	2	11	311	18270	10.6811	0.0143534	0.17414	1.84305	0.00643087	SPTLC2//GOLGA7
GO:0017053	transcriptional repressor complex	Cellular component	5	87	311	18270	3.37621	0.0164532	0.196723	1.78375	0.0160772	NACC2//RBBP4//SP1//DEPDC1//SMARCE1
GO:0008278	cohesin complex	Cellular component	2	12	311	18270	9.791	0.0170322	0.19791	1.76873	0.00643087	RAD21//STAG2
GO:0070938	contractile ring	Cellular component	2	12	311	18270	9.791	0.0170322	0.19791	1.76873	0.00643087	DAG1//PDXP
GO:0042383	sarcolemma	Cellular component	7	156	311	18270	2.63604	0.0175595	0.200989	1.75549	0.022508	IGF1R//SLC8A1//AKAP6//CACNB2//CACNA1D//DAG1//SYNM
GO:0030054	cell junction	Cellular component	30	1177	311	18270	1.49735	0.0177844	0.200989	1.74996	0.096463	DAG1//PDXP//DBN1//TNS1//PANX2//CNTNAP1//RAP2C//SYNM//MTSS1//TGFBR1//SLC8A1//AKAP6//SLC9A3R2//IGF2R//PIK3R2//PIP5K1C//RRAS2//RHOB//PHLDB2//SDCBP//RIMS2//NFIA//BSN//GRIA3//SV2C//EPS8//ZDHHC17//PRR7//LRRTM2//SLC5A7
GO:0031228	intrinsic component of Golgi membrane	Cellular component	3	34	311	18270	5.18347	0.0198039	0.220787	1.70325	0.0096463	PCSK7//STEAP2//GOLGA7
GO:0034399	nuclear periphery	Cellular component	6	126	311	18270	2.79743	0.0208757	0.229632	1.68036	0.0192926	STAG2//RAD21//DAG1//NUP153//TNPO2//TNPO1
GO:0034702	ion channel complex	Cellular component	10	280	311	18270	2.09807	0.0221117	0.240028	1.65538	0.0321543	GRIA3//EPS8//SHISA7//AKAP6//SCNN1G//SCN7A//CACNB2//CACNA1D//KCNG1//CNTNAP1
GO:0005797	Golgi medial cisterna	Cellular component	2	14	311	18270	8.39228	0.0229649	0.244067	1.63894	0.00643087	GORASP2//MAN2A1
GO:0030136	clathrin-coated vesicle	Cellular component	5	95	311	18270	3.09189	0.0231479	0.244067	1.63549	0.0160772	IGF2R//STEAP2//SLC5A7//HTT//SNX18
GO:0070062	extracellular exosome	Cellular component	58	2641	311	18270	1.29014	0.0233712	0.244067	1.63132	0.186495	LOC100125364//DAG1//SLC9A3R2//RIMS2//SCNN1G//THRB//LIPA//IGF2R//SLC25A5//MAN2A1//VPS29//CREG1//IGFBP7//ATP8A1//FUCA2//GANAB//MAN1A1//OLA1//CHMP5//VWA1//RAP2C//GPM6A//TNPO1//SNX18//SEMA5A//PPM1L//ASH1L//RAP1GDS1//GPR155//EPS8//DAAM2//ACTR1B//MLPH//MCF2//MOB1B//GOLGA7//GINM1//UBE2M//RRAS2//SLC5A9//SRSF2//SLAMF6//ARL8B//SLC12A3//NT5E//H2AFZ//LGMN//RHOB//DDB1//PDXP//ARF4//MYH10//GATM//PAFAH1B1//SDCBP…
GO:1903561	extracellular vesicle	Cellular component	58	2659	311	18270	1.28141	0.0263742	0.269514	1.57882	0.186495	LOC100125364//DAG1//SLC9A3R2//RIMS2//SCNN1G//THRB//LIPA//IGF2R//SLC25A5//MAN2A1//VPS29//CREG1//IGFBP7//ATP8A1//FUCA2//GANAB//MAN1A1//OLA1//CHMP5//VWA1//RAP2C//GPM6A//TNPO1//SNX18//SEMA5A//PPM1L//ASH1L//RAP1GDS1//GPR155//EPS8//DAAM2//ACTR1B//MLPH//MCF2//MOB1B//GOLGA7//GINM1//UBE2M//RRAS2//SLC5A9//SRSF2//SLAMF6//ARL8B//SLC12A3//NT5E//H2AFZ//LGMN//RHOB//DDB1//PDXP//ARF4//MYH10//GATM//PAFAH1B1//SDCBP…
GO:0060076	excitatory synapse	Cellular component	3	38	311	18270	4.63784	0.0265707	0.269514	1.5756	0.0096463	BSN//LRRTM2//DBN1
GO:0035869	ciliary transition zone	Cellular component	4	67	311	18270	3.50722	0.0273155	0.269514	1.56359	0.0128617	TOPORS//TMEM231//CCSAP//TTBK2
GO:0043198	dendritic shaft	Cellular component	4	67	311	18270	3.50722	0.0273155	0.269514	1.56359	0.0128617	GRIA3//SLC8A1//EPHA4//DBN1
GO:0043230	extracellular organelle	Cellular component	58	2665	311	18270	1.27852	0.0274414	0.269514	1.56159	0.186495	GPM6A//SDCBP//LOC100125364//DAG1//SLC9A3R2//RIMS2//SCNN1G//THRB//LIPA//IGF2R//SLC25A5//MAN2A1//VPS29//CREG1//IGFBP7//ATP8A1//FUCA2//GANAB//MAN1A1//OLA1//CHMP5//VWA1//RAP2C//TNPO1//SNX18//SEMA5A//PPM1L//ASH1L//RAP1GDS1//GPR155//EPS8//DAAM2//ACTR1B//MLPH//MCF2//MOB1B//GOLGA7//GINM1//UBE2M//RRAS2//SLC5A9//SRSF2//SLAMF6//ARL8B//SLC12A3//NT5E//H2AFZ//LGMN//RHOB//DDB1//PDXP//ARF4//MYH10//GATM//PAFAH1B1…
GO:0044433	cytoplasmic vesicle part	Cellular component	17	599	311	18270	1.66725	0.0280949	0.272686	1.55137	0.0546624	HTT//SNX18//ZDHHC17//SYT3//SREBF2//VPS29//CHMP5//TMEM108//PIP5K1C//RHOB//SV2C//EPHA4//ARL8B//SLC30A4//FZD7//RAP2C//RAB11FIP4
GO:0005819	spindle	Cellular component	10	293	311	18270	2.00498	0.0290211	0.2784	1.53729	0.0321543	LATS2//TOPORS//ARL8B//SLC25A5//CCSAP//STAG2//PAFAH1B1//NR3C1//CYLD//MYH10
GO:0055038	recycling endosome membrane	Cellular component	3	40	311	18270	4.40595	0.0303604	0.287901	1.51769	0.0096463	FZD7//RAP2C//RAB11FIP4
GO:0098791	Golgi subcompartment	Cellular component	16	560	311	18270	1.67846	0.0308661	0.289369	1.51052	0.0514469	MAN2A1//MAN1A1//SLC39A13//SREBF2//GALNT13//EMP2//ZDHHC17//B3GALT2//GOLGA7//IGF2R//BSN//GORASP2//MOB4//CHSY1//PCSK7//STEAP2
GO:1904115	axon cytoplasm	Cellular component	3	41	311	18270	4.29849	0.0323562	0.294462	1.49004	0.0096463	BSN//TRAK1//PAFAH1B1
GO:0099568	cytoplasmic region	Cellular component	11	342	311	18270	1.88949	0.032983	0.294462	1.48171	0.0353698	CTTNBP2//EPS8//MYH10//DBN1//PAFAH1B1//BSN//TRAK1//PHLDB2//HTT//MLPH//LANCL2
GO:0005614	interstitial matrix	Cellular component	2	17	311	18270	6.91129	0.0331939	0.294462	1.47894	0.00643087	NAV2//VWA1
GO:0016581	NuRD complex	Cellular component	2	17	311	18270	6.91129	0.0331939	0.294462	1.47894	0.00643087	NACC2//RBBP4
GO:0090545	CHD-type complex	Cellular component	2	17	311	18270	6.91129	0.0331939	0.294462	1.47894	0.00643087	NACC2//RBBP4
GO:0005814	centriole	Cellular component	5	105	311	18270	2.79743	0.0337063	0.295826	1.47229	0.0160772	HTT//TSSK2//CCSAP//TTBK2//TOPORS
GO:0098793	presynapse	Cellular component	13	437	311	18270	1.74759	0.0372013	0.323064	1.42944	0.0418006	MYLK2//CTTNBP2//SV2C//SLC5A7//RIMS2//ZDHHC17//ADCYAP1//GRIA3//CPLX1//ELK1//EPHA4//BSN//SYT3
GO:0098589	membrane region	Cellular component	13	440	311	18270	1.73568	0.0389477	0.329395	1.40952	0.0418006	NUP153//VLDLR//DAG1//SLC25A5//TGFBR1//EMP2//SDCBP//F2R//IGF1R//AKAP6//BMPR1A//SLC5A7//LRP4
GO:0032838	cell projection cytoplasm	Cellular component	4	75	311	18270	3.13312	0.0390346	0.329395	1.40855	0.0128617	HTT//BSN//TRAK1//PAFAH1B1
GO:0044431	Golgi apparatus part	Cellular component	17	627	311	18270	1.59279	0.0405409	0.329395	1.39211	0.0546624	MAN2A1//MAN1A1//SLC39A13//SREBF2//GALNT13//EMP2//ZDHHC17//B3GALT2//GOLGA7//TRAPPC8//GORASP2//MOB4//CHSY1//IGF2R//STEAP2//PCSK7//BSN
GO:0032587	ruffle membrane	Cellular component	4	76	311	18270	3.09189	0.0406722	0.329395	1.3907	0.0128617	EPS8//PIP5K1C//PDXP//ARF4
GO:0031965	nuclear membrane	Cellular component	9	269	311	18270	1.96548	0.0413687	0.329395	1.38333	0.0289389	SMAD3//AKAP6//NUP153//TSGA10//TMEM97//TNPO2//TNPO1//PAFAH1B1//SDCBP
GO:0070013	intracellular organelle lumen	Cellular component	77	3764	311	18270	1.20176	0.041613	0.329395	1.38077	0.247588	IGF2R//GATM//SLC25A5//DAG1//KLF4//NAV2//NR3C1//TP63//SCNN1G//SP1//NFIA//NKX2-1//SMAD3//NR3C2//VEZF1//RBAK//ZMYND11//HTT//SLC8A1//HIVEP2//SREBF2//SMARCE1//HMBOX1//EAF1//ERCC6//UBA2//MIER3//ASH1L//ZHX3//RBBP4//CASZ1//SMC6//PAPOLA//ELK1//PIP5K1C//HCFC2//RAD21//TOPORS//RTCB//ELK3//PITPNC1//DTX3L//WDR26//MEF2C//ZRANB2//DDB1//TCF7L2//MBNL2//SDCBP//SLC44A1//ZFP91//NUP153//XPO6//OLA1//NACC2//MKNK2//MTUS1…
GO:1902495	transmembrane transporter complex	Cellular component	10	312	311	18270	1.88288	0.0416912	0.329395	1.37996	0.0321543	GRIA3//EPS8//SHISA7//AKAP6//SCNN1G//SCN7A//CACNB2//CACNA1D//KCNG1//CNTNAP1
GO:0005938	cell cortex	Cellular component	9	270	311	18270	1.9582	0.0421857	0.329395	1.37484	0.0289389	PHLDB2//BSN//MLPH//LANCL2//CTTNBP2//EPS8//MYH10//DBN1//PAFAH1B1
GO:0031256	leading edge membrane	Cellular component	6	149	311	18270	2.36561	0.0423444	0.329395	1.3732	0.0192926	PDXP//EPS8//PIP5K1C//ARF4//ROBO2//CACNA1D
GO:0005795	Golgi stack	Cellular component	5	112	311	18270	2.62259	0.0426246	0.329395	1.37034	0.0160772	GORASP2//MAN2A1//MOB4//CHSY1//GOLGA7
GO:0031974	membrane-enclosed lumen	Cellular component	77	3769	311	18270	1.20017	0.0427215	0.329395	1.36935	0.247588	IGF2R//GATM//SLC25A5//DAG1//KLF4//NAV2//NR3C1//TP63//SCNN1G//SP1//NFIA//NKX2-1//SMAD3//NR3C2//VEZF1//RBAK//ZMYND11//HTT//SLC8A1//HIVEP2//SREBF2//SMARCE1//HMBOX1//EAF1//ERCC6//UBA2//MIER3//ASH1L//ZHX3//RBBP4//CASZ1//SMC6//PAPOLA//ELK1//PIP5K1C//HCFC2//RAD21//TOPORS//RTCB//ELK3//PITPNC1//DTX3L//WDR26//MEF2C//ZRANB2//DDB1//TCF7L2//MBNL2//SDCBP//SLC44A1//ZFP91//NUP153//XPO6//OLA1//NACC2//MKNK2//MTUS1…
GO:0043233	organelle lumen	Cellular component	77	3769	311	18270	1.20017	0.0427215	0.329395	1.36935	0.247588	IGF2R//GATM//SLC25A5//DAG1//KLF4//NAV2//NR3C1//TP63//SCNN1G//SP1//NFIA//NKX2-1//SMAD3//NR3C2//VEZF1//RBAK//ZMYND11//HTT//SLC8A1//HIVEP2//SREBF2//SMARCE1//HMBOX1//EAF1//ERCC6//UBA2//MIER3//ASH1L//ZHX3//RBBP4//CASZ1//SMC6//PAPOLA//ELK1//PIP5K1C//HCFC2//RAD21//TOPORS//RTCB//ELK3//PITPNC1//DTX3L//WDR26//MEF2C//ZRANB2//DDB1//TCF7L2//MBNL2//SDCBP//SLC44A1//ZFP91//NUP153//XPO6//OLA1//NACC2//MKNK2//MTUS1…
GO:0032420	stereocilium	Cellular component	3	46	311	18270	3.83126	0.0433306	0.330998	1.36321	0.0096463	SLC9A3R2//EPS8//PAFAH1B1
GO:0005942	phosphatidylinositol 3-kinase complex	Cellular component	2	20	311	18270	5.8746	0.0448572	0.336429	1.34817	0.00643087	ATG14//PIK3R2
GO:0043034	costamere	Cellular component	2	20	311	18270	5.8746	0.0448572	0.336429	1.34817	0.00643087	DAG1//SYNM
GO:1990351	transporter complex	Cellular component	10	318	311	18270	1.84736	0.046375	0.343725	1.33372	0.0321543	GRIA3//EPS8//SHISA7//AKAP6//SCNN1G//SCN7A//CACNB2//CACNA1D//KCNG1//CNTNAP1
GO:0005829	cytosol	Cellular component	67	3238	311	18270	1.21556	0.0466632	0.343725	1.33103	0.215434	RPL27A//CYLD//HPS5//MOB4//ADCYAP1//NR3C1//TP63//MAP1A//NUP153//SMAD3//VPS29//HECW1//XPO6//HTT//MAN1A1//OLA1//PIK3R2//CHMP5//AREL1//RAP2C//SAT1//TMEM97//IGF2BP2//BACH1//SLAIN2//SYNPO2L//PELI2//LATS2//HMBOX1//ERCC6//JADE1//RAP1GDS1//TTBK2//BTBD3//KIF16B//STEAP2//RBBP4//CASZ1//PIP5K1C//HCFC2//EMP2//AKAP10//MOB1B//ABCE1//LANCL2//RTCB//ZDHHC17//SRSF2//PITPNC1//DTX3L//WDR26//NAA30//RGD1559896//SLC12A3/…
GO:0015630	microtubule cytoskeleton	Cellular component	26	1079	311	18270	1.41557	0.0470824	0.343743	1.32714	0.0836013	NR3C1//NUDT21//LATS2//MLPH//CCSAP//CYLD//MYH10//MAP1A//SLC8A1//TCP11L1//MEFV//PAFAH1B1//OLA1//SLAIN2//ACTR1B//ZFP322A//JADE1//TTBK2//TOPORS//KIF16B//ARL8B//SLC25A5//STAG2//HTT//TSSK2//MTUS1
GO:0030133	transport vesicle	Cellular component	10	321	311	18270	1.83009	0.0488453	0.351767	1.31118	0.0321543	SYT3//IGF2R//STEAP2//MYLK2//CTTNBP2//SV2C//SLC5A7//SREBF2//NPTX1//TMEM168
GO:0035371	microtubule plus-end	Cellular component	2	21	311	18270	5.59486	0.0490342	0.351767	1.3095	0.00643087	SLAIN2//MLPH
